# Supplementary material for: Synthesis, crystal structure and Hirshfeld and thermal analysis of bis[benzyl 2-(heptan-4-yl­idene)hydrazine-1-carboxyl­ate-κ2 N 2,O]bis(thio­cyanato)­nickel(II)
Source: Acta Crystallogr E Crystallogr Commun. 2020 Apr 7;76(Pt 5):637–41. doi: 10.1107/S2056989020004260 (PMC7199269; doi:10.1107/S2056989020004260)
Supplement: Supplementary file 1 [file e-76-00637-sup1.cif]

##############################################################################
#                                                                            #
# This CIF contains the data in a paper accepted for publication in          #
# Acta Crystallographica Section E. It conforms to the requirements of       #
# Notes for Authors for Acta Crystallographica Section E, and has been       #
# peer reviewed under the auspices of the IUCr Commission on Journals.       #
#                                                                            #
# Full details of the Crystallographic Information File format               #
# are given in the paper "The Crystallographic Information File (CIF):       #
# a New Standard Archive File for Crystallography" by S. R. Hall, F. H.      #
# Allen and I. D. Brown [Acta Cryst. (1991), A47, 655-685].                  #
#                                                                            #
# The current version of the core CIF dictionary is obtainable from          #
# ftp://ftp.iucr.org/pub/cif_core.dic.                                       #
#                                                                            #
# Software is freely available for graphical display of the structure(s)     #
# in this CIF. For information consult the CIF software page                 #
# http://www.iucr.org/resources/cif/software.                                #
#                                                                            #
# This file may be used for bona fide research purposes within the           #
# scientific community so long as proper attribution is given to the journal # 
# article from which it was obtained.                                        #
#                                                                            #
##############################################################################
data_I
_database_code_depnum_ccdc_archive 'CCDC 1993291'
_audit_creation_method     'SHELXL-2018/1'
_chemical_name_systematic
;\
Bis[benzyl
2-(heptan-4-ylidene)hydrazine-1-carboxylate-\k^2^<i>N</i>^2^,<i>O</i>]\
bis(thiocyanato)nickel(II)
;
_chemical_name_common     ?
_chemical_formula_moiety     'C32 H44 N6 Ni O4 S2'
_chemical_formula_sum     'C32 H44 N6 Ni O4 S2'
_chemical_formula_iupac     '[Ni (N C S)2 (C15 H22 N2 O 2)2]'
_chemical_formula_weight     699.56
_chemical_melting_point     ?
_space_group_crystal_system     monoclinic
_space_group_name_H-M_alt     'P 21/c'
_space_group_name_Hall     '-P 2ybc'
loop_
    _space_group_symop_operation_xyz
    'x, y, z'
    '-x, y+1/2, -z+1/2'
    '-x, -y, -z'
    'x, -y-1/2, z-1/2'
_cell_length_a     12.6406(3)
_cell_length_b     10.1280(3)
_cell_length_c     15.7458(4)
_cell_angle_alpha     90
_cell_angle_beta     108.647(3)
_cell_angle_gamma     90
_cell_volume     1910.02(9)
_cell_formula_units_Z     2
_cell_measurement_reflns_used     6613
_cell_measurement_theta_min     3.6030
_cell_measurement_theta_max     29.1960
_cell_measurement_temperature     100(2)
_exptl_crystal_description     'rectangular block'
_exptl_crystal_colour     blue
_exptl_crystal_size_max     0.390
_exptl_crystal_size_mid     0.240
_exptl_crystal_size_min     0.160
_exptl_crystal_density_diffrn     1.216
_exptl_crystal_density_meas     ?
_exptl_crystal_density_method     'not measured'
_exptl_crystal_F_000     740
_exptl_absorpt_coefficient_mu     0.657
_exptl_absorpt_correction_type     multi-scan
_exptl_absorpt_process_details
;
(CrysAlisPro; Agilent, 2014)
;
_exptl_absorpt_correction_T_min     0.77233
_exptl_absorpt_correction_T_max     1.00000
_diffrn_ambient_temperature     100(2)
_diffrn_source     'Agilent SuperNova (Mo) X-ray Source'
_diffrn_radiation_type     MoK\a
_diffrn_radiation_wavelength     0.71073
_diffrn_measurement_device_type     'Agilent SuperNova, Dual, Cu at zero, Atlas'
_diffrn_measurement_method     '\w scans'
_diffrn_detector_area_resol_mean     5.1725
_diffrn_reflns_number     12439
_diffrn_reflns_av_R_equivalents     0.0267
_diffrn_reflns_av_unetI/netI     0.0345
_diffrn_reflns_theta_min     3.208
_diffrn_reflns_theta_max     29.582
_diffrn_reflns_theta_full     25.242
_diffrn_measured_fraction_theta_max     0.854
_diffrn_measured_fraction_theta_full     0.998
_diffrn_reflns_limit_h_min     -17
_diffrn_reflns_limit_h_max     17
_diffrn_reflns_limit_k_min     -13
_diffrn_reflns_limit_k_max     13
_diffrn_reflns_limit_l_min     -21
_diffrn_reflns_limit_l_max     21
_refine_special_details
;
One reflection with Fo >>> Fc was omitted from the final refinement cycles.
;
_reflns_number_total     4575
_reflns_number_gt     3961
_reflns_threshold_expression     'I > 2\s(I)'
_refine_ls_structure_factor_coef     Fsqd
_refine_ls_matrix_type     full
_refine_ls_R_factor_all     0.0385
_refine_ls_R_factor_gt     0.0314
_refine_ls_wR_factor_gt     0.0681
_refine_ls_wR_factor_ref     0.0727
_refine_ls_goodness_of_fit_ref     1.047
_refine_ls_restrained_S_all     1.047
_refine_ls_number_reflns     4575
_refine_ls_number_parameters     210
_refine_ls_number_restraints     0
_refine_ls_hydrogen_treatment     mixed
_refine_ls_weighting_scheme     calc
_refine_ls_weighting_details
              'w=1/[\s^2^(Fo^2^)+(0.0259P)^2^+0.7321P] where P=(Fo^2^+2Fc^2^)/3'
_atom_sites_solution_hydrogens     mixed
_atom_sites_solution_primary     ?
_atom_sites_solution_secondary     ?
_refine_ls_shift/su_max     0.001
_refine_ls_shift/su_mean     0.000
_refine_diff_density_max     0.334
_refine_diff_density_min     -0.385
_refine_ls_extinction_method     none
_refine_ls_extinction_coef     .
loop_
    _atom_type_symbol
    _atom_type_description
    _atom_type_scat_dispersion_real
    _atom_type_scat_dispersion_imag
    _atom_type_scat_source
    'C' 'C' 0.0033 0.0016
                         'International Tables Vol C Tables 4.2.6.8 and 6.1.1.4'
    'H' 'H' 0.0000 0.0000
                         'International Tables Vol C Tables 4.2.6.8 and 6.1.1.4'
    'N' 'N' 0.0061 0.0033
                         'International Tables Vol C Tables 4.2.6.8 and 6.1.1.4'
    'O' 'O' 0.0106 0.0060
                         'International Tables Vol C Tables 4.2.6.8 and 6.1.1.4'
    'S' 'S' 0.1246 0.1234
                         'International Tables Vol C Tables 4.2.6.8 and 6.1.1.4'
    'Ni' 'Ni' 0.3393 1.1124
                         'International Tables Vol C Tables 4.2.6.8 and 6.1.1.4'
_computing_data_collection
;
CrysAlisPro (Agilent, 2014)
;
_computing_cell_refinement
;
CrysAlisPro (Agilent, 2014)
;
_computing_data_reduction
;
CrysAlisPro (Agilent, 2014)
;
_computing_structure_solution
;
SHELXT (Sheldrick, 2015a)
;
_computing_structure_refinement
;
<i>SHELXL2018/1</i> (Sheldrick, 2015b) and <i>TITAN</i>
(Hunter & Simpson, 1999)
;
_computing_molecular_graphics
;
Mercury (Macrae <i>et al.</i>, 2020)
;
_computing_publication_material
;
<i>SHELXL2018/1</i> (Sheldrick, 2015b), enCIFer (Allen <i>et al.</i>,
2004),
PLATON (Spek, 2020)  and publCIF (Westrip 2010)
;
loop_
    _atom_site_type_symbol
    _atom_site_label
    _atom_site_fract_x
    _atom_site_fract_y
    _atom_site_fract_z
    _atom_site_U_iso_or_equiv
    _atom_site_adp_type
    _atom_site_calc_flag
    _atom_site_occupancy
    _atom_site_disorder_assembly
    _atom_site_disorder_group
    Ni Ni1 0.500000 0.000000 1.000000 0.01311(7) Uani d 1 . .
    O O1 0.34390(7) 0.04585(10) 1.01346(6) 0.0166(2) Uani d 1 . .
    C C1 0.33197(11) -0.01165(14) 1.07823(9) 0.0159(3) Uani d 1 . .
    O O2 0.25009(8) 0.01215(11) 1.11267(7) 0.0210(2) Uani d 1 . .
    C C2 0.16396(11) 0.10284(16) 1.06322(10) 0.0208(3) Uani d 1 . .
    H H2A 0.137728 0.078992 0.998872 0.025 Uiso calc 1 . .
    H H2B 0.193675 0.194018 1.069115 0.025 Uiso calc 1 . .
    C C3 0.06895(11) 0.09413(16) 1.10129(10) 0.0207(3) Uani d 1 . .
    C C4 -0.00906(14) 0.19554(19) 1.08242(13) 0.0357(4) Uani d 1 . .
    H H4 -0.000374 0.268997 1.047719 0.043 Uiso calc 1 . .
    C C5 -0.09990(15) 0.1901(2) 1.11410(14) 0.0428(5) Uani d 1 . .
    H H5 -0.153094 0.259680 1.100762 0.051 Uiso calc 1 . .
    C C6 -0.11294(13) 0.0844(2) 1.16464(12) 0.0338(4) Uani d 1 . .
    H H6 -0.174835 0.081002 1.186420 0.041 Uiso calc 1 . .
    C C7 -0.03610(13) -0.01634(18) 1.18350(11) 0.0277(4) Uani d 1 . .
    H H7 -0.044911 -0.089213 1.218626 0.033 Uiso calc 1 . .
    C C8 0.05482(12) -0.01236(16) 1.15143(10) 0.0226(3) Uani d 1 . .
    H H8 0.107027 -0.082965 1.164090 0.027 Uiso calc 1 . .
    N N2 0.39863(10) -0.10797(13) 1.12383(8) 0.0187(3) Uani d 1 . .
    H H2N 0.3879(13) -0.1414(17) 1.1681(12) 0.022 Uiso d 1 . .
    N N1 0.48528(9) -0.14754(12) 1.09226(8) 0.0156(2) Uani d 1 . .
    C C9 0.52823(11) -0.26137(15) 1.11779(9) 0.0170(3) Uani d 1 . .
    C C10 0.48835(12) -0.35599(15) 1.17505(10) 0.0194(3) Uani d 1 . .
    H H10A 0.470958 -0.306629 1.223216 0.023 Uiso calc 1 . .
    H H10B 0.548117 -0.420395 1.203426 0.023 Uiso calc 1 . .
    C C11 0.38364(14) -0.42957(18) 1.11758(11) 0.0308(4) Uani d 1 . .
    H H11A 0.321679 -0.365719 1.094963 0.037 Uiso calc 1 . .
    H H11B 0.398761 -0.469318 1.065186 0.037 Uiso calc 1 . .
    C C12 0.34816(16) -0.53771(19) 1.17007(13) 0.0375(4) Uani d 1 . .
    H H12A 0.406779 -0.605036 1.188334 0.056 Uiso calc 1 . .
    H H12B 0.278687 -0.578254 1.132223 0.056 Uiso calc 1 . .
    H H12C 0.336205 -0.499402 1.223428 0.056 Uiso calc 1 . .
    C C13 0.62074(12) -0.30822(16) 1.08489(10) 0.0209(3) Uani d 1 . .
    H H13A 0.618840 -0.257813 1.030547 0.025 Uiso calc 1 . .
    H H13B 0.608894 -0.402577 1.068126 0.025 Uiso calc 1 . .
    C C14 0.73513(12) -0.29144(18) 1.15569(12) 0.0290(4) Uani d 1 . .
    H H14A 0.734359 -0.332963 1.212408 0.035 Uiso calc 1 . .
    H H14B 0.751004 -0.196209 1.167194 0.035 Uiso calc 1 . .
    C C15 0.82738(14) -0.3542(2) 1.12562(14) 0.0391(5) Uani d 1 . .
    H H15A 0.814383 -0.449445 1.117866 0.059 Uiso calc 1 . .
    H H15B 0.899948 -0.338260 1.171121 0.059 Uiso calc 1 . .
    H H15C 0.826912 -0.314947 1.068597 0.059 Uiso calc 1 . .
    N N3 0.57102(10) 0.12673(13) 1.09988(8) 0.0189(3) Uani d 1 . .
    C C16 0.61615(11) 0.21720(15) 1.14054(9) 0.0162(3) Uani d 1 . .
    S S1 0.68148(3) 0.34303(4) 1.19984(3) 0.02219(10) Uani d 1 . .
loop_
    _atom_site_aniso_label
    _atom_site_aniso_U_11
    _atom_site_aniso_U_22
    _atom_site_aniso_U_33
    _atom_site_aniso_U_12
    _atom_site_aniso_U_13
    _atom_site_aniso_U_23
    Ni1 0.01222(12) 0.01537(14) 0.01307(13) -0.00022(9) 0.00589(10) -0.00050(10)
    O1 0.0141(4) 0.0200(5) 0.0175(5) 0.0017(4) 0.0076(4) 0.0030(4)
    C1 0.0132(6) 0.0193(8) 0.0164(7) -0.0004(5) 0.0066(5) -0.0015(6)
    O2 0.0172(5) 0.0278(6) 0.0224(5) 0.0092(4) 0.0126(4) 0.0091(4)
    C2 0.0168(7) 0.0233(8) 0.0227(7) 0.0063(6) 0.0069(6) 0.0052(6)
    C3 0.0163(7) 0.0258(9) 0.0207(7) 0.0031(6) 0.0071(6) -0.0024(6)
    C4 0.0322(9) 0.0337(11) 0.0487(11) 0.0130(8) 0.0233(8) 0.0116(9)
    C5 0.0314(9) 0.0460(12) 0.0597(13) 0.0201(9) 0.0269(9) 0.0074(10)
    C6 0.0204(8) 0.0495(12) 0.0376(9) 0.0033(8) 0.0177(7) -0.0030(9)
    C7 0.0189(7) 0.0404(11) 0.0251(8) -0.0020(7) 0.0087(7) 0.0017(7)
    C8 0.0147(7) 0.0306(9) 0.0229(8) 0.0023(6) 0.0066(6) 0.0004(7)
    N2 0.0181(6) 0.0228(7) 0.0201(6) 0.0053(5) 0.0128(5) 0.0060(5)
    N1 0.0134(5) 0.0196(7) 0.0161(6) 0.0022(5) 0.0081(5) -0.0003(5)
    C9 0.0167(6) 0.0184(8) 0.0164(6) -0.0002(6) 0.0060(5) -0.0006(6)
    C10 0.0228(7) 0.0173(8) 0.0209(7) 0.0022(6) 0.0109(6) 0.0010(6)
    C11 0.0372(9) 0.0278(10) 0.0280(8) -0.0102(7) 0.0110(7) -0.0019(7)
    C12 0.0428(10) 0.0303(10) 0.0407(10) -0.0142(8) 0.0154(9) -0.0007(8)
    C13 0.0241(7) 0.0185(8) 0.0244(7) 0.0047(6) 0.0139(6) 0.0030(6)
    C14 0.0216(7) 0.0288(10) 0.0385(9) 0.0033(7) 0.0124(7) 0.0056(8)
    C15 0.0280(8) 0.0395(11) 0.0571(12) 0.0144(8) 0.0237(9) 0.0214(9)
    N3 0.0196(6) 0.0213(7) 0.0167(6) -0.0013(5) 0.0072(5) -0.0016(5)
    C16 0.0157(6) 0.0195(8) 0.0162(6) 0.0031(6) 0.0090(5) 0.0028(6)
    S1 0.02393(19) 0.0196(2) 0.0279(2) -0.00579(15) 0.01512(16) -0.00852(16)
_geom_special_details
;
 All esds (except the esd in the dihedral angle between two l.s. planes)
 are estimated using the full covariance matrix.  The cell esds are taken
 into account individually in the estimation of esds in distances, angles
 and torsion angles; correlations between esds in cell parameters are only
 used when they are defined by crystal symmetry.  An approximate (isotropic)
 treatment of cell esds is used for estimating esds involving l.s. planes.
;
loop_
    _geom_bond_atom_site_label_1
    _geom_bond_atom_site_label_2
    _geom_bond_site_symmetry_2
    _geom_bond_distance
    _geom_bond_publ_flag
    Ni1 N3 . 2.0059(13) ?
    Ni1 N3 3_657 2.0059(12) ?
    Ni1 O1 3_657 2.1028(9) ?
    Ni1 O1 . 2.1028(9) ?
    Ni1 N1 3_657 2.1332(12) ?
    Ni1 N1 . 2.1332(12) ?
    O1 C1 . 1.2249(17) ?
    C1 O2 . 1.3350(15) ?
    C1 N2 . 1.3380(19) ?
    O2 C2 . 1.4467(17) ?
    C2 C3 . 1.5066(18) ?
    C2 H2A . 0.9900 ?
    C2 H2B . 0.9900 ?
    C3 C8 . 1.381(2) ?
    C3 C4 . 1.389(2) ?
    C4 C5 . 1.392(2) ?
    C4 H4 . 0.9500 ?
    C5 C6 . 1.375(3) ?
    C5 H5 . 0.9500 ?
    C6 C7 . 1.374(2) ?
    C6 H6 . 0.9500 ?
    C7 C8 . 1.396(2) ?
    C7 H7 . 0.9500 ?
    C8 H8 . 0.9500 ?
    N2 N1 . 1.3985(15) ?
    N2 H2N . 0.824(17) ?
    N1 C9 . 1.2829(19) ?
    C9 C13 . 1.4994(18) ?
    C9 C10 . 1.5086(19) ?
    C10 C11 . 1.536(2) ?
    C10 H10A . 0.9900 ?
    C10 H10B . 0.9900 ?
    C11 C12 . 1.523(2) ?
    C11 H11A . 0.9900 ?
    C11 H11B . 0.9900 ?
    C12 H12A . 0.9800 ?
    C12 H12B . 0.9800 ?
    C12 H12C . 0.9800 ?
    C13 C14 . 1.527(2) ?
    C13 H13A . 0.9900 ?
    C13 H13B . 0.9900 ?
    C14 C15 . 1.530(2) ?
    C14 H14A . 0.9900 ?
    C14 H14B . 0.9900 ?
    C15 H15A . 0.9800 ?
    C15 H15B . 0.9800 ?
    C15 H15C . 0.9800 ?
    N3 C16 . 1.1582(19) ?
    C16 S1 . 1.6386(16) ?
loop_
    _geom_angle_atom_site_label_1
    _geom_angle_atom_site_label_2
    _geom_angle_atom_site_label_3
    _geom_angle_site_symmetry_1
    _geom_angle_site_symmetry_3
    _geom_angle
    _geom_angle_publ_flag
    N3 Ni1 N3 . 3_657 180.00(7) ?
    N3 Ni1 O1 . 3_657 91.21(4) ?
    N3 Ni1 O1 3_657 3_657 88.79(4) ?
    N3 Ni1 O1 . . 88.79(4) ?
    N3 Ni1 O1 3_657 . 91.21(4) ?
    O1 Ni1 O1 3_657 . 180.0 ?
    N3 Ni1 N1 . 3_657 88.34(5) ?
    N3 Ni1 N1 3_657 3_657 91.66(5) ?
    O1 Ni1 N1 3_657 3_657 78.29(4) ?
    O1 Ni1 N1 . 3_657 101.71(4) ?
    N3 Ni1 N1 . . 91.66(5) ?
    N3 Ni1 N1 3_657 . 88.34(5) ?
    O1 Ni1 N1 3_657 . 101.71(4) ?
    O1 Ni1 N1 . . 78.29(4) ?
    N1 Ni1 N1 3_657 . 180.0 ?
    C1 O1 Ni1 . . 110.38(9) ?
    O1 C1 O2 . . 124.76(13) ?
    O1 C1 N2 . . 124.70(12) ?
    O2 C1 N2 . . 110.53(12) ?
    C1 O2 C2 . . 116.34(11) ?
    O2 C2 C3 . . 107.88(12) ?
    O2 C2 H2A . . 110.1 ?
    C3 C2 H2A . . 110.1 ?
    O2 C2 H2B . . 110.1 ?
    C3 C2 H2B . . 110.1 ?
    H2A C2 H2B . . 108.4 ?
    C8 C3 C4 . . 119.14(13) ?
    C8 C3 C2 . . 122.57(13) ?
    C4 C3 C2 . . 118.26(14) ?
    C3 C4 C5 . . 120.33(17) ?
    C3 C4 H4 . . 119.8 ?
    C5 C4 H4 . . 119.8 ?
    C6 C5 C4 . . 120.24(16) ?
    C6 C5 H5 . . 119.9 ?
    C4 C5 H5 . . 119.9 ?
    C7 C6 C5 . . 119.73(14) ?
    C7 C6 H6 . . 120.1 ?
    C5 C6 H6 . . 120.1 ?
    C6 C7 C8 . . 120.48(16) ?
    C6 C7 H7 . . 119.8 ?
    C8 C7 H7 . . 119.8 ?
    C3 C8 C7 . . 120.07(15) ?
    C3 C8 H8 . . 120.0 ?
    C7 C8 H8 . . 120.0 ?
    C1 N2 N1 . . 116.66(11) ?
    C1 N2 H2N . . 120.5(12) ?
    N1 N2 H2N . . 122.8(12) ?
    C9 N1 N2 . . 116.57(11) ?
    C9 N1 Ni1 . . 136.26(9) ?
    N2 N1 Ni1 . . 106.86(8) ?
    N1 C9 C13 . . 118.34(12) ?
    N1 C9 C10 . . 124.70(12) ?
    C13 C9 C10 . . 116.88(13) ?
    C9 C10 C11 . . 110.23(12) ?
    C9 C10 H10A . . 109.6 ?
    C11 C10 H10A . . 109.6 ?
    C9 C10 H10B . . 109.6 ?
    C11 C10 H10B . . 109.6 ?
    H10A C10 H10B . . 108.1 ?
    C12 C11 C10 . . 112.14(14) ?
    C12 C11 H11A . . 109.2 ?
    C10 C11 H11A . . 109.2 ?
    C12 C11 H11B . . 109.2 ?
    C10 C11 H11B . . 109.2 ?
    H11A C11 H11B . . 107.9 ?
    C11 C12 H12A . . 109.5 ?
    C11 C12 H12B . . 109.5 ?
    H12A C12 H12B . . 109.5 ?
    C11 C12 H12C . . 109.5 ?
    H12A C12 H12C . . 109.5 ?
    H12B C12 H12C . . 109.5 ?
    C9 C13 C14 . . 111.94(12) ?
    C9 C13 H13A . . 109.2 ?
    C14 C13 H13A . . 109.2 ?
    C9 C13 H13B . . 109.2 ?
    C14 C13 H13B . . 109.2 ?
    H13A C13 H13B . . 107.9 ?
    C13 C14 C15 . . 111.43(15) ?
    C13 C14 H14A . . 109.3 ?
    C15 C14 H14A . . 109.3 ?
    C13 C14 H14B . . 109.3 ?
    C15 C14 H14B . . 109.3 ?
    H14A C14 H14B . . 108.0 ?
    C14 C15 H15A . . 109.5 ?
    C14 C15 H15B . . 109.5 ?
    H15A C15 H15B . . 109.5 ?
    C14 C15 H15C . . 109.5 ?
    H15A C15 H15C . . 109.5 ?
    H15B C15 H15C . . 109.5 ?
    C16 N3 Ni1 . . 163.23(11) ?
    N3 C16 S1 . . 178.75(14) ?
loop_
    _geom_torsion_atom_site_label_1
    _geom_torsion_atom_site_label_2
    _geom_torsion_atom_site_label_3
    _geom_torsion_atom_site_label_4
    _geom_torsion_site_symmetry_1
    _geom_torsion_site_symmetry_2
    _geom_torsion_site_symmetry_3
    _geom_torsion_site_symmetry_4
    _geom_torsion
    _geom_torsion_publ_flag
    Ni1 O1 C1 O2 . . . . 169.27(11) ?
    Ni1 O1 C1 N2 . . . . -11.39(18) ?
    O1 C1 O2 C2 . . . . 6.7(2) ?
    N2 C1 O2 C2 . . . . -172.72(12) ?
    C1 O2 C2 C3 . . . . 168.23(12) ?
    O2 C2 C3 C8 . . . . -19.5(2) ?
    O2 C2 C3 C4 . . . . 162.63(15) ?
    C8 C3 C4 C5 . . . . 0.4(3) ?
    C2 C3 C4 C5 . . . . 178.27(17) ?
    C3 C4 C5 C6 . . . . 0.2(3) ?
    C4 C5 C6 C7 . . . . -0.3(3) ?
    C5 C6 C7 C8 . . . . -0.3(3) ?
    C4 C3 C8 C7 . . . . -0.9(2) ?
    C2 C3 C8 C7 . . . . -178.70(15) ?
    C6 C7 C8 C3 . . . . 0.8(3) ?
    O1 C1 N2 N1 . . . . -2.4(2) ?
    O2 C1 N2 N1 . . . . 177.07(12) ?
    C1 N2 N1 C9 . . . . -160.49(13) ?
    C1 N2 N1 Ni1 . . . . 14.19(15) ?
    N2 N1 C9 C13 . . . . 179.49(12) ?
    Ni1 N1 C9 C13 . . . . 6.9(2) ?
    N2 N1 C9 C10 . . . . 3.0(2) ?
    Ni1 N1 C9 C10 . . . . -169.67(10) ?
    N1 C9 C10 C11 . . . . 79.24(18) ?
    C13 C9 C10 C11 . . . . -97.34(15) ?
    C9 C10 C11 C12 . . . . 173.28(14) ?
    N1 C9 C13 C14 . . . . 101.19(16) ?
    C10 C9 C13 C14 . . . . -82.00(17) ?
    C9 C13 C14 C15 . . . . 173.33(13) ?
loop_
    _geom_hbond_atom_site_label_D
    _geom_hbond_atom_site_label_H
    _geom_hbond_atom_site_label_A
    _geom_hbond_site_symmetry_A
    _geom_hbond_distance_DH
    _geom_hbond_distance_HA
    _geom_hbond_distance_DA
    _geom_hbond_angle_DHA
    _geom_hbond_publ_flag
    N2 H2N S1 2_647 0.824(17) 2.507(17) 3.2830(12) 157.3(16) yes
    C8 H8 S1 2_647 0.95 2.94 3.7080(16) 139 yes
    C10 H10A S1 2_647 0.99 3.00 3.9059(14) 154 yes
    C10 H10B S1 1_545 0.99 2.94 3.8464(15) 153 yes
    C13 H13A O1 3_657 0.99 2.35 3.1783(18) 141 yes
    C2 H2A Cg3 3_557 0.99 2.72 3.6041(17) 149 yes
_shelx_space_group_comment
;
The symmetry employed for this shelxl refinement is uniquely defined
by the following loop, which should always be used as a source of
symmetry information in preference to the above space-group names.
They are only intended as comments.
;
_shelx_estimated_absorpt_T_min     0.784
_shelx_estimated_absorpt_T_max     0.902
_shelx_hkl_file
;
   0   0   3 32.9234 38.0207   4
   0   0   4 868903. 4822.71   4
   0   0   5 188.528 118.534   4
   0   0   6 52733.7 1475.79   4
   0   0   7 486.151 193.458   4
   0   0   8 49703.1 1671.82   4
   0   0   9 212.506 142.152   4
   0   0  10 278447. 4479.95   4
   0   0  10 278009. 3996.34   3
   0   0 -11 2309.74 418.670   4
   0   0  11 2470.71 424.233   3
   0   0  11 3493.28 569.253   4
   0   0  11 1888.15 364.210   1
   0   0  12 33999.1 1496.67   1
   0   0  12 33085.3 1554.82   3
   0   0  13 3556.86 560.105   3
   0   0  13 3187.09 492.191   1
   0   0  14 10274.9 933.131   3
   0   0  14 10134.1 899.638   1
   0   0  15 1103.72 358.086   3
   0   0  15 1058.82 339.508   1
   0   0  16 19712.6 1351.75   1
   0   0  16 18030.2 1362.44   3
   0   0  17 193.860 155.464   1
   0   0  17 118.100 165.839   3
   0   0  18 4554.30 712.223   1
   0   0  18 3196.19 626.472   3
   0   0  19 383.741 277.405   1
   0  -1   2 582.182 87.6096   4
   0   1   2 576.720 93.1601   3
   0   1   3 141605. 1661.88   3
   0   1   3 138563. 1429.67   1
   0  -1   3 145559. 1609.28   4
   0   1   4 1502.24 173.344   1
   0  -1  -4 1635.93 198.892   3
   0   1   4 1790.99 209.632   3
   0  -1   4 1926.24 218.385   4
   0  -1   5 12789.4 633.190   4
   0   1   5 12027.0 541.492   1
   0   1   5 13929.9 638.266   3
   0   1   6 64925.3 1509.22   3
   0  -1   6 62008.2 1559.91   4
   0   1   6 62967.0 1359.42   1
   0  -1   7 106157. 2235.46   4
   0   1   7 104006. 1898.52   1
   0   1   7 104275. 2063.13   3
   0  -1   8 7457.18 638.816   4
   0   1   8 7098.20 580.710   3
   0   1   8 7846.85 556.288   1
   0  -1   9 88928.9 2350.98   4
   0   1   9 85151.2 2147.27   3
   0   1  -9 85675.9 2151.36   4
   0   1   9 88928.1 2020.86   1
   0   1 -10 348.730 158.845   4
   0  -1 -10 217.666 159.606   4
   0   1  10 159.527 112.351   3
   0  -1  10 367.331 207.012   4
   0   1  10 276.456 147.830   1
   0   1 -11 70122.7 2155.11   4
   0  -1  11 66029.3 2286.68   4
   0   1  11 64408.4 1908.18   1
   0  -1 -11 63795.9 2191.07   4
   0   1  11 66552.0 2080.39   3
   0   1  12 1408.05 333.830   3
   0  -1  12 1388.70 370.921   4
   0   1  12 1008.14 255.260   1
   0   1  13 46437.4 1788.90   1
   0   1  13 49653.2 1975.96   3
   0  -1  13 47018.9 2151.73   4
   0  -1  14 3213.71 600.791   4
   0   1  14 2736.77 509.650   3
   0  -1  14 2227.19 450.872   3
   0   1  14 3592.35 521.907   1
   0  -1  15 3717.78 568.195   1
   0   1  15 3122.51 507.194   1
   0  -1  15 2312.12 496.895   3
   0  -1  15 2888.88 592.768   4
   0   1  15 2824.76 525.984   3
   0   1  16 7463.56 820.919   1
   0  -1  16 7785.75 896.903   3
   0  -1  16 7813.46 860.963   1
   0   1  16 7090.17 837.678   3
   0  -1  17 10313.0 1033.56   1
   0   1  17 11258.3 1077.86   3
   0  -1  17 10254.6 1073.11   3
   0   1  17 11435.8 1048.00   1
   0  -1  18 4590.88 727.140   1
   0  -1  18 3411.95 653.113   3
   0   1  18 3673.50 647.883   3
   0   1  18 2671.14 530.346   1
   0  -1  19 7766.94 952.170   1
   0   1  19 8429.45 945.823   1
   0  -1  20-416.180 342.102   1
   0   2   0 181685. 1812.82   5
   0   2  -1 49994.1 1012.30   5
   0   2   1 49420.9 934.306   5
   0  -2  -2 136238. 1568.14   1
   0   2   2 136649. 1554.70   1
   0  -2   3 386309. 2855.12   4
   0  -2  -3 386594. 2746.41   1
   0   2   3 378572. 2742.69   1
   0  -2  -4 100891. 1795.19   3
   0  -2   4 100266. 1622.48   4
   0   2   4 98757.8 1490.15   1
   0  -2  -4 98164.9 1487.36   1
   0   2  -5 252.436 40.2382   2
   0   2   5 14.2340 64.6715   3
   0  -2   5 235.154 101.652   4
   0  -2  -5 10.8032 37.9004   1
   0   2   5 91.2492 56.2891   1
   0  -2  -5 135.476 44.8764   3
   0   2   6 145734. 2106.96   1
   0  -2  -6 150926. 2398.77   3
   0   2   6 145546. 2401.94   3
   0  -2   6 150797. 2394.19   4
   0  -2  -6 149879. 2123.52   1
   0   2   7 28369.0 992.332   1
   0   2   7 28899.5 1133.58   3
   0  -2   7 28381.6 1138.21   4
   0   2   8 50228.7 1587.98   3
   0   2   8 50377.6 1425.59   1
   0  -2   8 51107.0 1648.40   4
   0   2  -9 11583.6 781.375   4
   0   2   9 8710.92 704.776   3
   0  -2   9 10929.2 829.247   4
   0   2   9 10674.8 694.672   1
   0   2  10 32307.6 1404.29   3
   0  -2  10 29679.3 1439.43   4
   0  -2 -10 32710.9 1553.05   4
   0   2  10 29872.2 1226.66   1
   0   2 -10 33042.9 1406.56   4
   0  -2 -11 9994.07 892.286   4
   0   2  11 10496.1 759.750   1
   0   2 -11 9118.73 783.946   4
   0   2  11 9895.75 814.170   3
   0  -2  11 9962.32 894.783   4
   0   2  12 53626.2 2010.18   3
   0  -2  12 56465.3 2217.39   4
   0   2  12 53376.5 1814.08   1
   0   2  13 11572.9 885.944   1
   0  -2  13 13688.0 1154.65   4
   0   2  13 12230.1 976.938   3
   0   2  14 4590.42 643.586   3
   0   2  14 3232.53 490.188   1
   0  -2  14 3657.08 624.176   4
   0   2  15 89.4753 110.740   1
   0  -2  15 105.802 168.378   4
   0   2  15-10.3649 125.893   3
   0   2  16 16240.0 1185.43   1
   0   2  16 17211.1 1300.17   3
   0  -2  16 17819.2 1516.21   4
   0   2  17 3475.56 616.225   3
   0  -2  17 3316.68 625.755   3
   0   2  17 3553.12 567.684   1
   0  -2  17 4125.62 761.972   4
   0   2  18 21296.6 1449.58   1
   0  -2  18 18004.2 1451.92   1
   0  -2  18 22646.6 1660.94   3
   0   2  19 6066.12 764.024   1
   0  -2  19 7030.44 929.981   1
   0  -2  20 1204.16 380.730   1
   0   3   0 15.5756 43.7309   5
   0   3   1 220211. 2422.72   5
   0   3  -1 215124. 2530.54   5
   0  -3  -2 4884.25 358.666   1
   0   3  -2 4594.51 392.026   5
   0   3   2 4556.03 355.101   5
   0   3   3 11947.3 589.521   1
   0  -3  -3 11062.8 578.495   1
   0  -3  -4 22.9771 68.8230   3
   0   3   4-4.73440 61.3271   1
   0  -3  -4 115.331 70.1302   1
   0  -3   4 157.994 88.7915   4
   0  -3  -5 435102. 3668.46   1
   0  -3   5 431656. 3889.20   4
   0   3   5 437886. 3701.03   1
   0  -3  -6 19691.2 966.875   3
   0  -3   6 19817.8 896.476   4
   0   3   6 19626.3 821.414   1
   0  -3  -6 19406.9 815.913   1
   0  -3  -7 28917.1 1223.95   3
   0  -3   7 30070.6 1184.75   4
   0   3   7 28622.2 1040.30   1
   0  -3  -7 29646.7 1071.01   1
   0  -3  -8 489.051 146.485   1
   0  -3   8 714.871 202.237   4
   0   3   8 562.680 170.748   1
   0   3  -8 332.958 140.752   4
   0  -3  -8 709.426 202.649   3
   0  -3   9 31606.6 1376.59   4
   0   3   9 29728.8 1180.07   1
   0   3  -9 29123.0 539.282   2
   0   3  -9 29065.4 1260.41   4
   0   3  10 3588.56 431.607   1
   0   3  10 3841.53 513.714   3
   0   3 -10 4323.84 521.189   4
   0  -3  10 4213.31 538.922   4
   0   3 -10 3996.61 229.407   2
   0  -3 -10 3765.98 551.879   4
   0   3  11 46875.0 1825.61   3
   0   3 -11 46262.8 1776.61   4
   0   3  11 44071.7 1574.61   1
   0  -3  11 47214.9 1922.01   4
   0   3 -11 45244.4 857.786   2
   0   3  12 6344.72 626.653   1
   0   3 -12 6525.33 351.649   2
   0   3  12 6086.53 684.836   3
   0  -3  12 6418.07 752.305   4
   0   3 -13 4904.09 324.337   2
   0  -3  13 3457.64 596.647   4
   0   3  13 3876.21 509.315   1
   0   3  13 4188.04 609.893   3
   0   3 -14 3452.87 280.903   2
   0  -3  14 3572.93 629.713   4
   0   3  14 4535.95 646.011   3
   0   3  14 3909.13 540.192   1
   0   3  15 44719.0 1875.92   1
   0  -3  15 50329.5 2438.49   4
   0   3 -15 50093.2 1103.84   2
   0   3  16 256.771 163.178   1
   0  -3  16 512.305 261.654   4
   0  -3  17 2745.00 632.544   4
   0   3  17 3454.40 574.157   1
   0  -3  18 1239.74 510.972   4
   0   3  18 410.402 236.931   1
   0  -3  20 3846.51 741.363   1
   0   4   0 7090.10 512.016   5
   0  -4   0 7138.60 513.377   5
   0   4   1 5261.67 431.659   5
   0   4  -1 5681.72 475.343   5
   0   4  -2 107584. 2132.13   5
   0  -4  -2 109442. 1953.89   1
   0   4   2 110205. 2002.48   5
   0   4  -3 20481.2 962.674   5
   0  -4  -3 21072.3 863.396   1
   0   4   3 20923.7 889.479   5
   0  -4  -4 57163.0 1445.81   1
   0  -4  -5 27251.2 1014.86   1
   0   4   5 26208.1 997.936   1
   0  -4   5 26689.3 1032.36   4
   0  -4  -5 26818.3 1227.33   3
   0  -4   6 97968.3 2093.10   4
   0  -4  -6 100621. 2004.64   1
   0  -4  -6 95070.5 2364.25   3
   0   4   6 97071.1 1977.21   1
   0  -4  -7 5088.35 477.822   1
   0   4   7 5338.58 486.285   1
   0  -4  -7 5440.24 587.632   3
   0  -4   7 5056.20 505.977   4
   0  -4   8 101374. 2380.12   4
   0  -4  -8 96049.3 2125.71   1
   0   4   8 95750.9 2118.43   1
   0  -4   9 4791.28 548.329   4
   0  -4  -9 5282.66 518.859   1
   0  -4  -9 5776.20 696.711   4
   0   4   9 5802.37 543.356   1
   0  -4  10 52.6412 92.0363   4
   0   4  10 100.784 134.935   1
   0  -4  11 37120.2 1714.24   4
   0   4  11 35336.1 1457.71   1
   0  -4  12 36486.2 1799.32   4
   0   4  12 32372.4 1446.88   1
   0  -4  13 221.009 132.293   4
   0   4  13 78.6542 142.656   1
   0  -4  14 21321.1 1536.27   4
   0   4  14 23564.3 1315.91   1
   0   4  15 432.575 218.689   1
   0  -4  15 290.682 161.767   4
   0  -4  16 6902.41 939.793   4
   0   4  16 8074.81 834.532   1
   0   4  17 73.9005 95.6515   1
   0  -4  17-416.745 326.765   4
   0  -4  18 8366.86 1152.07   4
   0   5   0-14.7033 65.7224   5
   0  -5   0 245.550 124.914   5
   0   5   1 38049.1 1316.50   5
   0   5  -1 39351.8 1383.47   5
   0  -5   1 38932.4 1377.52   5
   0   5  -2-27.5446 54.8716   5
   0  -5  -2 27.4266 51.7648   1
   0   5   2-40.3751 88.0629   5
   0  -5  -3 41565.0 1361.42   1
   0   5   3 43105.0 1411.25   5
   0   5  -3 43983.9 1555.62   5
   0  -5  -4 10570.0 690.647   1
   0   5   4 10732.0 717.333   5
   0  -5  -5 22001.6 999.695   1
   0  -5  -6 12600.1 781.891   1
   0  -5   6 14926.9 863.758   4
   0  -5   7 61544.2 2151.38   5
   0  -5   7 56991.2 1778.34   4
   0   5   7 57225.2 1692.26   1
   0  -5  -7 60751.0 1753.13   1
   0  -5   8 29322.1 1545.05   5
   0  -5  -8 27093.2 1202.91   1
   0   5   8 28787.1 1235.67   1
   0  -5   8 28066.8 1307.02   4
   0  -5   9 24085.3 1272.40   4
   0   5   9 24669.4 1176.87   1
   0  -5  -9 22726.4 1374.01   3
   0  -5  -9 24010.8 1172.56   1
   0   5  10 160.436 173.188   1
   0  -5  10 69.0260 128.169   4
   0  -5 -10 9.14420 64.1691   1
   0  -5 -10 257.421 186.834   3
   0  -5  11 18155.9 1217.65   4
   0   5  11 15512.2 997.434   1
   0  -5 -11 17380.2 1221.92   3
   0   5  12 823.846 241.205   1
   0  -5  12 508.265 249.364   4
   0   5  13 11175.7 911.028   1
   0  -5  13 12210.7 1102.99   4
   0   5  14 21416.3 1303.47   1
   0  -5  14 21181.4 1542.98   4
   0   5  15 13436.1 1063.29   1
   0  -5  15 13025.4 1263.93   4
   0  -5  16 2108.86 560.321   4
   0   5  16 2182.83 446.752   1
   0   5  17 7548.65 842.205   1
   0  -5  17 7849.86 1079.57   4
   0  -5  18 2983.32 704.324   4
   0  -6   0 205449. 3446.67   5
   0   6   0 212486. 3485.89   5
   0   6   1 14342.6 893.039   5
   0  -6   1 17668.0 1019.83   5
   0   6  -1 15631.1 965.259   5
   0   6  -2 920.391 230.173   5
   0  -6  -2 820.212 229.802   1
   0   6   2 1066.17 239.061   5
   0  -6   2 1378.39 300.763   5
   0  -6  -3 12884.6 841.232   1
   0   6  -3 14205.3 968.552   5
   0  -6   3 13360.3 935.181   5
   0   6   3 13052.6 860.752   5
   0  -6  -4 29378.4 1263.17   1
   0  -6   4 31444.7 1474.59   5
   0  -6  -5 731.051 187.299   1
   0  -6   5 1133.49 282.968   5
   0   6   5 704.076 205.113   5
   0  -6   6 25334.1 1412.85   5
   0  -6  -6 24570.7 1442.80   3
   0  -6   6 25574.3 1210.09   4
   0  -6  -6 21831.0 1106.41   1
   0  -6   7 5229.74 565.411   4
   0  -6   7 5984.52 699.866   5
   0  -6  -7 5892.07 716.623   3
   0  -6  -7 5364.43 563.744   1
   0  -6  -8 1376.23 295.559   1
   0  -6  -8 1149.47 349.103   3
   0  -6   8 828.685 220.514   4
   0  -6  -9 6406.24 785.110   3
   0  -6  -9 5079.45 581.028   1
   0  -6   9 5783.28 660.538   4
   0   6  10 78675.7 2291.63   1
   0  -6 -10 74755.1 2260.69   1
   0  -6  10 81245.8 2534.70   4
   0  -6 -10 73424.1 2661.21   3
   0  -6  11 16109.0 1172.46   4
   0   6  11 15224.9 1032.25   1
   0  -6 -11 11230.8 1052.55   3
   0  -6 -11 12269.0 937.708   1
   0  -6  12 16787.2 1266.08   4
   0   6  12 17310.1 1126.83   1
   0  -6 -12 15608.8 1238.42   3
   0  -6  13 1908.13 458.051   4
   0   6  13 1014.10 310.726   1
   0  -6  14 18119.9 1440.62   4
   0   6  14 17947.7 1215.18   1
   0  -6  15 344.411 263.170   4
   0   6  15 1184.88 326.580   1
   0   6  16 2458.53 464.198   1
   0  -6  16 2864.54 625.208   4
   0  -6  17 4185.84 781.445   4
   0  -7   0 585.094 208.592   5
   0   7   0 1076.84 322.232   5
   0  -7   1 50131.7 1881.92   5
   0   7  -1 53494.7 1930.80   5
   0   7   1 47858.9 1788.41   5
   0   7  -2 761.009 231.794   5
   0   7   2 633.387 213.322   5
   0  -7  -2 730.077 232.778   1
   0  -7   2 324.123 168.190   5
   0  -7  -3 42776.2 1666.78   1
   0  -7   3 44986.4 1840.89   5
   0   7  -3 41872.8 1784.53   5
   0   7   3 43420.3 1699.01   5
   0  -7  -4 8846.45 764.780   1
   0   7   4 9129.29 785.849   5
   0  -7  -5 15626.7 1013.02   1
   0  -7   5 16793.5 1184.48   5
   0   7   5 16181.6 1062.15   5
   0   7   6 19.9345 106.326   5
   0  -7  -6 394.345 234.514   3
   0  -7  -6 439.349 170.604   1
   0  -7   7 21295.6 1217.41   4
   0  -7  -7 25079.4 1603.66   3
   0  -7   7 20005.6 410.318   2
   0  -7  -7 23978.6 1277.27   1
   0   7   7 21517.9 1264.81   5
   0  -7   8 183.621 166.251   4
   0  -7  -8 5.87603 91.1800   3
   0  -7  -8 163.339 155.259   1
   0  -7  -9 27658.8 1739.10   3
   0  -7  -9 28007.0 1438.08   1
   0  -7   9 27714.8 1483.09   4
   0  -7  10 24685.0 1451.11   4
   0  -7 -10 20492.9 1243.13   1
   0  -7  11 17781.3 1284.76   4
   0  -7 -11 15171.5 1092.93   1
   0  -7  12 4951.50 701.790   4
   0  -7  13 20745.8 1506.94   4
   0  -7  14 7823.89 967.252   4
   0  -7  15 2.46351 127.897   4
   0  -7  16 371.931 275.751   4
   0  -8   0 49000.0 2001.78   5
   0   8   0 50772.0 2012.59   5
   0   8  -1 65974.7 2320.19   5
   0  -8   1 64821.1 2327.21   5
   0   8   1 69101.0 2320.16   5
   0   8   2 17818.7 1187.31   5
   0  -8  -2 17912.3 1183.31   1
   0   8  -2 17263.8 1199.00   5
   0  -8  -3 1067.34 288.668   1
   0   8  -3 1148.38 333.148   5
   0   8   3 1181.09 307.251   5
   0   8   4 631.113 235.249   5
   0  -8  -4 393.326 168.227   1
   0  -8  -5 1155.65 315.427   1
   0   8   5 788.505 276.703   5
   0   8   6 8542.96 831.772   5
   0  -8  -6 8371.15 795.920   1
   0  -8   7 3113.89 493.540   4
   0  -8  -7 2130.37 408.841   1
   0   8   7 3695.08 573.768   5
   0  -8   8 13071.7 1028.71   4
   0  -8  -8 14365.0 1068.06   1
   0   8   8 10909.1 982.021   5
   0   8   9 27604.7 1595.83   5
   0  -8   9 29407.4 1596.40   4
   0  -8  10 18391.8 1310.81   4
   0  -8  11 106.842 193.855   4
   0  -8  12 6740.49 869.212   4
   0  -8  13 153.636 151.201   4
   0  -8  14-40.4142 147.752   4
   0  -8  15 1445.54 497.014   4
   0   9   0-92.6630 108.892   5
   0   9  -1 73926.8 2648.74   5
   0   9   1 71819.1 2543.59   5
   0   9  -2 3327.21 584.872   5
   0   9   2 2688.70 494.344   5
   0   9  -3 9926.42 1000.45   5
   0   9   3 9502.90 917.584   5
   0   9   4 3867.74 588.079   5
   0   9   5 11276.0 1010.84   5
   0   9   6 2129.47 456.213   5
   0   9   7 566.227 264.694   5
   0  -9   7 365.714 195.698   4
   0   9   8 291.306 210.206   5
   0  -9   8-95.2870 193.617   4
   0  -9   9 17464.3 1293.66   4
   0   9   9 16054.1 1273.54   5
   0   9  10 671.169 239.679   5
   0  -9  10 1305.59 398.393   4
   0  -9  11 6491.43 838.939   4
   0   9  11 6097.06 843.011   5
   0  -9  12 1216.80 387.532   4
   0   9  12 1167.80 394.712   5
   0  -9  13-23.4930 224.662   4
   0   9  13 585.663 323.642   5
   0  -9  14 1972.28 531.445   4
   0  10   0 6604.16 839.697   5
   0  10   1 203.549 218.638   5
   0  10  -1 537.636 244.516   5
   0  10  -2 40191.6 2103.76   5
   0  10   2 40447.3 2036.49   5
   0  10   3 1240.34 371.072   5
   0  10  -3 1115.57 363.859   5
   0  10   4 168.915 170.233   5
   0  10   5 73.1894 134.485   5
   0  10   6 575.768 292.763   5
   0  10   7 363.227 182.201   5
   0 -10   8 19201.0 1401.69   4
   0  10   8 18845.2 1448.72   5
   0 -10   9-218.662 188.595   4
   0  10   9 8.46170 134.443   5
   0  10  10 441.639 274.026   5
   0 -10  10 796.797 329.626   4
   0  10  11 4567.56 738.296   5
   0 -10  11 5691.58 829.009   4
   0  10  12 12022.7 1257.85   5
   0 -10  12 15115.9 1379.96   4
   0  10  13 1702.41 492.641   5
   0 -10  13 1278.14 457.132   4
   0  10  14 10058.2 1176.10   5
   0  11   0 78.3529 238.284   5
   0  11   1 21453.4 1572.61   5
   0  11  -1 20130.1 1565.85   5
   0  11  -2 44.2915 110.050   5
   0  11   2 371.888 223.283   5
   0  11   3 384.749 251.751   5
   0  11   4 15646.4 1354.93   5
   0  11   5 5702.35 823.224   5
   0  11   6 17275.3 1435.99   5
   0  11   7 7151.67 926.295   5
   0  11   8 31.9666 152.168   5
   0 -11   8 241.009 216.728   4
   0 -11   9 558.431 294.891   4
   0  11   9 668.158 315.178   5
   0 -11  10 1333.05 421.505   4
   0  11  10 475.449 245.506   5
   0 -11  11 7180.62 966.013   4
   0  11  11 6372.66 916.115   5
   0  11  12 170.117 193.344   5
   0  12   0 12215.2 1283.97   5
   0  12   1-182.052 241.140   5
   0  12  -1 53.9929 166.612   5
   0  12   2 637.619 333.114   5
   0  12  -2 47.1018 150.653   5
   0  12   3-54.0734 150.991   5
   0  12   4 8776.04 1077.45   5
   0  12   5 6050.24 900.146   5
   0  12   6 2209.15 533.035   5
   0  12   7 183.567 265.983   5
   0 -12   7-95.8317 185.102   4
   0  12   8 298.006 166.999   5
   0 -12   8 404.870 253.876   4
   0  12   9 11890.9 1290.44   5
   0  12  10 12394.6 1323.54   5
   0  13   0 742.997 406.803   5
   0  13  -1 342.042 268.701   5
   0  13   1 717.238 345.200   5
   0  13   2 518.725 281.461   5
   0  13   3 12049.0 1334.12   5
   0  13   4-140.373 347.274   5
   0  13   5 681.752 355.293   5
   0  13   6 1002.15 425.402   5
   0  13   7 5152.49 878.819   5
  -1   0  19-106.829 129.892   1
  -1   0  19-544.784 283.817   3
  -1   0  18 2862.06 588.960   3
  -1   0  18 1949.00 438.920   1
  -1   0  17 70.9175 178.610   1
  -1   0  17 200.639 163.102   3
  -1   0  16 41717.4 2166.02   3
  -1   0  16 47442.4 1993.65   1
  -1   0  15-68.6792 158.471   1
  -1   0  15 155.539 162.370   3
  -1   0  14 1267.53 311.208   1
  -1   0  14 1060.69 311.442   3
  -1   0  13-43.9666 173.439   4
  -1   0  13 5.94373 94.7806   1
  -1   0  13 238.457 182.531   3
  -1   0  12 10165.3 958.719   4
  -1   0  12 12216.0 979.464   3
  -1   0  11 62.2027 94.9582   4
   1   0 -11 254.493 181.118   4
  -1   0  11 11.7707 115.908   3
  -1   0  10 102524. 2539.52   3
  -1   0  10 112029. 2833.42   4
  -1   0   9 26.7688 98.6842   4
  -1   0   8 77367.4 2076.53   4
  -1   0   7 93.4005 110.443   4
  -1   0   6 101857. 2009.46   4
  -1   0   5-43.7622 59.6437   4
  -1   0   4 148267. 1957.94   4
  -1   0   3-37.8358 47.5058   4
   1   0   2 49504.0 847.664   4
   1   0   3 101.248 81.7852   4
   1   0   4 375021. 3261.70   4
   1   0   5 88.0681 74.8654   4
   1   0   6 434.666 156.152   4
   1   0   7-35.0233 88.6948   4
   1   0   8 106842. 2497.70   4
   1   0   9 116.998 110.490   3
  -1   0  -9 22.6439 85.2064   4
   1   0  10 150416. 3017.58   1
  -1   0 -10 155126. 3159.37   4
   1   0  10 147047. 2797.09   3
  -1   0 -11-80.5149 75.2163   4
   1   0  11-17.4092 107.048   1
   1   0  11 3.30852 106.403   3
   1   0  12 9620.14 793.569   3
   1   0  12 8740.98 809.476   1
   1   0  13-74.5629 153.398   3
   1   0  13-11.9463 93.5156   1
   1   0  14 29357.2 1533.74   3
   1   0  14 30283.9 1622.40   1
   1   0  15 352.994 229.013   1
   1   0  15 162.791 98.7469   3
   1   0  16 1357.56 366.487   1
   1   0  16 1111.94 340.958   3
   1   0  17 70.3775 121.393   3
   1   0  17-237.213 194.934   1
   1   0  18 22884.1 1642.19   1
   1   0  19 237.679 179.742   1
   1   0  20 10018.7 1150.95   1
  -1  -1  20 3371.82 653.529   1
  -1   1  19 4001.53 732.576   3
  -1  -1  19 4220.30 735.680   3
  -1  -1  19 5013.73 750.643   1
  -1   1  19 3005.87 543.699   1
  -1   1  18 375.927 237.277   1
  -1   1  18 168.289 192.444   3
  -1  -1  18 47.9759 154.406   3
  -1  -1  18 78.4524 165.639   1
  -1  -1  17 122.608 177.369   1
  -1  -1  17 163.702 220.761   3
  -1   1  17-138.945 221.167   3
  -1   1  17 221.124 161.105   1
  -1  -1  16 2399.56 584.789   4
  -1  -1  16 1857.73 398.988   1
  -1   1  16 2102.30 413.694   1
  -1  -1  16 1534.58 435.183   3
  -1   1  16 2012.84 484.335   3
  -1   1  15 8345.04 903.428   3
  -1  -1  15 9038.56 1023.33   4
  -1   1  15 8823.52 797.876   1
  -1  -1  15 7728.68 888.950   3
  -1  -1  14 2828.52 522.985   3
  -1   1  14 1966.01 370.578   1
  -1  -1  14 2443.98 529.056   4
  -1   1  14 1809.59 432.541   3
  -1  -1  13 40132.3 1976.48   4
  -1   1  13 42603.3 1601.26   1
  -1   1  13 44982.3 1977.85   3
  -1   1  12 5990.78 570.711   1
  -1   1  12 6745.71 733.561   3
  -1  -1  12 6459.16 761.441   4
  -1   1  11-9.44375 83.0360   3
   1   1 -11 99.3414 99.5456   4
  -1   1  11 61.9041 83.1683   1
  -1  -1  11 290.791 190.012   4
   1  -1 -11 73.6117 100.639   4
  -1  -1  10 6625.00 681.221   4
  -1   1  10 5295.47 598.404   3
  -1   1  10 5733.26 501.616   1
  -1   1   9 183817. 2630.56   1
  -1  -1   9 189102. 3399.52   4
  -1   1   9 181330. 3311.20   3
  -1   1   8 35087.3 1363.01   3
  -1   1   8 32896.1 1029.28   1
  -1  -1   8 33485.9 1335.40   4
  -1  -1   7 125906. 2381.50   4
  -1   1   7 130816. 2472.92   3
  -1   1   7 126065. 1868.51   1
  -1   1   6 16716.7 612.269   1
  -1   1   6 18028.5 865.028   3
  -1  -1   6 18940.8 847.389   4
  -1   1   5 13035.6 679.781   3
  -1   1   5 13712.6 478.964   1
  -1  -1   5 12685.0 625.899   4
  -1   1   4 102997. 1123.76   1
  -1  -1   4 105162. 1579.39   4
  -1   1   4 105902. 1786.57   3
   1  -1  -3 218758. 1291.25   1
  -1   1   3 216172. 1287.15   1
  -1  -1   3 218754. 2012.21   4
   1   1  -2 44658.6 826.244   5
  -1  -1   2 44885.2 613.074   2
  -1   1   2 45483.1 964.510   3
   1  -1   1 140402. 1016.38   4
   1  -1   2 526285. 2550.03   4
   1   1   2 523461. 3059.40   1
   1   1   3 999999. 4723.53   1
   1  -1   3 990826. 4302.31   4
   1   1   4 93070.8 1583.54   1
   1   1   4 97688.1 1339.10   3
   1  -1   4 95327.8 1553.62   4
   1   1   5 23128.0 858.577   1
   1   1   5 23338.3 752.392   3
   1  -1   5 23039.2 869.236   4
   1  -1   6 30907.9 1119.98   4
   1   1   6 32986.0 1114.49   1
   1   1   6 34309.0 1014.35   3
  -1   1  -6 35161.5 1111.88   4
   1   1   7 35343.2 1223.71   1
   1  -1   7 36294.2 1308.46   4
   1   1   7 35022.5 1118.48   3
   1   1   8 5476.58 469.071   3
   1  -1   8 6324.27 598.843   4
   1   1   8 6760.62 567.756   1
   1  -1   9 83427.4 2301.62   4
   1   1   9 85549.7 2009.08   3
  -1  -1  -9 90192.1 2372.02   4
   1   1   9 85664.6 2125.65   1
  -1  -1 -10 30630.2 1464.46   4
   1  -1  10 28967.8 1441.72   4
   1   1  10 30074.9 1250.56   3
  -1   1 -10 30502.2 1380.88   4
   1   1  10 28788.2 1304.48   1
  -1  -1 -11 54017.0 2047.58   4
   1   1  11 56635.6 1922.15   1
   1   1  11 54443.8 1786.77   3
   1  -1  11 52188.9 2053.04   4
  -1   1 -11 56222.9 1964.53   4
   1   1  12 23040.8 1290.60   1
   1  -1  12 23253.4 1439.55   4
   1   1  12 22277.3 1216.46   3
   1   1  13 12494.9 936.588   3
   1   1  13 14525.7 1064.57   1
   1  -1  13 15271.8 1228.09   4
   1  -1  14 805.865 278.603   3
   1   1  14 1208.49 325.308   1
   1  -1  14 1524.97 375.513   1
   1   1  14 1259.98 343.529   3
   1  -1  15 22947.9 1508.65   1
   1  -1  15 20720.6 1371.78   3
   1   1  15 24653.6 1493.93   1
   1   1  15 22408.0 1363.86   3
   1  -1  16 7764.56 905.638   1
   1  -1  16 7804.70 871.175   3
   1   1  16 6766.21 772.409   3
   1   1  16 5916.67 766.283   1
   1  -1  17 15139.6 1250.65   3
   1   1  17 15850.7 1310.84   1
   1  -1  17 17614.6 1416.37   1
   1  -1  18 7045.31 928.871   1
   1   1  18 7749.31 944.390   1
   1   1  19 3011.81 606.099   1
   1  -1  19 3041.37 620.118   1
   1  -1  20 637.758 243.846   1
  -1  -2  20-402.077 237.148   1
  -1  -2  19 3008.32 608.112   1
  -1  -2  19 2611.24 617.934   3
  -1  -2  18 9510.71 1199.28   4
  -1   2  18 9360.10 915.516   1
  -1  -2  18 9788.19 1141.69   3
  -1   2  18 7884.07 968.907   3
  -1  -2  17 617.366 288.702   3
  -1   2  17 599.153 225.287   1
  -1   2  17 888.487 313.342   3
  -1   2  16 4280.85 575.578   1
  -1   2  16 3767.69 649.817   3
  -1  -2  16 4152.67 729.644   4
  -1  -2  15 11534.0 1152.66   4
  -1   2  15 11790.6 904.254   1
  -1   2  15 9856.49 1020.44   3
  -1   2  14 18314.2 1310.39   3
  -1   2  14 20277.5 1129.02   1
  -1  -2  14 21945.6 1528.46   4
  -1  -2  13 2101.33 450.033   4
  -1   2  13 1623.13 387.354   3
  -1   2  13 1517.36 302.378   1
  -1   2  12 14034.6 864.234   1
  -1   2  12 13879.0 1070.27   3
  -1  -2  12 14271.2 1112.41   4
   1   2 -11 95.7435 76.3876   4
   1  -2 -11 108.205 91.0721   4
  -1   2  11 87.4931 107.220   3
  -1  -2  11 289.347 179.572   4
  -1   2  11 112.366 87.4538   1
  -1  -2  10 13424.8 961.274   4
   1   2 -10 14228.4 915.243   4
  -1   2  10 13948.9 760.833   1
  -1   2  10 14328.0 996.958   3
  -1   2   9 19182.2 1087.35   3
  -1   2   9 20043.7 850.871   1
  -1  -2   9 19044.6 1072.76   4
  -1  -2   8 79023.6 2019.29   4
  -1   2   8 76333.7 1554.37   1
   1   2  -8 79262.5 1296.74   2
  -1   2   8 77032.8 2082.30   3
   1  -2  -7 19808.8 969.079   3
  -1   2   7 19285.1 722.438   1
   1   2  -7 20466.4 588.541   2
  -1   2   7 20518.5 1020.81   3
  -1  -2   7 18093.4 895.411   4
  -1   2   6 50718.9 1520.18   3
  -1   2   6 50259.0 1064.98   1
   1  -2  -6 51071.2 1072.63   1
  -1  -2   6 54045.5 1440.94   4
   1   2  -6 53140.1 848.560   2
   1  -2  -5 99241.1 1388.72   1
  -1  -2   5 103434. 1819.97   4
  -1   2   5 99006.3 2013.61   3
  -1   2   5 102080. 1374.78   1
  -1   2   4 153121. 2353.10   3
  -1  -2   4 149408. 2009.04   4
   1  -2  -4 153706. 1549.10   1
  -1   2   4 156448. 1571.55   1
  -1  -2   4 152505. 1303.35   2
   1  -2  -3 1039.13 121.034   1
   1   2  -3 1253.02 192.469   5
  -1   2   2 46987.4 830.888   5
   1   2  -2 44745.9 1043.65   5
   1  -2  -1 64288.9 974.213   5
  -1   2   1 65503.5 980.372   5
   1   2  -1 65690.0 1186.81   5
   1   2   0 4106.57 296.241   5
  -1   2   0 4196.46 268.937   5
   1   2   1 19093.1 640.866   1
   1  -2   3 115493. 1544.85   4
   1   2   3 116025. 1739.04   1
  -1  -2  -3 115057. 1730.68   1
   1  -2   4 169544. 2088.58   4
  -1   2  -4 175191. 2085.46   4
  -1  -2  -4 170586. 2119.91   3
   1   2   4 171921. 2237.45   1
  -1  -2  -4 172089. 2255.56   1
  -1  -2  -5 79112.7 1530.50   3
   1   2   5 76854.0 1596.16   1
  -1  -2  -5 77379.0 1621.35   1
  -1   2  -5 77224.4 1526.01   4
   1  -2   5 76347.2 1561.38   4
  -1   2  -6 264.681 115.645   4
  -1  -2  -6 246.574 109.340   1
   1  -2   6 67.0841 58.0994   4
   1   2   6 148.034 86.5804   1
  -1  -2  -6 202.880 84.1549   3
   1   2   7 63118.4 1653.11   1
   1  -2   7 62809.5 1698.91   4
   1   2   7 59813.7 1525.66   3
   1   2   8 35062.6 1230.94   3
   1   2   8 35885.4 1308.66   1
   1  -2   8 36074.5 1402.99   4
   1  -2   9 982.786 256.902   4
  -1  -2  -9 740.507 235.609   4
   1   2   9 718.739 180.544   3
   1   2   9 1158.14 258.382   1
  -1   2  -9 1670.30 304.471   4
  -1  -2 -10 59618.9 2128.22   4
   1   2  10 61891.7 1822.19   3
   1   2  10 57826.4 1825.80   1
  -1   2 -10 61567.0 1934.84   4
   1  -2  10 59328.7 2060.13   4
  -1   2 -11 6497.12 665.194   4
   1   2  11 6240.65 609.117   3
   1   2  11 6199.74 629.929   1
   1  -2  11 5974.56 686.095   4
   1  -2  12 38850.5 1864.78   4
   1   2  12 37792.3 1628.56   1
   1   2  12 37871.2 1578.09   3
   1  -2  13 14421.7 1200.62   4
   1   2  13 12356.4 939.499   3
   1   2  13 14743.3 1054.26   1
   1  -2  14 19344.9 1438.76   4
   1   2  14 17950.0 1229.33   1
   1   2  14 18252.4 1186.94   3
   1  -2  15 7512.92 939.071   4
   1   2  15 7946.86 852.818   1
   1   2  15 9508.13 884.838   3
   1   2  16 26866.6 1524.38   3
   1   2  16 29051.0 1673.33   1
   1  -2  17-163.577 152.911   1
   1  -2  17-310.151 195.735   3
   1   2  17-239.936 216.158   1
   1  -2  18 8529.38 1046.01   1
   1   2  18 9955.63 1051.26   1
   1   2  19 53.0465 141.272   1
   1  -2  19-146.686 200.988   1
   1  -2  20 3291.48 652.143   1
  -1  -3  20-71.1228 188.243   1
  -1  -3  19 124.159 225.541   3
  -1   3  18 392.904 196.218   1
  -1  -3  18-171.475 308.995   4
  -1  -3  17 13520.9 1372.85   4
  -1   3  17 14808.7 1317.58   3
  -1   3  17 15809.3 1118.85   1
  -1   3  16 620.344 215.421   1
  -1   3  16 385.499 267.390   3
  -1  -3  16 985.030 376.468   4
   1   3 -15 25626.5 866.172   2
  -1  -3  15 24678.4 1706.12   4
  -1   3  15 24614.0 1308.42   1
  -1   3  15 23333.6 1552.92   3
  -1   3  14 2193.65 375.286   1
   1   3 -14 2423.71 262.556   2
  -1  -3  14 2691.80 528.614   4
  -1   3  14 1803.53 417.224   3
  -1   3  13 985.853 305.435   3
   1   3 -13 1490.45 195.002   2
  -1  -3  13 1520.88 416.344   4
  -1   3  13 1513.13 306.544   1
  -1   3  12 4003.32 586.765   3
   1   3 -12 3598.54 284.740   2
  -1   3  12 4020.54 467.843   1
  -1  -3  12 3735.37 571.320   4
   1   3 -11 57362.6 1090.42   2
   1   3 -11 56957.1 1979.49   4
  -1   3  11 54306.9 2069.75   3
  -1   3  11 55267.6 1626.53   1
  -1  -3  11 60139.1 2142.79   4
  -1   3  10 153.833 100.911   1
   1   3 -10 174.031 66.8739   2
  -1   3  10 115.647 110.469   3
   1   3 -10 138.364 99.5508   4
   1  -3 -10 317.147 203.949   4
  -1  -3  10 211.008 137.402   4
  -1   3   9 2460.90 310.655   1
  -1   3   9 2114.02 388.258   3
   1   3  -9 2845.38 392.448   4
  -1  -3   9 2133.96 377.565   4
  -1  -3   8 217.874 134.655   4
  -1   3   8 392.394 124.404   1
   1  -3  -8 493.161 176.876   3
  -1   3   8 280.363 156.318   3
   1  -3  -7 58161.1 1817.31   3
  -1  -3   7 59403.6 1662.42   4
  -1   3   7 55343.1 1308.29   1
   1  -3  -7 57019.0 1326.73   1
  -1   3   6 5056.41 378.383   1
   1  -3  -6 4512.70 348.487   1
   1  -3  -6 4745.41 500.028   3
  -1  -3   6 4726.93 439.376   4
  -1  -3   5 96641.9 1876.60   4
   1  -3  -5 93192.2 1530.04   1
   1  -3  -5 99308.8 2210.11   3
  -1  -3   5 97414.0 1083.99   2
  -1   3   5 94291.5 1530.34   1
   1  -3  -4 24618.8 748.530   1
   1  -3  -3 25578.5 753.463   1
   1   3  -3 23192.3 923.324   5
  -1   3   2 11456.7 516.560   5
   1   3  -2 10704.7 600.344   5
   1  -3  -1 280803. 2592.19   5
   1   3  -1 287317. 2982.71   5
  -1   3   1 276610. 2591.29   5
  -1   3   0 7.18552 39.8810   5
   1   3   0-11.0231 50.4677   5
   1  -3   0-0.48203 34.6179   5
  -1   3  -1-18.8353 54.4298   5
   1   3   1 107.693 67.6480   5
  -1  -3  -2 44782.9 1170.07   1
   1   3   2 43028.6 1156.18   1
   1   3   3 371531. 3483.58   1
  -1  -3  -3 378829. 3504.53   1
   1   3   4 14718.2 717.266   1
  -1  -3  -4 13608.0 714.222   3
  -1  -3  -4 14435.4 704.620   1
   1  -3   4 12891.9 620.033   4
  -1  -3  -5 135633. 2304.83   3
  -1  -3  -5 136029. 2263.22   1
   1   3   5 132913. 2237.31   1
   1  -3   5 135315. 2155.34   4
   1   3   6 4093.67 410.590   1
  -1  -3  -6 3941.45 411.672   1
  -1  -3  -6 3490.91 387.812   3
  -1  -3  -7 18065.8 911.367   1
   1   3   7 17967.2 901.548   1
   1  -3   7 18163.1 930.357   4
  -1  -3  -7 20430.2 962.565   3
  -1  -3  -8 3255.82 399.715   3
  -1  -3  -8 3518.09 429.775   1
   1  -3   8 3797.07 449.959   4
   1   3   8 4394.42 463.952   1
   1   3   9 98021.1 2336.10   1
   1  -3   9 103400. 2525.78   4
  -1  -3  -9 101289. 2794.06   4
  -1   3  -9 100332. 2346.72   4
  -1  -3 -10 591.214 245.837   4
  -1   3 -10 874.122 228.293   4
   1  -3  10 512.312 206.663   4
  -1   3 -10 444.014 68.3129   2
   1   3  10 583.494 188.201   1
  -1   3 -11 23416.9 1260.64   4
  -1   3 -11 25549.9 582.699   2
   1   3  11 25072.9 1294.06   1
   1  -3  11 25052.4 1419.25   4
  -1   3 -12 1939.32 179.553   2
   1  -3  12 2804.50 512.153   4
   1   3  12 2042.88 381.039   1
   1  -3  13 37659.0 1940.30   4
   1   3  13 41672.9 1788.80   1
  -1   3 -14 14.3154 35.3254   2
   1   3  14-96.2967 114.537   1
   1  -3  14 16.3346 133.454   4
   1  -3  15 28570.5 1833.63   4
   1   3  15 31234.7 1664.80   1
   1  -3  16 338.694 247.707   4
   1   3  16 64.7375 135.267   1
   1  -3  17 3975.09 796.883   4
   1   3  17 2636.70 496.195   1
   1   3  18 88.1909 130.936   1
   1  -3  19 9548.78 1160.16   1
  -1  -4  18 17656.7 1660.48   4
  -1  -4  17 5047.52 848.238   4
  -1   4  17 4279.89 593.810   1
  -1   4  16 7113.71 732.679   1
  -1  -4  16 5618.36 853.610   4
  -1   4  15 284.987 136.556   1
  -1  -4  15 782.183 361.169   4
  -1   4  14 35811.4 1525.16   1
  -1  -4  14 35980.4 1965.65   4
  -1  -4  13 2770.40 550.884   4
  -1   4  13 1778.87 336.850   1
  -1   4  12 290.107 159.516   1
  -1  -4  12 195.318 153.447   4
  -1  -4  11 4626.79 603.299   4
  -1   4  11 5482.93 530.708   1
   1  -4 -10 3398.89 549.787   4
  -1  -4  10 3551.92 501.616   4
  -1   4  10 3246.16 395.726   1
  -1  -4  10 3441.60 529.899   5
   1  -4 -10 3079.20 497.061   3
  -1  -4   9 1311.74 309.705   5
  -1  -4   9 1330.07 292.128   4
  -1   4   9 957.466 197.598   1
   1  -4  -9 1109.47 216.797   1
   1  -4  -9 970.460 278.583   4
   1  -4  -8 141282. 2388.92   1
  -1   4   8 138137. 2319.01   1
  -1  -4   8 142141. 2834.59   4
  -1   4   7 20823.0 878.801   1
   1  -4  -7 21838.9 881.491   1
  -1  -4   7 21086.4 1034.76   4
  -1  -4   6 8851.48 638.334   4
   1  -4  -6 8201.47 720.317   3
   1  -4  -6 7134.78 491.990   1
  -1  -4   6 7536.15 313.430   2
   1  -4  -5 22036.4 835.434   1
   1  -4  -5 22646.3 1163.30   3
   1   4  -4 165836. 2864.86   5
   1  -4  -4 172593. 2318.98   1
  -1   4   3 28428.7 971.088   5
   1   4  -3 27239.1 1124.24   5
   1  -4  -3 28884.0 951.575   1
  -1   4   2 40241.1 1136.38   5
   1   4  -2 40695.6 1324.94   5
  -1   4   1 64258.5 1470.51   5
   1  -4  -1 65420.6 1479.67   5
   1   4  -1 67559.6 1655.73   5
   1   4   0 924.015 195.555   5
  -1   4   0 1371.15 230.198   5
   1  -4   0 1005.08 192.738   5
  -1  -4  -1 37910.2 1202.37   1
   1  -4   1 40057.2 1245.50   5
   1   4   1 35825.7 1190.82   5
  -1   4  -1 36532.3 1185.95   5
  -1  -4  -2 274197. 3273.39   1
   1   4   2 270278. 3327.44   5
   1  -4   2 276813. 3431.80   5
  -1  -4  -3 19736.2 889.424   1
   1   4   3 19222.4 873.719   1
  -1  -4  -4 43163.6 1342.61   1
   1   4   4 44408.4 1360.39   1
   1   4   5 76918.2 1833.13   1
   1  -4   5 79641.2 1764.75   4
  -1  -4  -5 79391.4 2031.33   3
  -1  -4  -5 80566.9 1889.62   1
   1   4   6 53064.1 1580.10   1
  -1  -4  -6 55839.9 1725.92   3
   1  -4   6 54812.4 1549.29   4
  -1  -4  -6 54869.2 1619.01   1
   1  -4   7 27379.4 1166.87   4
  -1  -4  -7 26044.8 1212.84   3
   1   4   7 24937.5 1127.67   1
  -1  -4  -7 25209.6 1151.00   1
  -1  -4  -8 24447.3 1181.69   1
  -1  -4  -8 25065.8 1228.81   3
   1   4   8 23135.9 1129.30   1
   1  -4   8 23731.2 1148.54   4
   1   4   9 11552.0 829.272   1
  -1  -4  -9 11402.8 825.804   3
  -1  -4  -9 12335.9 854.938   1
   1  -4   9 11915.2 873.918   4
   1  -4  10 3327.30 492.069   4
   1   4  10 2948.76 433.124   1
   1  -4  11 10981.4 934.012   4
   1   4  11 13376.7 956.825   1
   1  -4  12 44896.1 2013.70   4
   1   4  12 41130.5 1734.67   1
   1  -4  13 4729.69 689.725   4
   1   4  13 3391.57 517.145   1
   1  -4  14 20173.5 1495.93   4
   1   4  14 21402.1 1346.67   1
   1  -4  15 1635.71 451.225   4
   1   4  15 1451.02 373.802   1
   1  -4  16 22074.2 1712.09   4
   1   4  16 18595.1 1339.86   1
   1   4  17 501.942 284.950   1
   1  -4  17-135.534 233.892   4
   1   4  18 5846.67 802.999   1
   1  -4  18 6830.17 1050.28   4
  -1  -5  18 109.899 157.890   4
  -1  -5  17 15683.7 1514.09   4
  -1   5  16 20.0753 112.211   1
  -1  -5  16 460.373 303.376   4
  -1  -5  15 2484.68 548.912   4
  -1   5  15 2465.53 414.209   1
  -1  -5  14 6453.93 834.568   4
  -1   5  14 7908.92 731.487   1
  -1   5  13 11287.0 843.704   1
  -1  -5  13 10024.2 1010.98   4
  -1   5  12 4962.47 540.465   1
  -1  -5  12 3969.03 605.044   4
   1  -5 -12 3526.03 583.339   3
   1  -5 -11 8563.74 885.598   3
  -1   5  11 9106.63 705.455   1
  -1  -5  11 8266.26 818.201   4
   1  -5 -10 7490.15 820.425   3
  -1   5  10 7625.06 625.576   1
   1  -5 -10 6709.16 601.129   1
  -1  -5  10 6502.00 684.212   4
  -1  -5   9 24424.4 1437.73   5
  -1  -5   9 21168.7 1189.32   4
   1  -5  -9 22969.2 1063.31   1
  -1   5   9 22467.8 1039.57   1
   1  -5  -9 24035.2 1452.28   3
   1  -5  -8 1258.78 237.809   1
  -1  -5   8 692.524 219.675   5
  -1  -5   8 615.144 225.756   4
   1  -5  -8 1182.26 296.553   3
   1  -5  -7 45649.9 1404.52   1
  -1  -5   7 45459.7 1606.35   4
   1  -5  -6 19728.9 918.531   1
  -1  -5   6 20761.7 561.800   2
  -1  -5   6 19920.7 1012.14   4
   1  -5  -5 86350.1 1890.05   1
  -1   5   5 84342.0 1955.80   5
   1   5  -4 10661.2 788.049   5
   1  -5  -4 10134.2 646.786   1
  -1   5   4 10276.5 664.511   5
   1  -5  -3 64778.4 1627.75   1
   1   5  -3 66204.3 1906.02   5
  -1   5   3 62498.8 1631.33   5
   1   5  -2 4087.03 456.585   5
  -1   5   2 4203.38 424.848   5
  -1   5   1 97.5409 83.0178   5
   1   5  -1 113.652 88.3504   5
   1  -5  -1 189.835 98.9767   5
   1   5   0 82200.2 2009.02   5
   1  -5   0 76437.6 1870.71   5
  -1   5   0 79232.1 1897.87   5
  -1   5  -1 54716.7 1613.65   5
  -1  -5  -1 56832.5 1667.47   1
   1  -5   1 57674.8 1661.34   5
   1   5   1 57481.0 1685.07   5
  -1  -5  -2 5627.12 525.060   1
  -1   5  -2 5692.71 546.266   5
   1   5   2 5010.16 501.161   5
   1  -5   2 5844.63 553.774   5
  -1  -5  -3 128316. 2523.34   1
   1  -5   3 133153. 2732.69   5
   1   5   3 128866. 2593.78   5
   1  -5   4 11016.9 826.296   5
  -1  -5  -4 10844.0 740.637   1
   1  -5   5 52314.8 1541.17   4
   1  -5   5 54942.8 1920.09   5
  -1  -5  -5 50367.7 1615.66   1
   1   5   5 51873.3 1638.32   1
   1  -5   6 6284.60 672.499   5
   1   5   6 7204.87 633.508   1
  -1  -5  -6 7469.80 636.518   1
   1  -5   6 8359.40 647.497   4
   1  -5   7 21196.2 1072.11   4
   1   5   7 21073.3 1099.38   1
  -1  -5  -7 21058.1 1108.21   1
   1  -5   7 20284.8 1262.34   5
   1  -5   8 23711.1 1198.91   4
  -1  -5  -8 25334.3 1246.14   1
   1   5   8 24638.3 1226.25   1
   1  -5   8 23799.9 1439.48   5
  -1  -5  -9 2022.13 357.626   1
   1   5   9 1330.28 317.845   1
   1  -5   9 2202.75 391.681   4
  -1  -5 -10 56222.5 2063.97   3
   1   5  10 62296.9 2062.63   1
  -1  -5 -10 59606.1 2038.93   1
   1  -5  10 59891.8 2125.79   4
   1  -5  11 13473.3 1058.28   4
   1   5  11 15216.1 1051.23   1
  -1  -5 -11 13201.1 996.905   3
   1  -5  12 515.285 226.125   4
   1   5  12 449.991 200.815   1
   1  -5  13 30082.5 1760.63   4
   1   5  13 29305.1 1552.81   1
   1   5  14 13107.7 1074.80   1
   1  -5  14 12325.6 1186.14   4
   1  -5  15 21758.2 1658.62   4
   1   5  15 21639.3 1426.54   1
   1  -5  16 409.020 192.557   4
   1   5  16 390.889 227.507   1
   1   5  17 4284.01 675.329   1
   1  -5  17 4027.36 725.573   4
  -1  -6  17 11297.4 1318.73   4
  -1  -6  16 8290.81 1059.95   4
  -1   6  15-44.0036 130.413   1
  -1  -6  15 198.676 148.693   4
  -1   6  14-61.7927 95.7257   1
  -1  -6  14 34.0357 119.645   4
  -1  -6  13 6952.66 850.228   4
  -1   6  13 7867.32 727.442   1
  -1   6  12 59080.6 1953.59   1
  -1  -6  12 57223.0 2331.86   4
   1  -6 -11 1400.34 304.161   1
  -1  -6  11 1425.35 374.490   4
   1  -6 -10 61022.7 2501.51   3
  -1  -6  10 63472.6 2247.86   4
   1  -6 -10 64068.6 1941.19   1
   1  -6  -9 37232.8 1463.83   1
   1  -6  -9 40219.5 2001.36   3
  -1  -6   9 38836.0 1679.27   4
   1  -6  -8 6250.66 577.852   1
   1  -6  -8 6427.20 777.156   3
  -1  -6   8 5510.39 605.678   4
  -1  -6   7 4864.16 562.726   4
   1  -6  -7 5576.92 723.381   3
  -1  -6   7 5962.22 300.133   2
  -1  -6   7 4398.23 603.197   5
   1  -6  -7 4626.82 493.081   1
   1  -6  -6 52910.0 1631.86   1
  -1  -6   6 51728.5 2010.69   5
  -1   6   6 49369.7 1684.21   5
   1  -6  -6 53913.5 2182.86   3
   1  -6  -5 3857.54 446.095   1
  -1   6   5 3788.74 460.140   5
  -1  -6   5 4807.09 584.016   5
   1   6  -4 26432.9 1349.25   5
   1  -6  -4 25986.3 1147.05   1
  -1   6   4 25054.3 1150.42   5
  -1   6   3 39465.0 1436.72   5
   1  -6  -3 42079.9 1480.05   1
   1   6  -3 42035.7 1655.51   5
   1   6  -2 63151.7 1986.41   5
  -1  -6   2 58162.4 1908.03   5
  -1   6   2 56872.4 1722.85   5
  -1   6   1 8166.76 664.299   5
   1   6  -1 8027.25 700.469   5
  -1  -6   1 8985.56 741.700   5
   1  -6  -1 7978.06 655.748   5
   1  -6   0 50093.3 1673.60   5
   1   6   0 53096.8 1787.61   5
  -1   6   0 54049.1 1738.14   5
  -1  -6  -1 9698.67 759.343   1
   1   6   1 9760.99 755.549   5
   1  -6   1 10106.3 774.985   5
  -1   6  -1 10197.2 761.034   5
   1   6   2 9534.90 745.790   5
   1  -6   2 8648.17 733.319   5
  -1  -6  -2 9431.30 739.790   1
  -1   6  -2 9005.42 744.795   5
  -1  -6  -3 5426.53 564.217   1
   1   6   3 6203.25 608.784   5
   1  -6   3 5834.73 628.349   5
   1   6   4 121812. 2767.20   5
  -1  -6  -4 125404. 2746.35   1
   1  -6   4 131243. 3049.96   5
   1  -6   5 9.96185 105.919   5
  -1  -6  -5 320.155 185.772   1
   1  -6   6 290.540 145.229   5
   1  -6   6 367.867 138.354   4
  -1  -6  -6 567.296 228.128   3
  -1  -6  -6 509.482 195.674   1
  -1  -6  -7 8399.46 835.804   3
  -1  -6  -7 7791.41 715.944   1
   1  -6   7 7409.94 676.720   4
   1   6   8 3934.24 512.780   1
  -1  -6  -8 5239.32 598.320   1
   1  -6   8 4917.55 562.789   4
  -1  -6  -8 4165.01 591.849   3
  -1  -6  -9 5904.99 651.457   1
   1   6   9 5480.93 620.050   1
  -1  -6  -9 5496.34 695.026   3
   1  -6   9 5680.11 646.936   4
  -1  -6 -10 25479.7 1399.57   1
  -1  -6 -10 29568.3 1627.02   3
   1   6  10 28321.1 1447.91   1
   1  -6  10 28011.2 1481.19   4
  -1  -6 -11 4314.52 589.154   1
  -1  -6 -11 4952.96 669.968   3
   1   6  11 4004.99 574.868   1
   1  -6  11 3656.05 576.266   4
   1   6  12 18490.2 1243.64   1
  -1  -6 -12 19299.8 1330.98   3
   1  -6  12 19387.9 1355.29   4
   1   6  13-3.28023 97.8626   1
   1  -6  13 29.6823 166.684   4
   1   6  14 33347.1 1759.91   1
   1  -6  14 32653.8 1959.53   4
   1   6  15 775.189 272.227   1
   1  -6  15 613.520 309.673   4
   1   6  16 987.217 331.010   1
   1  -6  16 1343.99 505.671   4
   1  -6  17 811.795 392.171   4
  -1  -7  16-170.681 330.746   4
  -1  -7  15 2234.56 553.519   4
  -1  -7  14 10681.4 1130.26   4
  -1  -7  13 32323.9 1879.03   4
  -1  -7  12 6639.29 824.340   4
   1  -7 -12 5033.01 600.250   1
   1  -7 -11 3285.53 482.219   1
  -1  -7  11 3807.43 601.984   4
  -1  -7  10 553.306 259.927   4
   1  -7 -10 462.729 181.321   1
  -1  -7   9 88242.4 2689.94   4
   1  -7  -9 88569.7 2401.96   1
  -1  -7   8 32808.7 1579.81   4
  -1   7   8 33307.8 1545.87   5
  -1  -7   8 33218.2 664.856   2
   1  -7  -8 33601.9 1448.68   1
   1  -7  -7 8333.12 724.719   1
   1  -7  -7 9553.14 1006.51   3
  -1   7   7 8278.09 753.123   5
  -1  -7   7 9620.98 824.080   4
   1  -7  -6 8117.83 910.083   3
  -1   7   6 9008.80 774.311   5
   1  -7  -6 7704.19 686.151   1
  -1   7   5 1558.70 324.154   5
  -1  -7   5 1260.27 327.203   5
   1  -7  -5 1943.09 358.282   1
   1   7  -4 27308.1 1486.07   5
  -1  -7   4 27623.8 1486.08   5
   1  -7  -4 26352.5 1271.76   1
  -1   7   4 27030.0 1299.93   5
  -1   7   3 38624.1 1548.40   5
  -1  -7   3 36264.0 1672.10   5
   1   7  -3 36271.1 1679.91   5
   1  -7  -3 37682.3 1529.90   1
  -1   7   2 22138.6 1183.51   5
  -1  -7   2 24517.6 1345.21   5
   1   7  -2 22096.7 1281.88   5
  -1   7   1 9334.27 772.270   5
   1   7  -1 11456.8 908.181   5
   1  -7  -1 10588.1 832.040   5
  -1  -7   1 11717.4 917.443   5
   1  -7   0 1669.86 332.077   5
   1   7   0 1542.51 360.509   5
  -1   7   0 1520.49 315.658   5
  -1  -7  -1 214844. 3880.86   1
  -1   7  -1 218221. 3876.21   5
   1   7   1 209805. 3834.53   5
   1  -7   1 203718. 3785.58   5
  -1  -7  -2 802.107 247.603   1
   1  -7   2 810.476 260.617   5
  -1   7  -2 645.111 225.390   5
   1   7   2 892.973 234.476   5
   1   7   3 47847.5 1833.90   5
  -1  -7  -3 43972.7 1745.51   1
   1  -7   3 48690.9 1913.91   5
   1   7   4 1332.17 338.371   5
  -1  -7  -4 1666.03 347.429   1
   1  -7   4 1865.43 396.570   5
  -1  -7  -5 31745.1 1490.16   1
   1   7   5 29628.9 1486.47   5
  -1  -7  -6 4545.25 578.907   1
   1  -7   6 4552.95 539.234   4
   1   7   6 3958.50 568.214   5
  -1  -7  -7 4160.72 558.169   1
  -1  -7  -7 5222.66 715.322   3
   1  -7   7 4069.31 516.115   4
  -1  -7  -8 2207.76 479.223   3
   1  -7   8 2580.66 436.238   4
  -1  -7  -8 2142.10 395.859   1
  -1  -7  -9 26100.8 1468.67   1
   1  -7   9 27209.7 1467.10   4
  -1  -7  -9 26043.0 1625.22   3
   1  -7  10 6545.21 751.633   4
  -1  -7 -10 7365.14 871.177   3
   1   7  11 56345.7 2180.60   1
   1  -7  11 52507.3 2208.60   4
   1  -7  12 1309.87 406.501   4
   1   7  12 900.360 296.545   1
   1   7  13 832.671 281.358   1
   1  -7  13 1694.21 453.783   4
   1   7  14 71.8564 182.760   1
   1  -7  14 311.337 253.140   4
   1   7  15 63.7675 121.178   1
   1  -7  15-110.180 241.958   4
   1  -7  16 278.175 277.817   4
  -1  -8  15 1187.81 380.647   4
  -1  -8  14 794.920 407.901   4
  -1  -8  13 56.7747 176.428   4
  -1  -8  12 21021.4 1510.49   4
  -1   8  11 1325.06 383.939   5
  -1  -8  11 1087.04 354.840   4
  -1   8  10 36817.7 1799.82   5
   1  -8 -10 33183.1 1588.78   1
  -1  -8  10 33513.7 1769.29   4
   1  -8  -9 9460.40 841.328   1
  -1  -8   9 9485.66 917.968   4
  -1   8   9 8598.73 842.192   5
  -1  -8   8 33113.5 732.762   2
   1  -8  -8 30073.3 1478.61   1
  -1  -8   8 32015.2 1644.63   4
  -1   8   8 32686.3 1614.55   5
  -1   8   7 1070.41 334.712   5
   1  -8  -7 1858.04 371.960   1
  -1   8   6 6179.27 683.646   5
   1  -8  -6 6138.86 672.706   1
  -1   8   5 20441.2 1240.82   5
   1  -8  -5 19167.9 1182.12   1
  -1   8   4 1090.01 298.666   5
   1  -8  -4 566.094 219.939   1
   1   8  -4 652.923 255.677   5
   1  -8  -3 10739.4 891.096   1
   1   8  -3 10483.5 964.556   5
  -1   8   3 10033.4 863.361   5
   1   8  -2 5681.57 683.622   5
  -1   8   2 5874.36 659.040   5
  -1   8   1 1570.85 363.929   5
   1   8  -1 745.161 273.666   5
  -1  -8   0 49037.7 1985.36   1
   1  -8   0 48552.3 1984.32   5
  -1   8   0 49601.7 1957.09   5
   1   8   0 48041.6 1986.25   5
  -1  -8  -1 8516.95 832.609   1
   1  -8   1 8569.89 832.998   5
   1   8   1 8852.26 848.361   5
  -1   8  -1 9352.88 853.117   5
   1   8   2 66511.6 2308.28   5
   1  -8   2 64417.0 2347.94   5
  -1  -8  -2 65479.3 2295.22   1
  -1   8  -2 64795.3 2332.87   5
  -1  -8  -3 18426.5 1220.64   1
   1   8   3 18337.2 1216.38   5
   1   8   4 5851.73 704.843   5
  -1  -8  -4 5148.78 640.835   1
   1   8   5 21192.0 1346.40   5
  -1  -8  -5 23997.3 1398.43   1
   1   8   6 1049.65 312.759   5
   1   8   7 69.5136 155.187   5
   1  -8   7 1064.22 284.713   4
   1  -8   8 5430.32 675.913   4
   1   8   8 5672.91 741.627   5
   1  -8   9 639.750 236.162   4
   1  -8  10 13573.2 1121.60   4
   1  -8  11 2621.33 514.485   4
   1  -8  12 2096.64 506.956   4
   1  -8  13 10796.4 1138.81   4
   1  -8  14 2170.63 514.451   4
   1  -8  15 5578.27 879.819   4
  -1   9  15 20036.0 1579.13   5
  -1   9  14 371.359 235.584   5
  -1  -9  14 650.238 298.426   4
  -1   9  13 331.784 197.731   5
  -1  -9  13 454.570 305.929   4
  -1  -9  12-74.5883 139.239   4
  -1   9  12 36.1953 189.341   5
  -1  -9  11 22540.5 1581.42   4
  -1   9  11 23501.4 1562.33   5
  -1   9  10 1770.78 451.686   5
  -1  -9  10 2008.02 450.013   4
  -1  -9   9 7357.29 859.564   4
  -1   9   9 8887.37 924.805   5
  -1   9   8 7645.73 839.614   5
  -1  -9   8 8628.35 898.798   4
  -1   9   7 30644.9 1639.19   5
  -1   9   6 1374.65 353.255   5
  -1   9   5 20952.9 1339.70   5
   1   9  -4 1015.42 324.896   5
  -1   9   4 1172.83 325.323   5
   1   9  -3 3981.70 642.085   5
  -1   9   3 4694.91 628.850   5
   1   9  -2 17120.2 1302.27   5
  -1   9   2 17863.9 1243.73   5
   1   9  -1 27124.8 1617.35   5
  -1   9   1 26705.7 1532.32   5
   1   9   0 1246.18 313.060   5
  -1   9   0 1247.99 337.907   5
   1   9   1 7566.49 844.229   5
  -1   9  -1 8771.19 910.868   5
  -1   9  -2 5162.34 693.903   5
   1   9   2 6949.27 807.831   5
   1   9   3 35217.4 1816.25   5
   1   9   4 394.561 212.691   5
   1   9   5 13015.2 1123.77   5
   1   9   6 1217.67 347.104   5
   1  -9   7-63.4748 130.543   4
   1   9   7 303.107 184.767   5
   1   9   8 19464.4 1419.99   5
   1  -9   8 19114.7 1316.70   4
   1  -9   9 21832.9 1439.09   4
   1   9   9 19619.2 1469.92   5
   1  -9  10 650.232 336.576   4
   1   9  10 78.9828 194.599   5
   1   9  11 147.836 219.930   5
   1  -9  11 223.737 174.070   4
   1   9  12 1703.21 481.233   5
   1  -9  12 2516.80 558.124   4
   1  -9  13 5259.12 824.660   4
   1  -9  14 280.039 238.888   4
  -1  10  14 42788.5 2347.59   5
  -1 -10  13-197.660 241.779   4
  -1  10  13 576.670 332.111   5
  -1  10  12 224.212 222.519   5
  -1 -10  12 827.220 341.553   4
  -1 -10  11 1203.41 402.913   4
  -1  10  11 573.832 234.974   5
  -1  10  10-494.258 247.008   5
  -1 -10  10-110.615 138.320   4
  -1 -10   9 449.577 276.433   4
  -1  10   9 907.488 336.230   5
  -1  10   8 54480.4 2364.86   5
  -1 -10   8 58383.4 2443.85   4
  -1  10   7 1750.60 444.173   5
  -1  10   6 523.194 223.006   5
  -1  10   5 3227.29 583.117   5
   1  10  -4 27590.7 1802.44   5
  -1  10   4 27237.4 1624.86   5
   1  10  -3 7016.71 891.438   5
  -1  10   3 5272.84 719.395   5
  -1  10   2 2242.95 502.952   5
   1  10  -2 3465.17 607.035   5
   1  10  -1 1152.03 372.191   5
  -1  10   1 379.151 207.078   5
   1  10   0 3760.37 653.779   5
  -1  10   0 4980.07 717.082   5
   1  10   1 11341.3 1103.87   5
  -1  10  -1 11878.0 1114.41   5
   1  10   2 44029.7 2162.45   5
  -1  10  -2 39145.1 2052.86   5
   1  10   3 2695.36 551.752   5
   1  10   4 10231.6 1041.20   5
   1  10   5 1108.27 362.208   5
   1  10   6 17045.9 1369.02   5
   1  10   7 165.458 140.226   5
   1 -10   7 188.735 196.203   4
   1  10   8 2034.75 533.293   5
   1 -10   8 2639.85 510.157   4
   1 -10   9 100.392 193.141   4
   1  10   9 78.9856 187.257   5
   1 -10  10 95.8995 132.096   4
   1  10  10 138.020 200.879   5
   1  10  11 53.5246 187.909   5
   1 -10  11 99.8974 177.259   4
   1 -10  12 4441.15 762.592   4
   1  10  12 4626.60 824.451   5
   1  10  13-164.601 367.202   5
   1 -10  13-141.793 241.254   4
  -1  11  12 368.271 278.533   5
  -1  11  11 7256.44 972.544   5
  -1 -11  11 8334.26 1049.75   4
  -1 -11  10 4734.49 790.804   4
  -1  11  10 4227.09 720.925   5
  -1  11   9 2846.19 621.636   5
  -1 -11   9 3060.94 609.700   4
  -1  11   8 1418.27 400.554   5
  -1 -11   8 790.973 355.564   4
  -1  11   7 18934.3 1471.53   5
  -1  11   6 502.579 182.928   5
  -1  11   5 20048.1 1512.78   5
   1  11  -4-165.939 228.480   5
  -1  11   4 50.2172 142.394   5
  -1  11   3 711.237 261.057   5
   1  11  -3 765.069 338.199   5
  -1  11   2 2333.99 503.114   5
   1  11  -2 3015.96 636.437   5
  -1  11   1-15.0564 180.683   5
   1  11  -1-100.046 239.313   5
  -1  11   0 11844.8 1186.90   5
   1  11   0 12326.2 1235.77   5
   1  11   1 1246.44 413.056   5
  -1  11  -1 1789.71 457.357   5
   1  11   2 7812.57 987.704   5
   1  11   3 14905.2 1364.49   5
   1  11   4 1421.64 434.935   5
   1  11   5 27388.4 1816.11   5
   1  11   6 5969.31 864.596   5
   1 -11   7 3486.81 622.824   4
   1  11   7 2303.68 548.797   5
   1  11   8 12251.2 1255.57   5
   1 -11   8 11751.6 1148.53   4
   1 -11   9-262.092 235.038   4
   1  11   9 363.975 267.965   5
   1 -11  10 4946.47 775.146   4
   1  11  10 3916.00 721.076   5
   1  11  11 37.1443 180.021   5
   1 -11  11 72.7660 227.858   4
   1  11  12 547.421 292.225   5
  -1  12  10 9390.67 1113.94   5
  -1  12   9 2350.28 575.873   5
  -1  12   8 3211.22 669.049   5
  -1 -12   8 2733.96 615.125   4
  -1  12   7 4352.93 730.220   5
  -1  12   6 16656.8 1468.36   5
  -1  12   5 1967.26 514.184   5
  -1  12   4 1849.78 488.174   5
   1  12  -3 29.8749 184.527   5
  -1  12   3 147.687 131.199   5
  -1  12   2 3026.79 637.761   5
   1  12  -2 1308.47 447.561   5
   1  12  -1 1137.64 410.399   5
  -1  12   1 1286.68 428.763   5
  -1  12   0 2734.59 587.156   5
   1  12   0 2397.63 576.539   5
   1  12   1-79.3909 155.768   5
   1  12   2 6402.64 944.268   5
   1  12   3 6697.78 967.650   5
   1  12   4 31041.2 2072.13   5
   1  12   5 5071.19 842.450   5
   1  12   6 1684.13 497.230   5
   1  12   7-162.857 226.328   5
   1 -12   7 335.434 231.650   4
   1  12   8 2326.49 571.750   5
   1 -12   8 2319.03 553.242   4
   1  12   9 1839.27 555.798   5
  -1  13   8 1224.01 472.578   5
  -1  13   7-1022.84 388.896   5
  -1  13   6 82.4334 203.152   5
  -1  13   5 440.437 337.785   5
  -1  13   4 4892.96 838.712   5
  -1  13   3 25990.3 1917.22   5
   1  13  -2 333.596 307.698   5
  -1  13   2-1278.43 437.236   5
   1  13  -1-181.623 309.815   5
  -1  13   1 169.571 201.245   5
  -1  13   0-933.406 384.726   5
   1  13   0-624.688 360.822   5
   1  13   1 14685.8 1498.35   5
   1  13   2 1294.18 451.998   5
   1  13   3 5659.28 960.110   5
   1  13   4 566.956 226.042   5
   1  13   5-254.443 231.673   5
  -2   0  20 14.2048 266.545   3
  -2   0  19-59.6336 154.075   1
  -2   0  19 85.8113 127.905   3
  -2   0  18 1354.82 455.677   3
  -2   0  18 1537.84 383.201   1
  -2   0  17 256.901 246.142   3
  -2   0  17 87.9675 120.858   1
  -2   0  16 23154.4 1653.38   3
  -2   0  16 22782.0 1306.38   1
  -2   0  15-3.81794 102.458   1
  -2   0  15 20.2701 187.842   3
  -2   0  14 1411.15 387.378   4
  -2   0  14 920.000 265.732   1
  -2   0  14 954.425 338.236   3
  -2   0  13 68.6591 109.141   4
  -2   0  13-156.136 162.385   3
  -2   0  12 54775.1 2152.96   3
  -2   0  12 57339.8 2245.98   4
  -2   0  11-11.6792 115.231   4
  -2   0  11-7.05544 157.176   3
   2   0 -11-44.0472 77.3784   4
  -2   0  10 12221.0 911.144   3
  -2   0  10 12234.8 918.743   4
  -2   0   9-18.3565 75.9830   4
  -2   0   8 1586.58 289.254   4
  -2   0   7 52.9905 94.7305   4
  -2   0   6 86799.8 1847.61   4
  -2   0   5-54.3435 80.9938   4
  -2   0   4 445.975 106.718   4
  -2   0   3 57.6338 46.0466   4
   2   0  -2 36606.1 511.058   1
  -2   0   2 36289.6 770.155   2
   2   0  -1 4.86065 19.2469   1
   2   0   0 198528. 1409.36   3
   2   0   0 201942. 1700.36   1
   2   0   1 86.3278 62.7839   1
   2   0   2 210648. 2252.29   1
   2   0   3 54.9921 52.5300   1
  -2   0  -4 806.907 152.102   4
  -2   0  -5-66.8347 72.3023   4
  -2   0  -6 4289.37 414.733   4
   2   0   6 4062.84 439.192   1
  -2   0  -7 22.5935 49.3149   4
   2   0   7-27.1350 91.1220   1
   2   0   8 135318. 2128.40   3
   2   0   8 133438. 2732.52   1
  -2   0  -9 135.041 114.145   4
   2   0   9-80.1224 95.5885   3
   2   0   9 65.9290 93.4990   1
   2   0  10 55284.0 1958.08   1
   2   0  10 55026.3 1599.96   3
  -2   0 -10 53976.5 1881.01   4
   2   0  11 87.9217 171.556   1
   2   0  11-22.5751 109.179   3
  -2   0 -11-38.3446 112.544   4
   2   0  12 76626.2 2129.88   3
   2   0  12 78031.7 2508.84   1
   2   0  13 37.5619 77.1143   3
   2   0  13 149.974 132.750   1
   2   0  14 4089.50 538.427   3
   2   0  14 4379.24 663.230   1
   2   0  15-366.606 253.453   1
   2   0  15 220.315 155.811   3
   2   0  16 929.383 356.776   1
   2   0  16 45.7499 135.183   3
   2   0  17 4.45828 152.579   1
   2   0  18 48016.8 2459.40   1
   2   0  19 91.2272 170.745   1
  -2   1  20 2621.54 619.970   3
  -2  -1  20 3009.24 666.326   3
  -2  -1  19 11500.0 1071.50   1
  -2   1  19 9534.62 1180.67   3
  -2  -1  19 10119.3 1230.37   3
  -2  -1  18 242.310 206.956   3
  -2   1  18-4.58064 145.415   1
  -2   1  18 226.637 209.411   3
  -2  -1  18-1.74493 97.9166   1
  -2   1  17 6529.79 710.205   1
  -2   1  17 6725.48 925.177   3
  -2  -1  17 7563.05 987.503   3
  -2  -1  17 7082.19 1001.54   4
  -2  -1  17 5114.67 670.118   1
  -2   1  16 3669.95 516.353   1
  -2   1  16 3967.29 681.943   3
  -2  -1  16 3710.10 666.615   3
  -2  -1  16 4618.31 769.063   4
  -2   1  15 3640.02 475.932   1
  -2  -1  15 3492.71 639.828   4
  -2  -1  15 3285.50 598.441   3
  -2   1  15 3339.05 598.010   3
  -2   1  14 3438.66 451.841   1
  -2  -1  14 2606.74 529.840   4
  -2  -1  14 3327.63 570.586   3
  -2   1  14 2300.08 497.702   3
  -2   1  13 14320.6 1152.78   3
  -2  -1  13 15692.9 1215.82   4
  -2   1  13 13854.6 855.819   1
  -2  -1  12 2886.09 507.292   4
  -2   1  12 2794.00 358.061   1
  -2   1  12 2647.90 491.185   3
  -2  -1  11 15422.4 1094.74   4
  -2   1  11 16136.9 817.149   1
  -2   1  11 14360.9 1073.67   3
   2  -1 -11 15911.3 1075.09   4
   2   1 -11 16344.2 1034.57   4
  -2   1  10 7593.68 525.480   1
  -2  -1  10 7559.72 726.516   4
  -2   1  10 6613.65 693.051   3
  -2   1   9 59940.5 1349.54   1
  -2  -1   9 62476.1 1931.11   4
  -2   1   9 64093.4 2037.73   4
  -2   1   9 60968.2 1987.35   3
  -2   1   8 6747.94 404.663   1
  -2   1   8 8264.27 702.968   3
  -2  -1   8 7306.44 622.630   4
  -2   1   8 8779.17 697.745   4
  -2   1   7 762.616 200.238   4
  -2   1   7 410.967 92.0917   1
  -2   1   7 666.823 182.696   3
  -2  -1   7 507.131 159.315   4
  -2   1   6 20751.5 986.671   3
  -2   1   6 17919.6 866.397   4
  -2   1   6 19160.9 522.269   1
  -2  -1   6 20808.4 874.494   4
   2   1  -6 18098.7 661.892   2
   2   1  -5 30729.5 798.515   2
  -2   1   5 29142.0 1100.19   3
  -2   1   5 30311.1 524.157   1
  -2  -1   5 28810.3 936.295   4
  -2   1   5 30360.8 1016.59   4
  -2  -1   4 108615. 1618.66   4
  -2   1   4 110862. 1971.13   3
  -2   1   4 105044. 1684.84   4
  -2   1   3 7462.71 476.883   3
  -2  -1   3 7036.14 334.885   2
   2   1  -3 6741.22 356.000   5
  -2  -1   3 7241.70 375.829   4
   2   1  -2 8564.92 365.129   5
   2  -1  -2 8728.16 349.000   4
  -2   1   2 8992.70 479.627   3
   2   1  -1 149131. 1529.49   5
  -2   1   1 151796. 1829.56   3
   2   1  -1 151736. 1557.73   1
   2   1   0 116021. 1459.73   1
  -2   1   0 115412. 1256.94   2
   2  -1   1 162885. 1052.09   4
   2   1   1 162570. 1849.40   1
  -2   1  -1 159386. 1328.32   2
   2   1   2 47554.4 1102.11   1
  -2   1  -2 46364.8 754.104   4
   2  -1   2 47271.8 784.481   4
   2   1   3 36630.7 1036.94   1
   2  -1   3 38091.4 869.918   4
  -2   1  -3 38449.7 828.569   4
   2  -1   4 1038.11 170.127   4
   2   1   4 1095.65 186.794   1
  -2   1  -4 1036.25 159.309   4
   2   1   5 127685. 1476.24   3
   2  -1   5 127572. 2099.89   4
  -2  -1  -5 124269. 2212.97   4
  -2   1  -5 122967. 1917.43   4
   2   1   5 121943. 2184.78   1
   2   1   6 22833.2 712.850   3
   2  -1   6 21289.5 942.091   4
  -2  -1  -6 23565.4 1040.04   4
   2   1   6 23745.3 1022.63   1
  -2   1  -6 22341.4 897.012   4
   2   1   7 79332.4 1996.74   1
   2  -1   7 81863.5 1998.50   4
   2   1   7 80234.5 1511.62   3
   2   1   8 2070.96 351.814   1
   2   1   8 1733.48 249.477   3
   2  -1   8 2368.56 369.551   4
   2  -1   9 8688.42 752.833   4
  -2  -1  -9 9873.64 809.640   4
   2   1   9 9768.79 774.869   1
   2   1   9 9316.51 615.749   3
  -2   1  -9 9027.75 715.092   4
   2  -1  10 2418.57 436.317   4
   2   1  10 2791.91 360.134   3
  -2  -1 -10 3281.50 490.713   4
  -2   1 -10 3001.26 441.782   4
   2   1  10 2884.14 443.316   1
   2   1  11 61724.3 1755.78   3
   2  -1  11 65571.0 2322.08   4
  -2   1 -11 64111.1 2117.51   4
   2   1  11 59440.5 2116.84   1
  -2  -1 -11 64277.7 2248.24   4
   2   1  12 33912.1 1391.43   3
   2   1  12 34681.4 1673.66   1
   2  -1  13 14394.5 1145.20   1
   2   1  13 15228.6 960.430   3
   2   1  13 14250.8 1115.62   1
   2  -1  13 14125.8 980.502   3
   2  -1  14 8252.92 907.180   1
   2  -1  14 10048.8 854.744   3
   2   1  14 8906.16 773.488   3
   2  -1  15 20192.0 1288.26   3
   2  -1  15 18350.1 1401.12   1
   2   1  15 18750.1 1153.16   3
   2   1  15 19207.0 1397.59   1
   2  -1  16 557.058 293.568   1
   2   1  16 364.185 220.784   1
   2  -1  16 213.695 201.605   3
   2   1  17 11305.4 1150.69   1
   2  -1  17 10683.6 1155.09   1
   2  -1  18 2437.16 572.080   1
   2   1  18 2173.69 519.428   1
   2   1  19 7069.02 966.371   1
   2  -1  19 7518.54 1026.01   1
  -2  -2  20 15755.7 1342.11   1
  -2  -2  20 15934.1 1585.78   3
  -2  -2  19 585.569 384.013   3
  -2  -2  19 318.412 270.568   4
  -2  -2  19 272.766 268.369   1
  -2   2  19 316.569 283.214   3
  -2   2  18 457.282 237.757   1
  -2  -2  18 486.984 286.701   3
  -2  -2  18-8.44697 257.885   4
  -2   2  18 9.91171 166.299   3
   2   2 -17 4.07105 85.1962   2
  -2  -2  17 198.551 242.384   3
  -2  -2  17 18.0903 291.853   4
  -2   2  17 644.786 346.384   3
  -2   2  17 53.1815 111.239   1
  -2   2  16 124.686 158.487   1
   2   2 -16 156.976 113.948   2
  -2   2  16-83.4237 129.334   3
  -2  -2  16-89.9661 144.080   4
  -2  -2  15 1626.14 454.682   4
  -2   2  15 1102.84 397.564   3
  -2   2  15 1224.38 285.467   1
  -2   2  14 24028.8 1137.91   1
  -2  -2  14 27839.5 1714.65   4
  -2   2  14 25266.3 1607.48   3
  -2   2  13 4734.63 480.920   1
  -2   2  13 4236.61 630.669   3
  -2  -2  13 4850.08 696.571   4
   2   2 -13 3905.37 410.890   2
  -2   2  12 9136.79 900.955   3
  -2   2  12 10030.3 655.344   1
  -2  -2  12 9991.12 937.201   4
   2   2 -12 9640.49 610.322   2
  -2  -2  11 3790.62 545.682   4
   2  -2 -11 3551.96 519.344   4
  -2   2  11 4816.28 429.916   1
  -2   2  11 4930.09 644.369   3
   2   2 -11 4753.23 564.924   4
   2   2 -11 4560.12 407.425   2
  -2   2  10 7036.69 480.151   1
   2  -2 -10 6386.07 680.773   4
  -2  -2  10 5845.11 637.826   4
   2   2 -10 5795.51 426.874   2
  -2   2  10 6941.40 724.344   3
  -2  -2   9 20270.8 1092.17   4
  -2   2   9 19990.7 739.274   1
  -2   2   9 20345.5 1183.50   3
   2   2  -9 20560.4 752.696   2
  -2   2   8 311.292 157.513   3
  -2   2   8 293.826 79.6125   1
   2   2  -8 209.575 84.1582   2
  -2  -2   8 629.238 183.479   4
  -2   2   7 24957.4 681.007   1
   2  -2  -7 24300.4 1138.09   3
  -2  -2   7 24905.2 1054.64   4
   2   2  -7 24163.9 721.116   2
  -2   2   7 24358.4 1178.21   3
  -2  -2   7 23942.2 1040.41   5
  -2   2   6 173748. 1593.21   1
  -2  -2   6 172213. 2554.10   4
   2   2  -6 173607. 1837.96   2
  -2   2   6 165331. 2933.50   3
  -2  -2   5 127114. 2052.09   4
  -2   2   5 126542. 1217.24   1
  -2   2   5 124084. 2384.78   3
   2  -2  -5 124494. 1201.30   1
  -2  -2   5 122293. 1557.74   2
  -2  -2   4 229981. 2534.01   4
   2  -2  -4 229417. 1493.00   1
   2   2  -4 232013. 2675.74   5
  -2  -2   4 233330. 1978.73   2
  -2   2   4 234463. 3114.34   3
   2   2  -3 69288.3 1385.48   5
  -2   2   3 73283.9 1662.54   3
  -2   2   3 72447.9 920.258   5
  -2   2   2 162025. 1344.61   5
   2   2  -2 165606. 2024.64   5
   2  -2  -2 161207. 1345.25   5
   2  -2  -1 7696.38 329.893   5
   2   2  -1 7759.97 433.552   5
   2  -2   0 11697.3 471.837   5
   2   2   0 12031.2 553.617   1
   2   2   1 66062.4 1346.84   1
   2  -2   1 66215.6 921.825   2
   2   2   2 87818.3 1614.38   1
   2  -2   2 85931.9 1137.81   4
   2  -2   3 52.8784 32.0829   4
   2   2   3 156.624 101.234   1
  -2   2  -3 61.5322 30.4301   2
  -2   2  -4 83570.7 1429.93   4
  -2  -2  -4 78383.8 1711.27   1
  -2  -2  -4 82370.4 1314.30   3
   2  -2   4 82601.5 1461.22   4
   2   2   4 85215.6 1761.16   1
  -2   2  -4 85254.8 830.292   2
  -2  -2  -5 136585. 2393.51   1
   2  -2   5 132373. 2085.98   4
   2   2   5 131038. 2335.10   1
  -2  -2  -5 137058. 1797.45   3
   2  -2   6 241553. 3129.70   4
  -2  -2  -6 245954. 3377.69   1
  -2   2  -6 249889. 2975.33   4
   2   2   6 240108. 3308.12   1
   2   2   7 350.557 141.000   1
  -2   2  -7 367.548 136.520   4
   2  -2   7 334.693 145.232   4
   2  -2   8 4382.22 499.715   4
  -2  -2  -8 5701.81 602.510   4
   2   2   8 4757.19 512.160   1
  -2   2  -9 22660.9 1111.86   4
   2   2   9 21420.5 1153.71   1
   2  -2   9 22254.2 1188.43   4
  -2  -2  -9 22729.6 1282.05   4
   2   2  10 5246.36 489.786   3
   2  -2  10 4889.97 594.841   4
  -2   2 -10 5737.36 597.303   4
   2   2  10 4983.22 593.501   1
  -2  -2 -10 4926.60 635.695   4
  -2   2 -11 3585.16 499.412   4
   2   2  11 3334.43 502.628   1
   2   2  11 3340.96 415.254   3
   2  -2  11 4014.55 566.676   4
   2  -2  12 30963.8 1670.59   4
   2   2  12 27992.8 1251.67   3
   2   2  12 29577.0 1536.62   1
   2  -2  13 5854.11 785.810   4
   2   2  13 5898.10 716.215   1
   2   2  14 23748.8 1483.35   1
   2  -2  14 24112.9 1639.49   4
   2   2  15 4842.40 695.063   1
   2   2  16 17851.9 1388.06   1
   2  -2  16 14763.6 1171.05   3
   2  -2  16 15292.3 1359.62   1
   2  -2  17 9.53772 163.324   1
   2   2  17 209.727 177.294   1
   2   2  18 5268.79 783.635   1
   2  -2  18 7716.59 1024.55   1
   2   2  19 1235.54 364.760   1
   2  -2  19 824.870 369.865   1
  -2  -3  20 137.005 172.297   3
  -2  -3  19-113.927 205.145   4
  -2   3  19 633.299 298.843   3
  -2  -3  19-8.50886 283.097   3
  -2  -3  18 939.368 373.504   4
  -2   3  18 1307.32 392.686   3
  -2   3  17 29275.0 1407.10   1
  -2   3  17 27175.0 1862.63   3
  -2  -3  17 27541.9 1957.82   4
  -2   3  16 7491.68 958.242   3
   2   3 -16 8385.34 552.580   2
  -2   3  16 7938.80 715.788   1
  -2  -3  16 7651.17 995.696   4
  -2  -3  15 2574.71 544.838   4
  -2   3  15 2909.21 426.340   1
  -2   3  15 1971.14 507.521   3
   2   3 -15 2295.03 280.287   2
  -2   3  14 2344.27 497.608   3
  -2   3  14 2650.86 379.344   1
   2   3 -14 2528.07 293.608   2
  -2  -3  14 3302.68 601.794   4
  -2   3  13 20099.5 981.147   1
  -2   3  13 20606.5 1424.02   3
   2   3 -13 21208.7 805.330   2
  -2  -3  13 22162.9 1470.17   4
   2   3 -12 17850.0 711.611   2
  -2  -3  12 15283.7 1144.11   4
  -2   3  12 16807.9 1234.58   3
  -2   3  12 16558.6 837.935   1
  -2  -3  11 29707.5 1527.52   5
   2   3 -11 28372.5 856.006   2
   2  -3 -11 28104.6 1540.48   4
  -2  -3  11 28877.5 1493.23   4
  -2   3  11 27589.9 1027.88   1
  -2   3  11 28455.1 1547.63   3
   2   3 -11 27016.8 1355.33   4
   2  -3 -10 5197.51 626.886   4
  -2   3  10 6079.64 456.662   1
  -2   3  10 5703.02 665.618   3
   2   3 -10 6234.62 619.862   4
  -2  -3  10 6036.56 638.257   4
  -2  -3  10 6309.78 675.172   5
   2  -3  -9 35810.6 1582.07   4
  -2  -3   9 34743.4 1496.83   5
  -2  -3   9 35253.1 1457.77   4
  -2   3   9 36881.6 1051.04   1
  -2   3   9 34026.1 1580.52   3
  -2  -3   8 26147.7 1178.49   4
  -2   3   8 27416.3 841.401   1
  -2   3   8 29268.7 1400.16   3
   2  -3  -7 165041. 3195.43   3
  -2   3   7 153799. 3118.54   3
  -2   3   7 161242. 1913.12   1
  -2  -3   7 162851. 2781.35   4
   2  -3  -7 154305. 1904.55   1
  -2  -3   6 65597.7 1657.30   4
  -2  -3   6 61331.8 1128.54   2
   2  -3  -6 61315.6 1117.25   1
  -2  -3   5 169856. 1778.98   2
   2  -3  -5 166087. 1773.85   1
  -2  -3   5 166136. 2501.19   4
   2  -3  -4 168063. 1749.55   1
   2   3  -4 170388. 2606.44   5
  -2   3   3 32263.2 805.407   5
   2   3  -3 30995.3 1067.18   5
  -2   3   2 73974.6 1239.68   5
   2  -3  -2 74280.3 1240.71   5
   2  -3  -1 12962.2 540.389   5
  -2   3   1 12328.2 524.888   5
   2   3  -1 11797.9 633.715   5
   2  -3   0 74699.0 1415.24   5
   2   3   0 75337.3 1597.71   5
   2  -3   1 95443.5 1741.29   5
   2   3   1 96528.7 1823.32   1
   2   3   2 557.218 148.325   1
   2   3   3 162975. 2523.87   1
  -2  -3  -3 161652. 2507.96   1
   2  -3   3 168851. 2004.05   4
  -2  -3  -4 24347.4 1008.93   1
   2  -3   4 23840.6 828.414   4
   2   3   4 24071.0 996.618   1
   2   3   5 270189. 3486.01   1
   2  -3   5 257719. 2975.18   4
  -2  -3  -5 269799. 3533.52   1
  -2  -3  -5 257122. 2972.35   3
   2   3   6 140176. 2635.75   1
  -2  -3  -6 145514. 2709.88   1
   2  -3   6 140139. 2367.38   4
  -2  -3  -6 145120. 2291.14   3
   2   3   7 81722.2 2080.86   1
   2  -3   7 77556.9 1914.98   4
  -2  -3  -7 77607.5 1718.56   3
  -2  -3  -7 80367.7 2076.11   1
   2   3   8 1403.95 291.645   1
   2  -3   8 1706.81 319.803   4
  -2  -3  -8 1867.48 381.206   4
  -2   3  -9 1915.09 324.693   4
  -2  -3  -9 2321.91 442.646   4
   2  -3   9 1493.82 312.440   4
   2   3   9 2112.77 378.023   1
  -2   3 -10 29045.7 1339.45   4
   2   3  10 28029.4 1390.93   1
   2  -3  10 27243.3 1399.51   4
   2   3  11 52.7171 114.563   1
   2  -3  11 136.303 143.874   4
  -2   3 -11 217.055 117.326   4
   2   3  12 3011.59 490.573   1
   2  -3  12 2393.26 464.461   4
   2   3  13 36714.1 1789.39   1
   2  -3  13 41418.8 2024.49   4
   2   3  14 3249.71 556.015   1
   2  -3  14 3326.92 595.589   4
   2  -3  15 6744.10 907.050   4
   2   3  15 5362.47 747.023   1
   2  -3  16-91.8773 218.967   4
   2   3  16 44.1024 160.954   1
   2   3  17 24359.1 1671.47   1
   2   3  18-270.596 190.761   1
   2  -3  18-849.849 358.006   1
  -2  -4  18 3214.91 714.159   4
  -2  -4  17 2883.02 651.105   4
  -2  -4  16 19855.1 1598.66   4
  -2   4  16 17314.2 1047.41   1
  -2   4  15 492.859 159.379   1
  -2  -4  15 620.469 293.727   4
  -2   4  14 31289.6 1312.01   1
  -2  -4  14 33695.5 1900.97   4
  -2  -4  13 17415.7 1289.20   4
  -2   4  13 18637.3 967.243   1
  -2   4  12 5399.66 493.633   1
  -2  -4  12 5782.40 708.543   4
  -2   4  11 8569.75 601.981   1
   2  -4 -11 8319.21 841.461   3
  -2  -4  11 9225.49 855.308   4
  -2  -4  10 58535.9 2161.80   5
  -2  -4  10 55186.3 1965.19   4
   2  -4 -10 57158.6 2187.17   3
  -2   4  10 54032.5 1438.87   1
   2  -4 -10 55959.6 2174.09   4
  -2  -4   9 2649.92 412.774   4
   2  -4  -9 2601.86 302.122   1
  -2   4   9 2567.91 305.386   1
   2  -4  -9 3058.45 481.879   4
  -2  -4   9 2864.36 451.946   5
   2  -4  -9 2604.56 468.026   3
  -2  -4   8 70573.2 2154.76   5
  -2  -4   8 68099.4 1966.66   4
   2  -4  -8 70431.6 1484.02   1
  -2  -4   7 14298.9 547.790   2
   2  -4  -7 13758.7 633.082   1
  -2  -4   7 14879.2 874.811   4
  -2  -4   6 3592.40 415.972   4
   2  -4  -6 3855.81 323.542   1
  -2  -4   6 4511.76 296.805   2
   2  -4  -5 5646.46 392.255   1
   2   4  -5 5286.64 538.195   5
   2   4  -4 86729.0 2073.59   5
   2  -4  -4 87438.7 1552.46   1
  -2   4   4 83678.7 1578.30   5
  -2   4   3 38646.7 1061.83   5
   2   4  -3 37815.6 1317.00   5
   2   4  -2 8657.15 625.409   5
  -2   4   2 9681.17 534.777   5
   2  -4  -2 8998.87 516.400   5
   2   4  -1 9216.24 637.069   5
  -2   4   1 9095.16 538.101   5
   2  -4  -1 8951.88 537.658   5
   2  -4   0 13915.2 701.858   5
  -2   4   0 12807.1 668.141   5
   2   4   0 12652.2 741.216   5
   2  -4   1 38781.4 1230.85   5
   2   4   1 37498.9 1285.37   5
   2  -4   2 11862.6 725.138   5
  -2  -4  -2 12112.0 732.215   1
   2   4   2 11396.9 702.926   1
   2  -4   3 7481.39 608.541   5
   2   4   3 7137.08 576.723   1
  -2  -4  -3 7246.39 580.261   1
   2  -4   4 161935. 3009.14   5
   2   4   4 153400. 2721.14   1
   2  -4   4 156742. 2286.04   4
  -2  -4  -4 158689. 2782.97   1
  -2  -4  -5 689.654 195.193   3
  -2  -4  -5 842.606 211.993   1
   2  -4   5 1054.49 210.671   4
   2   4   5 792.809 210.536   1
  -2  -4  -6 290684. 3741.73   3
   2   4   6 288952. 3980.00   1
  -2  -4  -6 297953. 4030.01   1
   2  -4   6 283035. 3526.54   4
  -2  -4  -7 44169.3 1623.25   1
  -2  -4  -7 45547.0 1513.70   3
   2  -4   7 44385.1 1483.25   4
   2   4   7 41450.0 1552.63   1
  -2  -4  -8 1959.55 318.161   3
   2   4   8 2020.19 351.396   1
   2  -4   8 2006.56 347.327   4
  -2  -4  -8 2387.23 391.205   1
  -2  -4  -9 2789.73 442.841   1
   2  -4   9 2894.37 452.531   4
  -2  -4  -9 2787.33 385.447   3
   2   4   9 2269.56 388.545   1
   2  -4  10 308.612 155.055   4
   2   4  10 157.566 155.738   1
   2  -4  11 5426.30 650.010   4
   2   4  11 5695.24 668.235   1
   2  -4  12 11150.3 1015.83   4
   2   4  12 9025.09 855.835   1
   2   4  13 1893.22 420.091   1
   2  -4  13 1920.56 432.094   4
   2   4  14 27456.7 1616.27   1
   2  -4  14 27869.2 1756.47   4
   2   4  15 3555.72 606.224   1
   2  -4  15 3586.16 684.516   4
   2   4  16 31852.8 1850.16   1
   2  -4  16 33727.5 2130.01   4
   2   4  17 783.474 284.801   1
   2  -4  17 912.217 374.081   4
   2  -4  18 675.069 294.699   4
   2   4  18-29.6407 241.192   1
  -2  -5  18 4145.98 825.757   4
  -2  -5  17 2632.93 640.148   4
  -2   5  16 3726.11 486.276   1
  -2  -5  16 4626.34 794.253   4
  -2   5  15 18279.5 1048.91   1
  -2  -5  15 17920.9 1464.89   4
  -2   5  14 2.11612 62.5856   1
  -2  -5  14 103.964 128.536   4
  -2  -5  13 18704.4 1346.57   4
  -2   5  13 19237.7 1014.84   1
  -2  -5  12-53.8444 157.332   4
  -2   5  12 10.1646 69.3882   1
   2  -5 -11 4186.35 650.875   3
  -2  -5  11 3822.37 554.226   4
  -2   5  11 4390.05 443.712   1
   2  -5 -10-19.6754 181.615   3
  -2  -5  10-29.2101 140.957   4
   2  -5 -10 263.067 117.934   1
  -2  -5   9 36742.5 1731.37   5
  -2  -5   9 35079.5 1548.05   4
   2  -5  -9 32496.4 1148.93   1
   2  -5  -9 35051.6 1807.62   3
  -2  -5   8 16575.1 1120.54   5
   2  -5  -8 14941.4 1152.46   3
  -2  -5   8 13694.2 932.303   4
   2  -5  -8 14103.1 743.338   1
  -2  -5   7 76069.7 1285.15   2
  -2  -5   7 80274.3 2141.12   4
   2  -5  -7 82132.3 2619.75   3
   2  -5  -7 78072.2 1703.54   1
   2  -5  -6 108833. 2951.00   3
  -2   5   6 109406. 2155.49   5
   2  -5  -6 106439. 1981.93   1
   2  -5  -5 45502.9 1285.94   1
   2   5  -5 44573.8 1663.40   5
  -2   5   5 43589.0 1317.71   5
   2   5  -4 3535.18 462.988   5
   2  -5  -4 4103.59 390.139   1
  -2   5   4 3575.13 375.580   5
  -2   5   3 4524.57 420.323   5
   2   5  -3 3979.18 472.769   5
  -2   5   2 5363.47 460.899   5
   2  -5  -2 5291.76 459.426   5
   2   5  -2 4943.81 523.567   5
   2  -5  -1 14447.9 771.224   5
   2   5  -1 15564.8 902.575   5
  -2   5   1 15073.1 792.457   5
   2  -5   0 126275. 2388.35   5
   2   5   0 122983. 2532.95   5
  -2   5   0 124756. 2341.80   5
   2   5   1 47628.1 1582.90   5
   2  -5   1 51884.0 1588.10   5
  -2  -5  -2 5792.46 566.799   1
   2  -5   2 5574.06 548.714   5
   2   5   2 5103.13 528.478   5
   2  -5   3 90620.2 2301.52   5
  -2  -5  -3 91729.8 2249.61   1
   2   5   4 20782.8 1082.33   1
  -2  -5  -4 21837.0 1102.61   1
   2  -5   4 20814.6 1158.48   5
   2  -5   4 20560.7 515.329   2
  -2  -5  -5 271267. 3986.76   1
   2  -5   5 268751. 3447.98   4
   2  -5   5 277047. 4389.04   5
   2  -5   6 190.509 131.601   4
  -2  -5  -6 287.548 168.293   3
   2   5   6 244.069 123.410   1
   2  -5   6 166.813 104.012   5
  -2  -5  -6 182.420 113.819   1
   2  -5   7 3918.10 471.265   4
   2   5   7 3803.11 500.941   1
  -2  -5  -7 3712.10 480.107   3
  -2  -5  -7 4042.72 510.925   1
   2  -5   7 3683.40 567.033   5
   2  -5   8 147.496 146.617   4
   2   5   8 51.9596 88.4022   1
  -2  -5  -8-27.5131 82.2876   1
   2  -5   9 26069.9 1322.16   4
  -2  -5  -9 24744.7 1368.77   1
   2   5   9 24754.6 1344.06   1
   2   5  10 42246.2 1816.14   1
   2  -5  10 43464.4 1812.84   4
  -2  -5 -10 43002.1 1847.32   1
   2   5  11 22865.1 1373.21   1
   2  -5  11 22618.5 1364.26   4
   2  -5  12 1152.92 347.901   4
   2   5  12 1374.56 338.756   1
   2   5  13 43552.6 2013.73   1
   2  -5  13 41775.9 2088.77   4
   2  -5  14 240.934 166.109   4
   2   5  14 214.771 171.679   1
   2  -5  15 16948.9 1464.85   4
   2   5  15 16103.8 1296.35   1
   2   5  16 935.840 335.965   1
   2  -5  16 1844.44 522.753   4
   2   5  17 965.362 297.294   1
   2  -5  17 1779.21 543.891   4
  -2  -6  17 3502.33 746.753   4
  -2  -6  16 10680.3 1220.19   4
  -2  -6  15-39.4292 210.290   4
  -2  -6  14 3451.81 612.959   4
  -2  -6  13 2323.68 508.901   4
  -2  -6  12 98140.1 3049.82   4
   2  -6 -11 1151.13 262.323   1
  -2  -6  11 1178.97 332.266   4
  -2  -6  10 3345.06 527.494   4
   2  -6 -10 3811.47 439.154   1
   2  -6  -9 10516.4 711.962   1
  -2  -6   9 11560.4 928.361   4
   2  -6  -9 13325.3 1177.08   3
   2  -6  -8 9237.59 971.638   3
  -2  -6   8 8302.30 432.477   2
   2  -6  -8 8017.43 618.295   1
  -2  -6   8 6796.67 689.466   4
   2  -6  -7 4419.82 652.971   3
  -2  -6   7 5348.31 591.739   4
   2  -6  -7 4352.95 449.969   1
  -2  -6   7 4884.02 340.694   2
  -2   6   7 4359.38 490.250   5
  -2  -6   7 6330.32 710.558   5
   2  -6  -6 80644.8 2713.89   3
   2  -6  -6 79564.1 1910.46   1
  -2   6   6 76673.0 1973.01   5
  -2  -6   6 79638.5 2435.25   5
   2  -6  -5 20.0671 61.1993   1
   2   6  -5-39.2247 133.384   5
   2  -6  -5-66.4516 110.950   3
  -2   6   5 29.1993 71.2737   5
   2  -6  -4 911.086 212.560   1
   2   6  -4 840.959 252.074   5
  -2   6   4 1224.11 258.595   5
   2   6  -3 45970.8 1748.04   5
  -2   6   3 47414.1 1520.88   5
   2  -6  -2 69329.5 1873.12   5
   2   6  -2 71063.3 2154.35   5
  -2   6   2 70304.1 1863.62   5
  -2   6   1 701.019 201.420   5
   2  -6  -1 492.492 182.760   5
   2   6  -1 411.197 187.212   5
  -2   6   0 3000.56 413.846   5
  -2  -6   0 3080.72 449.584   1
   2   6   0 2681.19 405.844   5
   2  -6   0 2717.70 391.820   5
  -2  -6  -1 23423.3 1210.23   1
   2   6   1 20211.6 1127.09   5
   2  -6   1 22092.7 1140.41   5
   2   6   2 43528.4 1673.21   5
   2  -6   2 47481.4 1719.06   5
  -2  -6  -2 45352.7 1703.54   1
  -2  -6  -3 3362.53 466.641   1
   2  -6   3 3117.86 454.779   5
   2   6   3 3238.25 471.110   5
  -2  -6  -4 142160. 3027.86   1
   2  -6   4 144658. 3230.81   5
   2  -6   5 22505.9 1069.19   4
  -2  -6  -5 22758.5 1244.19   1
   2  -6   5 21846.2 445.927   2
   2  -6   5 24443.7 1375.69   5
   2  -6   6 19287.6 1023.42   4
  -2  -6  -6 17193.1 1095.25   1
   2   6   6 17582.1 1090.80   1
   2  -6   6 18332.5 1263.44   5
   2   6   7 19380.3 1171.20   1
  -2  -6  -7 20185.3 1215.56   1
   2  -6   7 21155.1 1121.71   4
   2   6   8 7368.92 754.292   1
  -2  -6  -8 8511.36 810.823   1
  -2  -6  -8 7575.61 781.736   3
   2  -6   8 8667.34 759.978   4
  -2  -6  -9 12556.2 1019.96   3
   2   6   9 13189.1 1014.08   1
   2  -6   9 11490.8 914.273   4
  -2  -6  -9 12231.3 1005.86   1
  -2  -6 -10 332.137 80.9733   3
   2   6  10 379.833 204.648   1
   2  -6  11 211.557 194.395   4
   2   6  11 450.722 225.140   1
  -2  -6 -11 16.9332 123.793   3
   2  -6  12 36459.2 1880.58   4
   2   6  12 33328.2 1754.53   1
   2  -6  13 309.411 205.707   4
   2   6  13 373.556 235.134   1
   2   6  14 14724.6 1229.78   1
   2  -6  14 16959.0 1430.09   4
   2  -6  15 1624.67 484.411   4
   2   6  15 720.865 284.994   1
   2  -6  16 385.852 213.081   4
   2   6  16 55.9460 133.065   1
   2  -6  17 158.414 219.401   4
  -2  -7  16-150.073 187.520   4
  -2  -7  15 23941.9 1760.06   4
  -2  -7  14 1446.53 438.057   4
  -2  -7  13 14235.4 1247.85   4
  -2  -7  12 593.944 287.868   4
   2  -7 -12 178.022 147.606   1
  -2  -7  11 6950.77 805.018   4
   2  -7 -11 7077.47 664.197   1
  -2  -7  10 78.2089 187.047   4
  -2   7  10-100.427 128.876   5
   2  -7 -10-15.6358 69.0813   1
   2  -7  -9 66205.7 1958.69   1
  -2   7   9 70155.2 2195.39   5
  -2  -7   8 15292.6 1090.52   4
  -2   7   8 14248.9 958.202   5
  -2  -7   8 14295.7 586.243   2
   2  -7  -8 14350.4 900.677   1
  -2   7   7 2195.82 373.355   5
   2  -7  -7 2267.07 360.054   1
   2  -7  -6 7792.04 664.508   1
  -2   7   6 6808.19 642.070   5
   2  -7  -6 7024.83 874.389   3
  -2  -7   5 47487.4 1985.91   5
   2  -7  -5 45773.9 1625.61   1
  -2   7   5 50461.2 1716.21   5
   2   7  -5 49120.1 2018.40   5
   2   7  -4 74.9201 87.8899   5
  -2   7   4 59.1997 117.326   5
   2  -7  -4-45.9800 93.8372   1
  -2  -7   4 255.400 173.049   5
   2   7  -3 30515.0 1550.40   5
  -2  -7   3 31479.1 1572.25   5
  -2   7   3 31388.1 1365.36   5
  -2  -7   2 9508.33 853.148   5
  -2   7   2 7887.73 691.858   5
   2   7  -2 9258.29 851.455   5
  -2   7   1 13265.2 908.436   5
  -2  -7   1 12348.6 948.322   1
   2  -7  -1 14095.6 953.854   5
   2   7  -1 12784.1 982.331   5
  -2  -7   0 20926.3 1236.56   1
   2   7   0 21253.9 1247.11   5
  -2   7   0 19745.6 1124.66   5
   2  -7   0 19773.8 1145.72   5
  -2   7  -1 63473.6 2079.51   5
   2   7   1 71801.2 2281.30   5
  -2  -7  -1 66504.8 2218.65   1
   2  -7   1 70228.0 2208.42   5
   2   7   2 34764.2 1610.65   5
   2  -7   2 33834.1 1575.16   5
  -2  -7  -2 35679.9 1625.17   1
   2  -7   3 7953.97 783.522   5
   2   7   3 6447.32 703.457   5
  -2  -7  -3 6340.63 688.706   1
   2   7   4 27386.9 1460.27   5
  -2  -7  -4 28016.5 1454.51   1
   2  -7   4 29390.4 1556.86   5
   2   7   5 49905.0 1996.94   5
  -2  -7  -5 48188.2 1907.12   1
  -2  -7  -6 486.902 209.245   1
   2  -7   6 286.085 152.668   4
  -2  -7  -7 9958.62 977.114   3
  -2  -7  -7 9275.75 883.221   1
   2  -7   7 9779.27 812.358   4
   2  -7   8 3060.73 476.845   4
  -2  -7  -8 3150.62 540.927   3
   2   7   9 6375.67 740.191   1
  -2  -7  -9 7443.95 837.669   3
   2  -7   9 7425.08 760.295   4
   2  -7  10 66.9052 103.911   4
  -2  -7 -10-142.186 126.492   3
   2   7  10-18.5814 136.845   1
   2   7  11 26487.8 1577.48   1
   2  -7  11 28596.6 1643.79   4
   2   7  12 14805.1 1221.82   1
   2  -7  12 15367.6 1254.66   4
   2  -7  13 905.692 350.613   4
   2   7  13 1022.57 357.641   1
   2   7  14-91.7748 189.624   1
   2  -7  14 169.350 191.466   4
   2   7  15 7895.30 951.463   1
   2  -7  15 7444.24 1029.01   4
   2  -7  16-278.762 324.637   4
   2   7  16-212.519 147.671   1
  -2  -8  15 9570.84 1154.40   4
  -2  -8  14 5316.49 788.872   4
  -2   8  13 9347.04 945.101   5
  -2  -8  13 10815.3 1119.81   4
  -2   8  12 20902.4 1372.72   5
  -2  -8  12 22578.1 1575.65   4
  -2  -8  11 2915.30 556.827   4
  -2   8  11 3060.04 525.222   5
  -2  -8  10 22526.5 1458.92   4
   2  -8 -10 20947.0 1197.75   1
  -2   8  10 21293.3 1311.12   5
  -2   8   9 238.085 179.067   5
  -2  -8   9 479.859 274.006   4
   2  -8  -9 289.179 159.813   1
  -2  -8   9 71.2530 45.2455   2
  -2   8   8 32080.7 1547.30   5
  -2  -8   8 32178.0 930.006   2
  -2  -8   8 32558.9 1667.86   4
   2  -8  -8 30535.4 1426.82   1
  -2   8   7 17981.5 1138.04   5
   2  -8  -7 16900.3 1071.35   1
  -2   8   6 36255.4 1601.69   5
   2  -8  -6 33359.5 1507.16   1
   2   8  -5 3098.66 546.951   5
   2  -8  -5 3811.46 505.779   1
  -2   8   5 2795.65 435.830   5
  -2   8   4 13993.1 999.065   5
   2  -8  -4 14424.9 1001.30   1
   2   8  -4 13928.5 1139.24   5
   2   8  -3 44394.3 1997.58   5
  -2   8   3 41272.0 1709.32   5
  -2   8   2 19629.5 1191.33   5
   2   8  -2 19539.5 1309.69   5
   2  -8  -1 34055.7 1601.75   5
   2   8  -1 33254.5 1703.34   5
  -2   8   1 32794.5 1563.05   5
  -2   8   0 40423.3 1752.66   5
   2  -8   0 42673.0 1829.12   5
   2   8   0 41416.7 1874.19   5
  -2   8  -1 8684.81 826.449   5
   2   8   1 8584.78 855.127   5
   2  -8   1 9722.88 882.649   5
   2  -8   2 5309.87 675.103   5
   2   8   2 5339.10 684.339   5
   2   8   3 5099.75 663.980   5
   2   8   4 16728.3 1223.11   5
   2   8   5 1646.06 416.995   5
   2  -8   6 48192.6 1837.74   4
   2   8   6 48796.4 2142.97   5
   2   8   7 20914.7 1427.96   5
   2  -8   7 19821.2 1221.68   4
   2  -8   8 5023.02 628.376   4
   2  -8   9 16426.4 1188.69   4
   2  -8  10 4076.08 615.267   4
   2  -8  11 198.934 215.867   4
   2  -8  12 2212.23 496.266   4
   2  -8  13-102.332 200.563   4
   2  -8  14 3358.11 675.095   4
   2  -8  15 7177.53 1020.06   4
  -2   9  15 5488.31 805.555   5
  -2   9  14-305.600 275.534   5
  -2  -9  14-101.035 133.247   4
  -2   9  13 12191.5 1129.79   5
  -2  -9  13 12227.0 1246.83   4
  -2   9  12 8888.12 944.534   5
  -2  -9  12 9127.05 1028.69   4
  -2   9  11 17895.7 1291.91   5
  -2  -9  11 18911.6 1447.64   4
  -2  -9  10 1215.07 407.027   4
  -2   9  10 1325.29 338.393   5
  -2   9   9 176.852 126.731   5
  -2  -9   9 388.929 210.924   4
  -2   9   8 7408.20 799.617   5
  -2  -9   8 7516.50 849.699   4
   2  -9  -8 7996.67 792.771   1
   2  -9  -7 65605.9 2273.26   1
  -2   9   7 70580.1 2409.24   5
   2  -9  -6 1797.01 396.544   1
  -2   9   6 1731.01 374.647   5
   2  -9  -5 26109.7 1459.03   1
  -2   9   5 23993.6 1391.77   5
   2   9  -5 28516.7 1769.08   5
  -2   9   4 9808.23 906.249   5
   2  -9  -4 10376.3 917.533   1
   2   9  -4 10978.4 1077.27   5
   2   9  -3 14990.6 1238.93   5
  -2   9   3 14526.4 1095.20   5
  -2   9   2 14422.2 1095.04   5
   2   9  -2 16688.4 1290.96   5
  -2   9   1 28187.6 1547.43   5
   2   9  -1 28174.8 1669.92   5
  -2   9   0 4886.31 659.940   5
   2   9   0 5726.59 742.883   5
   2   9   1 1331.50 400.443   5
   2   9   2 40273.0 1981.93   5
   2   9   3 30144.2 1727.44   5
   2   9   4 696.695 291.546   5
   2   9   5 4768.49 701.820   5
   2  -9   6 374.141 174.124   4
   2   9   6 1115.50 376.441   5
   2   9   7 20594.3 1494.27   5
   2  -9   7 21098.4 1340.12   4
   2  -9   8 4831.07 658.231   4
   2   9   8 4846.88 742.341   5
   2   9   9 7970.67 979.750   5
   2  -9   9 8916.50 923.823   4
   2   9  10 7394.44 960.491   5
   2  -9  10 7224.55 862.625   4
   2  -9  11 1288.28 399.433   4
   2  -9  12 2122.29 502.935   4
   2  -9  13 12915.7 1284.70   4
   2  -9  14-51.3780 141.654   4
  -2  10  13 3116.71 600.928   5
  -2 -10  12 273.838 245.754   4
  -2  10  12 360.031 218.543   5
  -2 -10  11 372.266 241.646   4
  -2  10  11 359.088 208.291   5
  -2 -10  10 15603.3 1344.52   4
  -2  10  10 13899.6 1180.25   5
  -2  10   9 523.022 246.992   5
  -2 -10   9 195.559 169.141   4
  -2  10   8 14607.6 1197.75   5
  -2 -10   8 15103.9 1273.56   4
  -2  10   7-7.13867 120.526   5
  -2  10   6 9381.84 934.649   5
   2  10  -5 692.749 279.377   5
  -2  10   5 859.351 299.750   5
   2  10  -4 68633.9 2850.57   5
  -2  10   4 67761.7 2518.49   5
  -2  10   3 12762.5 1098.50   5
   2  10  -3 14661.0 1314.84   5
   2  10  -2 6106.61 830.831   5
  -2  10   2 5150.82 707.203   5
  -2  10   1 18718.9 1362.51   5
   2  10  -1 16762.3 1374.96   5
   2  10   0 18164.8 1412.28   5
  -2  10   0 16552.0 1291.21   5
   2  10   1 480.913 218.836   5
   2  10   2 3153.67 600.849   5
   2  10   3 7320.60 908.769   5
   2  10   4 4283.62 684.416   5
   2  10   5 242.017 227.773   5
   2 -10   6 35407.2 1785.08   4
   2  10   6 32512.8 1962.08   5
   2 -10   7 381.726 193.596   4
   2  10   7 561.859 285.245   5
   2 -10   8 421.048 225.775   4
   2  10   8 262.436 242.465   5
   2 -10   9 1962.68 465.997   4
   2  10   9 1408.49 446.898   5
   2  10  10 11428.2 1254.77   5
   2 -10  10 12642.0 1187.48   4
   2  10  11 378.163 169.766   5
   2 -10  11 1026.74 373.200   4
   2  10  12 2055.75 525.723   5
   2 -10  12 3053.83 624.910   4
   2 -10  13 91.9238 157.774   4
  -2  11  12-134.101 287.802   5
  -2  11  11 8178.32 953.637   5
  -2 -11  10 583.016 281.190   4
  -2  11  10 1239.59 398.541   5
  -2 -11   9 8150.98 1009.92   4
  -2  11   9 6700.66 865.343   5
  -2 -11   8 13401.4 1268.35   4
  -2  11   8 11528.1 1132.37   5
  -2  11   7 27353.4 1720.24   5
  -2  11   6 5316.95 767.149   5
   2  11  -5 31633.4 2096.54   5
  -2  11   5 28563.7 1766.08   5
  -2  11   4-76.6039 136.252   5
   2  11  -4-98.1579 148.779   5
  -2  11   3 2796.97 563.834   5
   2  11  -3 3108.77 624.714   5
   2  11  -2 16.9341 123.179   5
  -2  11   2 411.973 257.315   5
  -2  11   1 2346.93 512.364   5
   2  11  -1 2652.01 589.335   5
   2  11   0 1849.90 477.692   5
  -2  11   0 1804.01 457.273   5
   2  11   1 16574.7 1430.03   5
   2  11   2 20975.0 1618.04   5
   2  11   3 15219.7 1395.45   5
   2  11   4 2525.52 574.750   5
   2  11   5 8823.18 1060.42   5
   2  11   6 141.537 193.709   5
   2 -11   6-45.6169 123.116   4
   2 -11   7 6115.91 808.808   4
   2  11   7 5971.86 892.643   5
   2  11   8 564.751 290.547   5
   2 -11   8 829.662 320.249   4
   2 -11   9 2602.36 589.504   4
   2  11   9 2743.39 606.132   5
   2  11  10 5237.12 863.014   5
   2 -11  10 5188.27 783.500   4
   2 -11  11-38.6514 125.069   4
  -2  12  10 1668.45 443.121   5
  -2  12   9 316.762 261.323   5
  -2  12   8 7450.56 963.434   5
  -2  12   7 141.410 137.517   5
  -2  12   6 32977.2 1995.92   5
  -2  12   5 1796.15 454.415   5
   2  12  -4 205.679 270.752   5
  -2  12   4 336.391 211.231   5
  -2  12   3 5297.38 818.696   5
   2  12  -3 4210.99 797.534   5
  -2  12   2 13023.1 1276.38   5
   2  12  -2 11813.0 1311.34   5
   2  12  -1 17743.5 1593.38   5
  -2  12   1 16725.1 1468.94   5
   2  12   0 1962.49 527.920   5
   2  12   1 87.1194 228.641   5
   2  12   2 10973.9 1250.37   5
   2  12   3 184.986 254.096   5
   2  12   4 12083.1 1313.70   5
   2  12   5 3276.55 710.838   5
   2  12   6 838.727 351.875   5
   2 -12   6 2143.84 510.995   4
   2  12   7 9183.19 1151.46   5
   2 -12   7 9100.02 1017.49   4
   2  12   8 9225.44 1186.89   5
   2 -12   8 9003.07 1057.86   4
   2 -12   9-417.735 349.667   4
  -2  13   7 544.344 246.627   5
  -2  13   6 1513.64 460.040   5
  -2  13   5 11699.6 1261.66   5
  -2  13   4 256.508 229.657   5
  -2  13   3 17125.2 1547.12   5
  -2  13   2 2507.13 588.362   5
  -3   0  21-1119.33 446.236   3
  -3   0  20 471.311 300.037   3
  -3   0  19-159.505 207.759   3
  -3   0  18 54790.8 2789.15   3
  -3   0  18 61929.9 2203.52   1
  -3   0  17-36.3757 81.9503   1
  -3   0  17-224.904 212.500   3
  -3   0  16 3895.05 716.567   3
  -3   0  16 3189.79 457.476   1
  -3   0  15-80.6786 120.432   1
  -3   0  15 28.0051 127.449   3
  -3   0  15-175.944 255.786   4
  -3   0  14 1059.88 247.813   1
  -3   0  14 1194.95 408.627   3
  -3   0  14 1075.66 326.503   4
  -3   0  13-144.635 236.850   3
  -3   0  13-371.175 211.091   4
   3   0 -12 55837.5 2019.38   4
  -3   0  12 58787.0 2300.48   3
  -3   0  12 58406.0 2267.49   4
  -3   0  11-151.923 185.582   4
  -3   0  11-74.4917 171.431   3
   3   0 -11-41.9391 158.358   4
  -3   0  10 110.164 145.922   3
  -3   0  10 47.6349 117.898   4
  -3   0   9-18.6308 84.4190   3
  -3   0   9 57.7673 121.135   4
  -3   0   8 43708.6 1536.41   4
  -3   0   7 48.6827 91.3478   4
  -3   0   6 9146.58 597.557   4
  -3   0   5-16.6767 40.6133   5
  -3   0   5-45.1002 65.5715   4
   3   0  -5-32.3067 49.5342   4
   3   0  -4 77459.5 1311.18   4
  -3   0   4 77661.8 883.848   1
  -3   0   4 77183.3 979.448   5
  -3   0   4 79186.5 1377.84   4
  -3   0   3 72.6672 52.6993   3
  -3   0   3 62.2842 26.1734   5
  -3   0   3-3.51585 29.0999   4
   3   0  -3 12.6894 19.3297   5
   3   0  -3-3.41790 22.7239   1
  -3   0   3 48.3758 58.8230   2
   3   0  -3 25.5487 42.9167   4
  -3   0   2 237060. 2480.74   3
  -3   0   2 238442. 2271.64   2
   3   0  -2 238554. 1787.51   1
  -3   0   2 244641. 1690.25   4
  -3   0   1-41.2725 52.2020   2
  -3   0   1 8.63574 34.5951   3
   3   0  -1 31.8432 37.0898   1
   3   0   0 52854.9 1079.77   1
  -3   0   0 57543.9 965.064   3
   3   0   1 5.36785 46.9796   1
   3   0   1 6.00360 21.3431   3
   3   0   2 81541.1 1619.76   1
  -3   0  -2 85108.6 1218.43   4
   3   0   3 80.3409 72.5040   1
  -3   0  -3-45.8957 46.0262   4
   3   0   4 12743.9 731.916   1
  -3   0  -4 11542.8 584.162   4
   3   0   5-46.8483 114.735   1
  -3   0  -5 59.2442 54.6769   4
  -3   0  -6 13813.5 756.023   4
   3   0   6 13670.1 845.279   1
   3   0   7 41.0094 80.8212   1
   3   0   7 0.42001 33.7444   3
   3   0   8 131837. 1923.76   3
   3   0   8 138895. 2977.61   1
  -3   0  -9 68.0323 65.5976   4
   3   0   9-73.0446 69.2426   3
   3   0   9 1.30932 87.8594   1
  -3   0 -10 1164.15 302.074   4
   3   0  10 1450.83 242.905   3
   3   0  11 156.734 121.258   1
  -3   0 -11-198.544 203.508   4
   3   0  11-129.323 113.044   3
   3   0  12 14028.7 1137.61   1
   3   0  12 12651.4 787.459   3
   3   0  13 43.9928 165.600   1
   3   0  13 82.1201 106.396   3
   3   0  14 304.025 218.634   1
   3   0  14 75.6999 127.048   3
   3   0  15-57.2768 184.131   1
   3   0  16 10616.4 1131.38   1
   3   0  17 462.648 335.597   1
   3   0  18 25358.2 1880.13   1
   3   0  19-246.799 252.545   1
  -3  -1  21 9061.36 1258.52   3
  -3   1  21 11394.7 1389.62   3
  -3   1  20 461.821 326.823   3
  -3  -1  20 156.605 174.898   3
  -3  -1  19 24931.5 1972.25   3
  -3   1  19 27724.0 2070.52   3
  -3  -1  19 29161.4 1617.66   1
  -3  -1  18-123.494 155.395   1
   3   1 -18 221.789 142.588   2
  -3   1  18-120.167 165.412   3
  -3  -1  18-591.984 313.305   4
  -3   1  18-71.3964 204.614   1
  -3  -1  18-598.537 314.848   3
  -3  -1  17 2057.48 523.471   4
  -3   1  17 2228.02 606.241   3
   3   1 -17 2322.05 417.290   2
  -3  -1  17 1880.34 496.296   3
  -3   1  17 2167.74 396.187   1
  -3   1  16 3636.38 476.537   1
  -3   1  16 2149.47 534.508   3
  -3  -1  16 2705.04 596.050   4
  -3  -1  16 3781.13 676.316   3
  -3   1  15 2397.72 543.699   3
  -3   1  15 2518.08 375.135   1
  -3  -1  15 2082.33 500.286   4
  -3  -1  15 2173.04 510.390   3
  -3   1  14 5620.23 523.731   1
  -3   1  14 4592.04 703.426   3
  -3  -1  14 5372.58 759.596   4
  -3  -1  14 4014.75 658.769   3
  -3   1  13 12768.3 742.556   1
  -3   1  13 12843.0 1146.89   3
  -3  -1  13 11826.7 1063.85   4
  -3   1  12 13179.3 711.332   1
  -3  -1  12 13125.8 1067.98   4
  -3   1  12 12194.1 1066.88   3
  -3   1  11 61124.7 2224.01   4
  -3   1  11 59420.3 1389.36   1
   3  -1 -11 62267.1 2080.18   4
  -3  -1  11 63360.4 2198.11   4
  -3   1  11 57237.7 2203.99   3
   3   1 -11 62120.1 2016.35   4
  -3  -1  10 3318.83 479.699   4
  -3   1  10 2860.71 275.331   1
   3  -1 -10 2776.50 421.600   4
  -3   1  10 3046.50 486.319   3
  -3   1  10 2910.33 459.807   4
  -3   1   9 5793.67 612.320   4
  -3   1   9 5651.45 350.114   1
   3   1  -9 5748.71 476.945   2
  -3  -1   9 5284.18 563.291   4
  -3   1   9 5220.61 601.865   3
   3   1  -8 4107.15 379.123   2
  -3   1   8 4068.72 489.668   4
  -3  -1   8 4598.77 486.306   4
  -3   1   8 3262.68 470.820   3
  -3   1   8 4233.96 269.966   1
  -3   1   7 164.386 53.2472   1
  -3   1   7 164.186 94.1727   4
  -3  -1   7 221.209 101.956   5
   3  -1  -7 36.6776 49.0460   4
   3   1  -7 261.906 101.101   2
  -3   1   7 134.605 108.646   3
  -3  -1   7 34.6703 74.7703   4
  -3   1   6 26831.8 1179.31   3
  -3  -1   6 26358.6 883.256   5
  -3  -1   6 26127.8 977.820   4
  -3   1   6 25293.4 1016.45   4
   3  -1  -6 24335.2 951.903   4
   3   1  -6 25845.3 843.469   2
  -3  -1   5 24084.6 855.361   4
   3   1  -5 24109.2 770.679   2
  -3  -1   5 23517.1 764.525   5
  -3   1   5 25020.0 914.161   4
  -3   1   5 23806.5 1050.57   3
   3  -1  -5 24171.1 853.120   4
   3   1  -4 343232. 2736.25   5
  -3   1   4 341241. 3806.33   3
  -3   1   4 339188. 2992.43   4
  -3  -1   4 342738. 2900.28   2
  -3  -1   4 340525. 2693.68   5
   3  -1  -4 344250. 2887.25   4
  -3  -1   4 348301. 2933.21   4
  -3  -1   3 21235.1 680.726   2
   3   1  -3 20675.9 632.348   5
  -3   1   3 21020.2 870.944   3
   3  -1  -3 19807.4 600.367   4
  -3   1   3 19920.5 624.742   4
  -3  -1   3 20951.7 652.771   4
   3   1  -2 97371.9 1385.76   1
  -3   1   2 97957.0 1736.44   3
   3  -1  -2 95355.9 1030.86   4
   3   1  -2 95276.3 1330.17   5
   3  -1  -1 175040. 2171.93   3
  -3   1   1 179959. 2189.05   3
  -3   1   1 171855. 1954.17   2
   3   1  -1 175953. 1968.91   1
   3  -1   0 101194. 1535.22   3
   3   1   0 104207. 1617.77   1
  -3   1   0 105693. 1422.14   2
  -3   1  -1 524.230 95.5913   2
   3   1   1 447.930 125.109   1
  -3   1  -1 479.964 56.1459   4
   3  -1   2 120462. 1312.94   4
   3   1   2 118202. 1964.84   1
  -3   1  -2 118406. 1208.84   4
   3   1   3 5570.34 457.075   1
  -3   1  -3 5383.47 312.838   4
   3  -1   3 5510.38 344.691   4
   3   1   4 7508.20 563.269   1
   3  -1   4 7372.61 457.136   4
  -3   1  -4 7163.24 417.541   4
  -3  -1  -5 74820.1 1779.17   4
  -3   1  -5 73811.4 1501.91   4
   3   1   5 72824.1 1853.42   1
   3  -1   5 76242.8 1643.53   4
   3   1   6 88.2421 120.711   1
  -3   1  -6 21.3158 50.9046   4
   3  -1   6 53.1048 77.6093   4
  -3  -1  -6-70.1193 99.4754   4
   3   1   7 3027.55 244.540   3
   3  -1   7 2767.83 382.921   4
   3   1   7 3005.58 423.963   1
  -3   1  -7 3394.71 378.665   4
   3  -1   8 32942.3 1389.16   4
   3   1   8 32012.4 888.734   3
  -3  -1  -8 29849.5 1347.65   4
   3   1   8 33547.5 1465.62   1
  -3  -1  -9 38141.7 1612.41   4
   3   1   9 37552.5 1056.10   3
  -3   1  -9 38774.4 1489.58   4
   3   1   9 36218.4 1598.21   1
   3   1  10 10267.5 597.912   3
  -3  -1 -10 9611.24 849.203   4
   3   1  10 9828.34 873.274   1
  -3   1 -10 11347.0 843.402   4
   3   1  11 5192.04 454.794   3
   3   1  11 5217.25 651.907   1
  -3   1 -11 4826.54 597.472   4
   3  -1  11 5750.47 714.186   1
   3  -1  12 6512.28 591.930   3
   3  -1  12 7022.71 814.393   1
   3   1  12 7088.67 561.531   3
   3   1  12 6825.13 785.962   1
   3   1  13 1262.30 371.376   1
   3   1  13 1039.88 237.677   3
   3  -1  13 1363.35 389.759   1
   3  -1  13 1398.72 300.517   3
   3  -1  14 2018.81 453.240   1
   3  -1  14 2328.92 408.136   3
   3   1  14 2433.68 507.359   1
   3   1  14 1367.96 270.639   3
   3  -1  15 26382.1 1366.48   3
   3  -1  15 27793.2 1788.54   1
   3   1  15 23057.7 1606.79   1
   3   1  16 3967.11 689.620   1
   3  -1  16 2093.24 493.514   1
   3  -1  17 5281.65 856.289   1
   3   1  17 5203.77 824.450   1
   3   1  18 557.367 292.467   1
   3  -1  18 829.001 298.170   1
   3   1  19 9371.36 1166.86   1
  -3  -2  21 1121.46 424.157   3
  -3   2  20 23266.4 1914.25   3
  -3  -2  20 24150.8 2025.82   3
  -3  -2  19 306.973 355.130   4
  -3  -2  19-307.994 373.637   3
  -3   2  19 81.5590 269.961   3
  -3  -2  18 2277.37 578.306   4
  -3   2  18 2066.43 557.623   3
  -3  -2  18 2175.71 555.127   3
  -3   2  17 4088.80 495.124   1
   3   2 -17 3992.62 470.764   2
  -3   2  17 4097.31 755.615   3
  -3  -2  17 4707.84 807.403   3
  -3  -2  17 3728.65 732.115   4
   3   2 -16 921.075 242.400   2
  -3   2  16 960.663 370.177   3
  -3   2  16 560.596 206.291   1
  -3   2  15 14949.4 858.904   1
  -3   2  15 14202.6 1297.10   3
  -3  -2  15 16939.6 1399.43   4
   3   2 -15 12296.7 796.634   2
  -3   2  14 32768.0 1196.05   1
  -3   2  14 32306.7 1893.35   3
  -3  -2  14 31956.4 1823.15   4
  -3   2  13 9371.11 602.790   1
  -3   2  13 7605.75 880.778   3
  -3  -2  13 7415.09 827.138   4
  -3   2  12 17394.2 1279.31   3
  -3  -2  12 16266.4 1172.86   4
  -3   2  12 17690.2 769.524   1
  -3  -2  11 245.451 150.086   4
   3  -2 -11 200.115 151.290   4
   3   2 -11 411.648 132.242   2
  -3   2  11 228.277 209.011   3
   3   2 -11 430.155 169.898   4
  -3   2  11 420.513 116.940   1
  -3  -2  10 6622.56 667.511   4
  -3   2  10 8047.78 815.727   3
   3   2 -10 7867.29 520.399   2
   3  -2 -10 7161.11 697.469   4
  -3   2  10 7098.62 406.761   1
   3   2  -9 22944.4 852.818   2
   3  -2  -9 24152.3 1224.79   4
  -3   2   9 22781.8 654.197   1
  -3  -2   9 21845.7 1138.54   4
  -3   2   9 23267.4 1324.04   3
  -3  -2   8 4294.97 454.155   5
  -3  -2   8 4299.91 470.828   4
   3  -2  -8 4321.20 488.301   4
  -3   2   8 4621.59 574.105   3
   3   2  -8 4997.15 380.665   2
  -3   2   8 4427.71 253.316   1
  -3   2   7 73634.5 2146.83   3
  -3   2   7 75775.1 868.167   1
  -3  -2   7 74976.7 1773.92   5
   3  -2  -7 77558.4 1937.68   4
   3   2  -7 75689.7 1407.39   2
  -3  -2   7 72349.7 1807.59   4
  -3  -2   6 73668.2 1703.21   4
  -3   2   6 79290.9 2120.01   3
  -3  -2   6 77744.4 1709.34   5
   3  -2  -6 74645.2 1786.72   4
  -3  -2   5 2879.21 310.216   5
  -3  -2   5 2910.31 315.918   4
   3   2  -5 3169.91 332.579   5
  -3  -2   5 2834.93 267.413   2
   3  -2  -5 3316.33 342.833   4
  -3   2   5 2177.07 347.186   3
  -3   2   4 29987.4 1184.68   3
  -3  -2   4 28478.6 919.441   4
   3  -2  -4 29319.9 925.823   4
   3   2  -4 30080.5 974.712   5
  -3  -2   4 30451.6 842.854   2
  -3   2   4 29571.8 491.868   5
   3   2  -3 540.944 134.581   5
  -3   2   3 472.881 163.981   3
   3  -2  -2 2150.37 149.824   5
   3   2  -2 1870.16 234.182   5
   3   2  -1 28726.6 919.935   1
   3   2  -1 30639.6 933.276   5
   3  -2   0 982.997 142.751   2
   3   2   0 948.165 186.815   1
   3   2   1 368075. 3518.21   1
   3  -2   1 368328. 2499.92   2
   3   2   2 67755.6 1572.73   1
   3  -2   2 67702.2 987.002   4
  -3   2  -2 67772.3 1079.21   2
   3   2   3 144906. 2410.23   1
   3  -2   3 147264. 1712.71   4
  -3   2  -3 147867. 1506.53   2
  -3  -2  -4 174077. 1649.23   3
   3  -2   4 172494. 2147.84   4
   3   2   4 172046. 2764.08   1
  -3   2  -4 173341. 2040.89   4
  -3   2  -4 177969. 1613.12   2
   3   2   5 46321.4 1509.29   1
  -3  -2  -5 46748.4 1527.59   1
   3  -2   5 49977.2 1307.95   4
  -3  -2  -5 47762.8 868.422   3
   3  -2   6 1188.44 227.581   4
   3   2   6 1328.03 259.889   1
  -3   2  -6 872.140 175.239   4
   3  -2   7 29321.8 1204.08   4
   3   2   7 28590.8 1294.37   1
  -3   2  -7 29671.3 1103.69   4
   3  -2   8 10276.7 766.539   4
   3   2   8 9647.55 798.789   1
  -3  -2  -8 9246.24 797.391   4
  -3  -2  -9 4005.75 558.040   4
  -3   2  -9 3701.67 457.318   4
   3   2   9 3350.11 485.353   1
   3  -2   9 3199.17 452.803   4
   3   2  10 28824.6 1470.14   1
  -3  -2 -10 28669.9 1539.69   4
   3  -2  10 27424.4 1420.03   4
  -3   2 -10 28638.1 1324.57   4
  -3   2 -11 3094.27 464.580   4
   3   2  11 3442.80 532.460   1
   3  -2  11 2914.34 507.686   4
   3  -2  12 1091.82 336.175   4
   3   2  12 793.714 285.416   1
   3   2  13 10347.1 1019.20   1
   3   2  14 25971.3 1625.00   1
   3  -2  14 27580.1 1766.27   1
   3   2  15 3411.69 602.848   1
   3  -2  15 3229.89 636.892   1
   3  -2  15 4005.61 549.741   3
   3   2  16 8706.49 1003.94   1
   3  -2  16 8970.27 1079.36   1
   3  -2  17 205.923 251.395   1
   3   2  17 61.1410 202.585   1
   3  -2  18 2317.78 616.478   1
   3   2  18 1465.37 460.315   1
   3   2  19 223.252 278.217   1
  -3   3  20 2985.57 711.532   3
  -3  -3  20 1830.91 554.118   3
  -3   3  19 14361.9 1485.66   3
  -3  -3  19 11902.8 1366.79   3
  -3  -3  19 13326.9 1503.71   4
  -3  -3  18 36.7649 217.615   4
  -3   3  18 1052.58 437.675   3
  -3   3  17 54152.3 1748.84   1
  -3   3  17 53687.7 2711.54   3
  -3  -3  17 57298.0 2818.76   4
  -3  -3  16 3368.34 670.173   4
  -3   3  16 2661.22 376.663   1
  -3   3  16 2784.47 590.939   3
  -3  -3  15 2089.37 498.611   4
  -3   3  15 3399.92 406.413   1
  -3   3  15 2872.71 620.488   3
  -3  -3  14 257.905 175.643   4
  -3   3  14 297.085 126.728   1
  -3   3  14-54.7602 160.071   3
  -3   3  13 41684.2 2095.32   3
  -3   3  13 42107.6 1267.12   1
  -3  -3  13 45729.1 2081.55   4
   3   3 -13 44342.1 1258.05   2
  -3  -3  12 4084.11 611.317   4
  -3  -3  12 3902.20 571.712   5
  -3   3  12 4444.83 663.846   3
  -3   3  12 4824.51 398.912   1
   3   3 -12 4053.05 374.463   2
  -3  -3  11 2323.90 433.521   4
   3  -3 -11 2794.49 479.795   4
  -3   3  11 2052.96 251.223   1
  -3   3  11 2334.43 480.204   3
  -3  -3  11 1694.26 354.892   5
   3  -3 -10 117.210 143.676   4
  -3  -3  10 155.226 113.197   4
  -3  -3  10 304.200 158.567   5
  -3   3  10 304.975 83.3746   1
  -3  -3   9 2605.85 404.637   5
  -3   3   9 3317.47 263.107   1
   3  -3  -9 3030.50 464.522   4
   3  -3  -9 2861.68 481.757   3
  -3   3   9 3408.29 537.792   3
  -3  -3   9 3488.53 480.771   4
  -3   3   8 19313.8 1187.56   3
   3  -3  -8 19185.4 1081.26   4
  -3  -3   8 17117.2 972.385   4
  -3   3   7 121935. 2887.23   3
   3  -3  -7 122041. 2577.91   4
   3  -3  -7 123758. 1342.01   1
  -3  -3   7 125817. 2467.52   4
  -3  -3   6 1789.95 216.223   2
   3  -3  -6 1636.15 155.302   1
  -3   3   6 2031.29 373.922   3
  -3  -3   6 1851.74 289.748   5
  -3  -3   6 1966.41 303.427   4
   3  -3  -6 1593.64 282.114   4
   3  -3  -5 21171.7 547.734   1
  -3   3   5 21640.9 626.009   5
   3   3  -5 23460.8 1008.28   5
  -3  -3   5 22761.3 945.961   4
  -3  -3   5 22300.6 747.572   2
   3   3  -4 75639.5 1741.25   5
  -3   3   4 79027.7 1127.76   5
   3   3  -3 116035. 2105.38   5
  -3   3   3 119577. 1398.72   5
  -3   3   2 5620.74 326.031   5
   3   3  -2 5415.13 441.113   5
   3  -3  -2 5305.10 320.396   5
   3   3  -1 3286.48 353.608   5
   3  -3  -1 3138.99 271.736   5
   3   3   0 11826.9 672.569   1
   3  -3   0 11440.2 577.214   5
   3   3   1 4437.16 427.554   1
   3  -3   1 3870.59 283.509   2
   3   3   2 14221.8 782.825   1
   3  -3   2 15636.1 539.654   4
   3  -3   2 15567.8 499.375   2
   3  -3   3 16716.4 623.963   4
   3   3   3 16780.8 885.106   1
  -3  -3  -4 3487.82 411.775   1
   3  -3   4 4182.73 344.592   4
   3   3   4 3799.59 432.617   1
   3  -3   5 1575.92 233.126   4
  -3  -3  -5 1327.40 272.933   1
  -3  -3  -5 2037.99 244.516   3
   3   3   5 1261.19 259.429   1
   3  -3   6 21650.6 955.793   4
  -3  -3  -6 21546.1 1136.38   1
  -3   3  -6 21213.8 477.370   2
   3   3   6 22521.3 1138.95   1
  -3  -3  -6 22575.3 830.674   3
  -3  -3  -7 215004. 2549.11   3
  -3  -3  -7 211931. 3665.61   1
  -3   3  -7 206531. 1452.83   2
   3  -3   7 207855. 3190.89   4
   3   3   7 211553. 3614.01   1
   3  -3   8 1720.14 315.000   4
   3   3   8 1567.76 324.158   1
  -3  -3  -8 1376.04 321.075   4
  -3   3  -8 1520.44 127.117   2
  -3   3  -9 17535.4 984.989   4
  -3  -3  -9 20301.2 1314.92   4
  -3   3  -9 17338.6 443.787   2
   3   3   9 20160.8 1221.30   1
   3  -3   9 20522.4 1166.64   4
  -3   3 -10 1234.80 289.211   4
   3   3  10 1279.23 352.032   1
   3  -3  10 700.793 256.984   4
  -3   3 -11 448.067 204.933   4
   3   3  11 203.239 185.632   1
   3  -3  11 377.186 190.080   4
   3   3  12 12927.9 1087.16   1
   3  -3  12 13250.0 1094.72   4
   3  -3  13 6744.74 818.013   4
   3   3  13 6833.10 815.321   1
   3  -3  14 9304.15 1027.63   4
   3   3  14 7343.15 881.189   1
   3   3  15 6049.26 825.868   1
   3  -3  16 276.473 249.765   1
   3   3  16-130.734 260.749   1
   3  -3  17 23760.1 1845.57   1
   3   3  17 25608.8 1799.51   1
   3   3  18 1635.24 467.552   1
  -3  -4  18 14438.0 1511.78   4
  -3  -4  17 4926.02 839.013   4
  -3   4  16 17556.5 1520.06   3
  -3  -4  16 15908.6 1431.24   4
  -3   4  16 17437.0 932.159   1
  -3  -4  15 4376.55 734.323   4
  -3   4  15 3385.35 662.936   3
  -3   4  15 3900.41 419.688   1
  -3   4  14 266.582 190.008   3
  -3   4  14 83.1746 89.6088   1
  -3  -4  14 1.98175 139.726   4
  -3  -4  13-55.4699 123.950   4
  -3   4  13 93.3523 86.6765   1
  -3   4  13 192.658 200.283   3
  -3  -4  12 692.431 262.228   4
  -3   4  12 762.701 335.648   3
  -3   4  12 955.158 191.160   1
  -3  -4  11 28812.8 1545.07   5
  -3   4  11 30897.1 978.970   1
   3  -4 -11 31439.5 1710.29   3
  -3   4  11 31686.1 1771.00   3
  -3  -4  11 30083.4 1556.04   4
  -3  -4  10 137556. 3224.97   5
   3  -4 -10 129435. 3453.10   3
   3  -4 -10 134983. 3344.34   4
  -3  -4  10 131775. 3061.57   4
   3  -4  -9 8136.00 457.205   1
   3  -4  -9 8156.29 844.624   3
   3  -4  -9 8997.23 817.721   4
  -3  -4   9 8543.44 748.541   4
  -3  -4   9 7952.19 751.990   5
   3  -4  -8 14744.3 1009.12   4
  -3  -4   8 15164.4 978.811   5
  -3  -4   8 14407.8 922.623   4
   3  -4  -8 15958.1 615.310   1
   3  -4  -8 15728.3 1137.86   3
   3  -4  -7 25625.4 757.991   1
   3  -4  -7 12038.3 977.251   3
  -3  -4   7 4450.97 519.735   5
  -3  -4   7 25058.5 838.572   2
  -3  -4   7 26710.5 1204.21   4
   3  -4  -6 6778.87 389.141   1
  -3  -4   6 6535.03 418.359   2
   3   4  -6 5754.48 565.791   5
  -3   4   6 6372.41 421.960   5
  -3  -4   6 6535.76 560.512   4
  -3   4   5 22336.6 763.627   5
   3  -4  -5 23154.8 741.013   1
   3   4  -5 23011.8 1112.22   5
  -3   4   4 115779. 1709.60   5
   3   4  -4 118169. 2436.08   5
  -3   4   3 40452.7 1026.02   5
   3   4  -3 38605.0 1366.25   5
   3   4  -2 72388.4 1824.46   5
   3  -4  -2 70167.7 1403.11   5
  -3   4   2 67412.0 1380.12   5
   3  -4  -1 20760.8 815.064   5
   3   4  -1 20084.5 968.664   5
   3  -4   0 6179.21 475.658   5
   3   4   0 6324.28 546.911   5
   3  -4   1 32574.2 1168.39   5
   3   4   1 29956.3 1205.16   1
   3  -4   2 12415.1 516.166   2
   3   4   2 13930.8 831.995   1
   3  -4   2 12053.8 754.416   5
   3   4   3 16590.3 921.372   1
   3  -4   3 15696.6 669.639   4
  -3  -4  -3 17610.4 958.723   1
   3  -4   3 16332.0 492.520   2
  -3  -4  -4 79470.7 2101.35   1
   3   4   4 80136.9 2093.06   1
   3  -4   4 80154.9 1607.90   4
  -3  -4  -5 8183.17 586.345   3
   3  -4   5 8244.24 557.002   4
   3   4   5 7724.44 671.998   1
  -3  -4  -5 7374.25 662.488   1
   3  -4   6 62444.2 1652.92   4
  -3  -4  -6 63743.8 2003.77   1
  -3  -4  -6 63537.2 1649.50   3
   3   4   6 63842.0 1993.10   1
   3   4   7 563.668 198.337   1
   3  -4   7 435.409 163.581   4
  -3  -4  -7 432.218 142.634   3
  -3  -4  -7 957.506 256.487   1
   3   4   8 70142.2 2234.67   1
   3  -4   8 69008.0 1994.55   4
  -3  -4  -8 70495.2 2265.64   1
  -3  -4  -9 13645.6 1032.24   1
   3   4   9 15471.7 1087.37   1
   3  -4   9 16067.9 1029.11   4
   3  -4  10 17255.0 1134.14   4
   3   4  10 16826.8 1172.30   1
   3   4  11 50131.4 2096.62   1
   3  -4  11 49474.5 2040.69   4
   3   4  12 12787.8 1078.04   1
   3  -4  12 11709.9 1061.04   4
   3   4  13 3737.47 602.916   1
   3  -4  13 2667.74 519.204   4
   3  -4  14 29837.1 1837.65   4
   3   4  14 29218.6 1761.41   1
   3   4  15 4.21771 119.438   1
   3  -4  15 190.164 146.513   4
   3  -4  16 14950.3 1439.53   4
   3   4  16 15486.0 1359.94   1
   3   4  17-9.50099 126.422   1
   3   4  18 729.026 265.737   1
  -3  -5  18 730.821 399.087   4
  -3  -5  17 6052.29 939.208   4
  -3  -5  16 1364.73 420.375   4
  -3  -5  15 1591.82 487.817   4
  -3  -5  14 20658.3 1506.07   4
  -3  -5  13 523.112 256.435   4
  -3  -5  12 7269.11 822.968   4
  -3  -5  11 45574.2 1945.63   4
  -3  -5  10 2395.50 446.443   4
   3  -5 -10 2418.57 289.413   1
   3  -5 -10 2540.28 511.150   3
  -3  -5   9 74299.9 2260.75   4
   3  -5  -9 75712.4 2714.80   3
   3  -5  -9 75560.2 1579.42   1
   3  -5  -9 72412.3 2453.05   4
  -3  -5   9 70073.0 2354.97   5
  -3  -5   8 14626.9 1034.99   5
   3  -5  -8 14044.5 1142.52   3
   3  -5  -8 15340.8 699.226   1
  -3  -5   8 13348.6 632.510   2
  -3  -5   8 14701.0 980.116   4
  -3  -5   7 9288.44 801.317   5
  -3  -5   7 8214.24 497.334   2
   3  -5  -7 9097.00 895.367   3
  -3   5   7 9171.10 599.152   5
   3  -5  -7 8704.70 528.964   1
  -3  -5   7 9118.40 739.842   4
  -3   5   6 4010.58 381.481   5
   3  -5  -6 3962.94 362.888   1
   3   5  -6 3683.03 491.480   5
   3  -5  -5 35082.2 1084.65   1
  -3   5   5 35520.7 1111.23   5
   3   5  -5 34373.9 1473.79   5
   3   5  -4 29322.4 1336.48   5
  -3   5   4 30765.2 1035.36   5
  -3   5   3 94476.3 1831.84   5
   3   5  -3 90805.2 2297.94   5
   3   5  -2 63160.9 1898.03   5
  -3   5   2 65080.2 1561.55   5
   3  -5  -2 62901.1 1543.08   5
   3  -5  -1 37601.1 1239.65   5
  -3   5   1 36616.9 1214.74   5
   3   5  -1 34901.3 1408.93   5
   3   5   0 179.713 142.417   5
   3  -5   0 155.738 75.0274   5
   3  -5   1 8786.94 667.424   5
   3   5   1 8453.79 711.231   5
  -3  -5  -2 8351.21 700.449   1
   3  -5   2 8360.47 685.647   5
   3  -5   3 8179.52 700.981   5
   3   5   3 7772.51 685.151   1
   3  -5   3 8300.76 408.167   2
  -3  -5  -3 9048.88 745.001   1
  -3  -5  -4 28320.0 1340.51   1
   3  -5   4 28836.2 1054.04   4
   3   5   4 27550.5 1321.69   1
   3  -5   4 29407.3 1406.61   5
   3  -5   4 28654.8 603.504   2
  -3  -5  -5 91863.7 2478.25   1
   3  -5   5 94492.0 1998.48   4
   3   5   5 91173.9 2435.67   1
   3  -5   5 99187.7 2712.67   5
  -3  -5  -6 28575.3 1413.15   1
  -3  -5  -6 28776.6 1300.97   3
   3   5   6 28816.8 1401.24   1
   3  -5   6 28110.2 1163.15   4
   3   5   7 53798.2 1985.68   1
  -3  -5  -7 52091.8 1740.81   3
   3  -5   7 52198.1 1673.53   4
  -3  -5  -7 54699.0 2004.22   1
  -3  -5  -8 15760.0 1115.19   1
  -3  -5  -8 15969.3 961.208   3
   3  -5   8 16085.9 989.317   4
   3   5   8 16258.1 1123.59   1
  -3  -5  -9 23955.4 1190.94   3
   3   5   9 26525.0 1463.88   1
   3  -5   9 25235.6 1311.87   4
   3  -5  10 16089.3 1110.89   4
   3   5  10 14678.4 1122.40   1
  -3  -5 -10 16351.0 962.848   3
   3  -5  11 1727.78 394.540   4
   3   5  11 1580.43 380.807   1
   3  -5  12-178.564 241.033   4
   3   5  12-198.129 196.486   1
   3   5  13 6293.81 806.886   1
   3  -5  13 6443.17 834.015   4
   3   5  14 125.254 214.675   1
   3  -5  14 580.579 265.752   4
   3  -5  15 8748.23 1063.70   4
   3   5  15 6988.55 899.445   1
   3   5  16 2548.65 577.972   1
   3  -5  16 1329.50 469.465   4
   3  -5  17 2015.83 557.799   4
   3   5  17 2068.67 510.095   1
  -3  -6  17 4056.57 759.371   4
  -3  -6  16 131.341 214.417   4
  -3  -6  15 842.159 384.345   4
  -3  -6  14 144.906 140.139   4
  -3  -6  13-163.541 223.640   4
  -3  -6  12 57369.4 2342.78   4
  -3  -6  11 1381.72 350.364   4
   3  -6 -11 1033.60 208.344   1
   3  -6 -10 10380.6 657.477   1
  -3  -6  10 10240.2 922.040   4
  -3  -6   9 217.436 169.597   4
   3  -6  -9 2.34120 77.5572   1
  -3  -6   9 5.81690 72.7333   2
  -3   6   9 45.6516 95.7243   5
  -3  -6   8 69612.0 2218.18   4
   3  -6  -8 64268.0 2613.50   3
  -3   6   8 60668.4 1743.97   5
  -3  -6   8 59445.0 1352.80   2
   3  -6  -8 65299.8 1623.60   1
   3  -6  -7 2482.31 322.176   1
  -3  -6   7 2868.67 475.962   5
   3  -6  -7 3103.81 563.299   3
  -3   6   7 2594.80 355.029   5
  -3  -6   6 1064.86 282.890   5
   3  -6  -6 760.813 185.435   1
  -3   6   6 1103.63 227.766   5
   3  -6  -6 1228.86 353.411   3
   3   6  -6 947.455 305.883   5
   3  -6  -5 610.618 237.211   3
   3   6  -5 586.619 240.223   5
   3  -6  -5 681.168 170.950   1
  -3   6   5 458.644 160.711   5
  -3  -6   5 729.340 226.419   5
  -3   6   4 65563.9 1719.95   5
   3   6  -4 66558.7 2165.42   5
  -3   6   3 2931.11 375.197   5
   3   6  -3 3138.21 479.663   5
  -3   6   2 143550. 2626.35   5
   3   6  -2 141884. 3096.43   5
   3  -6  -2 144672. 2648.04   5
  -3   6   1 6360.96 566.230   5
   3   6  -1 7120.66 681.954   5
   3  -6  -1 7132.38 603.709   5
  -3  -6   0 545.623 205.924   1
   3  -6   0 326.646 123.987   5
   3   6   0 198.554 200.911   5
   3  -6   1 11797.9 838.950   5
   3   6   1 9553.62 808.910   5
  -3  -6  -1 10660.2 856.353   1
   3  -6   2 40204.5 1604.63   5
   3   6   2 41463.6 1699.30   5
  -3  -6  -2 40735.6 1661.45   1
   3   6   3 2478.96 434.000   5
   3  -6   3 3119.37 476.494   5
  -3  -6  -3 2551.84 429.775   1
   3  -6   4 291.680 83.6582   2
  -3  -6  -4 199.223 126.495   1
   3  -6   5 1154.76 297.817   5
   3   6   5 1394.47 318.934   1
  -3  -6  -5 1273.80 320.060   1
   3  -6   5 1502.37 273.413   4
   3   6   6 60104.0 2139.85   1
   3  -6   6 61088.8 1821.18   4
  -3  -6  -6 58219.6 2146.00   1
   3  -6   7 1355.77 304.120   4
   3   6   7 1859.93 403.691   1
  -3  -6  -7 1522.20 374.460   1
   3  -6   8 137335. 2996.37   4
   3   6   8 136366. 3345.58   1
   3  -6   9 766.004 270.107   4
   3   6   9 602.591 216.577   1
   3  -6  10 200.814 118.401   4
   3   6  10 278.876 196.275   1
   3  -6  11 5163.09 696.823   4
  -3  -6 -11 4453.86 569.466   3
   3   6  11 4333.21 661.001   1
   3  -6  12 4839.87 686.802   4
   3   6  12 5135.41 735.065   1
   3  -6  13 1027.14 357.825   4
   3   6  13 667.431 318.232   1
   3  -6  14 1725.26 450.705   4
   3   6  14 1251.06 371.649   1
   3   6  15 329.858 196.068   1
   3  -6  15 86.0762 172.243   4
   3   6  16 5758.05 847.456   1
   3  -6  16 6225.03 960.578   4
   3   6  17 4328.38 770.838   1
   3  -6  17 3959.43 809.056   4
  -3  -7  16 2548.74 637.199   4
  -3  -7  15 9506.22 1115.00   4
  -3  -7  14 1238.44 393.946   4
  -3  -7  13 7118.86 902.064   4
  -3  -7  12 17.2683 112.778   4
  -3   7  11 65251.1 2105.01   5
   3  -7 -11 59956.5 1767.93   1
  -3  -7  11 64001.9 2481.53   4
  -3   7  10 145.079 107.428   5
  -3  -7  10 156.219 86.4230   4
   3  -7 -10 85.3286 103.257   1
   3  -7  -9 18400.8 972.348   1
  -3  -7   9 17406.5 1208.71   4
  -3   7   9 17638.7 1036.50   5
  -3  -7   9 17492.5 745.610   2
  -3  -7   8 1520.97 221.876   2
  -3   7   8 1994.90 347.347   5
  -3  -7   8 2126.42 420.447   4
   3  -7  -8 1908.58 313.535   1
  -3   7   7 184.954 96.9960   5
   3  -7  -7 11.6706 87.2675   1
  -3   7   6 8022.52 666.116   5
   3  -7  -6 8581.37 678.108   1
   3   7  -6 9210.52 904.125   5
   3  -7  -5 92146.0 2237.99   1
  -3   7   5 90794.5 2243.83   5
   3   7  -5 93387.1 2813.01   5
  -3  -7   4 7435.38 773.699   5
  -3   7   4 7260.09 628.251   5
   3   7  -4 7670.37 801.577   5
  -3  -7   3 33644.7 1649.97   5
   3   7  -3 35385.4 1667.56   5
  -3   7   3 32112.3 1350.32   5
  -3  -7   2 10915.0 926.128   1
   3   7  -2 8868.81 841.660   5
  -3   7   2 10086.3 764.115   5
   3  -7  -2 11198.8 811.553   5
   3  -7  -1 33363.1 1449.81   5
  -3   7   1 33316.0 1420.68   5
  -3  -7   1 33002.6 1604.52   1
   3   7  -1 33385.9 1617.16   5
   3  -7   0 544.697 197.811   5
  -3  -7   0 278.787 160.483   1
   3   7   0 259.564 224.273   5
   3   7   1 27200.2 1459.47   5
   3  -7   1 28036.8 1401.82   5
  -3  -7  -1 26575.4 1449.07   1
   3   7   2 1857.18 384.305   5
  -3  -7  -2 1369.42 328.885   1
   3  -7   2 2496.41 435.370   5
  -3  -7  -3 17135.6 1160.27   1
   3  -7   3 16022.4 1126.65   5
   3   7   3 16034.9 1140.46   5
   3  -7   4 60.9056 102.894   5
  -3  -7  -4 156.955 115.149   1
   3  -7   5 14399.8 903.073   4
   3  -7   5 15003.3 437.942   2
   3  -7   6 21943.9 1149.49   4
   3   7   7 8239.44 850.924   1
   3  -7   7 8781.32 764.613   4
  -3  -7  -7 7823.59 826.277   3
   3   7   8 1517.48 389.389   1
   3  -7   8 1109.62 306.567   4
  -3  -7  -8 1087.61 310.812   3
   3   7   9 91417.4 2985.44   1
   3  -7   9 95779.6 2722.26   4
   3   7  10 87.3657 183.848   1
   3  -7  10 549.115 277.526   4
  -3  -7 -10 537.292 242.033   3
   3  -7  11 1851.67 440.374   4
   3   7  11 1572.28 395.920   1
   3  -7  12-118.572 140.151   4
   3   7  12 395.485 243.028   1
   3   7  13 201.196 171.744   1
   3  -7  13 290.877 151.359   4
   3   7  14 170.445 164.893   1
   3  -7  14-86.4911 168.570   4
   3  -7  15 20948.9 1697.44   4
   3   7  15 18155.1 1507.70   1
   3  -7  16 2341.41 551.454   4
   3   7  16 1943.07 506.893   1
  -3  -8  15 230.817 195.315   4
  -3   8  15 89.1475 131.947   5
  -3  -8  14 4064.55 708.382   4
  -3   8  14 4337.92 634.087   5
  -3  -8  13 1204.93 411.836   4
  -3   8  13 368.411 222.025   5
  -3   8  12 22742.5 1363.91   5
  -3  -8  12 23071.5 1589.82   4
  -3  -8  11-25.1480 190.690   4
  -3   8  11-57.5357 82.7812   5
   3  -8 -10 41278.9 1592.03   1
  -3   8  10 43102.7 1781.70   5
  -3  -8  10 41307.6 2016.54   4
  -3   8   9 16739.2 1089.56   5
  -3  -8   9 19137.6 794.646   2
  -3  -8   9 20232.3 1375.64   4
   3  -8  -9 17843.4 1045.54   1
  -3   8   8 19143.8 1136.07   5
   3  -8  -8 16769.6 1014.03   1
  -3  -8   8 17241.8 797.688   2
  -3  -8   8 19110.7 1291.58   4
  -3   8   7 22481.0 1219.17   5
   3  -8  -7 23256.1 1219.13   1
   3  -8  -6 5990.96 623.729   1
  -3   8   6 4970.40 581.771   5
   3   8  -6 5558.79 761.067   5
   3  -8  -5 9455.09 787.923   1
   3   8  -5 8788.61 925.973   5
  -3   8   5 8772.75 758.599   5
  -3   8   4 12158.6 903.260   5
   3   8  -4 12506.9 1097.64   5
  -3   8   3 5046.97 592.151   5
   3   8  -3 5211.14 682.789   5
  -3   8   2 50256.1 1875.50   5
   3  -8  -2 51065.0 1912.94   5
   3   8  -2 54795.7 2214.74   5
   3  -8  -1 32547.8 1545.97   5
   3   8  -1 31878.8 1693.31   5
  -3   8   1 32220.8 1518.42   5
   3   8   0 56940.8 2252.08   5
   3  -8   0 63423.5 2206.78   5
   3  -8   1 41877.6 1846.47   5
   3   8   1 40284.3 1909.00   5
   3   8   2 25469.1 1515.55   5
   3  -8   2 26439.9 1499.05   5
   3   8   3 11220.4 1009.18   5
   3   8   4 8192.02 890.010   5
   3   8   5 9273.34 953.337   5
   3  -8   5 10462.1 447.944   2
   3   8   6 8898.13 942.547   5
   3  -8   6 8107.85 749.341   4
  -3  -8  -7 1307.01 404.816   3
   3  -8   7 1651.43 369.537   4
   3   8   7 1951.11 485.361   5
  -3  -8  -8 27582.7 1690.17   3
   3  -8   8 28933.9 1503.65   4
   3  -8   9 4975.47 656.527   4
   3  -8  10 10725.0 1010.09   4
   3  -8  11 4525.52 676.749   4
   3  -8  12 1427.35 409.085   4
   3   8  12 1407.28 436.711   1
   3  -8  13 2460.71 563.602   4
   3   8  13 1078.95 359.453   1
   3  -8  14 5432.61 850.650   4
   3   8  14 4705.43 779.884   1
   3  -8  15 539.919 278.887   4
   3   8  15 979.587 353.574   1
  -3  -9  14 2130.37 537.622   4
  -3   9  14 1315.94 370.305   5
  -3   9  13 29518.5 1659.62   5
  -3  -9  13 32983.5 2056.42   4
  -3   9  12 12868.8 1075.27   5
  -3  -9  12 14519.3 1327.73   4
  -3  -9  11 1427.50 430.891   4
  -3   9  11 1277.00 338.593   5
  -3   9  10 1273.13 329.760   5
  -3  -9  10 2484.43 543.986   4
  -3  -9   9 4264.00 660.532   4
  -3   9   9 4821.53 632.969   5
   3  -9  -8-12.4056 115.195   1
  -3   9   8-8.81946 93.9727   5
  -3   9   7 35208.2 1655.16   5
   3  -9  -7 37671.6 1672.01   1
   3   9  -6 4613.70 729.483   5
  -3   9   6 5361.77 651.642   5
   3  -9  -6 4967.33 613.848   1
   3  -9  -5 8960.46 844.561   1
   3   9  -5 10835.3 1095.39   5
  -3   9   5 10207.9 881.017   5
   3  -9  -4 6523.77 723.089   1
   3   9  -4 7566.12 900.298   5
  -3   9   4 7286.40 754.209   5
   3   9  -3 102478. 3272.86   5
  -3   9   3 93956.9 2731.19   5
   3   9  -2 33373.8 1860.59   5
  -3   9   2 32321.9 1621.28   5
  -3   9   1 3240.10 525.555   5
   3   9  -1 3233.16 577.098   5
   3   9   0 174.696 168.955   5
   3   9   1 10670.8 1041.29   5
   3   9   2 6550.36 814.486   5
   3   9   3 62147.5 2540.27   5
   3   9   4 2395.76 501.163   5
   3   9   5 8252.17 945.054   5
   3  -9   5 8444.84 465.610   2
   3   9   6 8254.38 958.933   5
   3  -9   6 9671.60 876.547   4
   3   9   7 28434.6 1819.39   5
   3  -9   7 31824.1 1624.26   4
   3  -9   8 142.833 199.934   4
   3   9   8-241.480 175.789   5
   3  -9   9 2651.95 515.901   4
   3   9   9 2903.98 612.327   5
   3  -9  10 1094.67 352.489   4
   3   9  10 938.449 367.523   5
   3  -9  11 8577.92 965.989   4
   3  -9  12 1966.43 513.275   4
   3  -9  13 7082.99 958.295   4
   3  -9  14-117.232 280.178   4
  -3  10  12 2023.07 428.988   5
  -3 -10  12 2463.07 559.926   4
  -3 -10  11 62.5170 165.634   4
  -3  10  11 61.3072 169.467   5
  -3  10  10 11054.3 1027.09   5
  -3 -10  10 8866.16 1035.56   4
  -3 -10   9 5898.45 833.768   4
  -3  10   9 5824.22 740.555   5
  -3  10   8 309.091 210.206   5
  -3  10   7 7614.19 841.749   5
   3  10  -6 59745.0 2749.58   5
  -3  10   6 57609.1 2253.28   5
  -3  10   5 7190.82 804.598   5
   3  10  -5 5779.47 849.507   5
  -3  10   4 60937.1 2337.67   5
   3  10  -4 67085.5 2843.51   5
   3  10  -3 11897.3 1197.19   5
  -3  10   3 11316.0 1019.43   5
   3  10  -2 8146.91 976.709   5
  -3  10   2 5261.51 715.684   5
   3  10  -1 1369.91 410.732   5
   3  10   0 12544.8 1199.73   5
   3  10   1 3842.90 678.269   5
   3  10   2 815.528 296.550   5
   3  10   3 1413.00 422.096   5
   3  10   4 59469.8 2647.51   5
   3  10   5 11712.0 1217.46   5
   3  10   6 19109.2 1539.20   5
   3 -10   6 21087.6 1376.90   4
   3 -10   7 899.733 302.874   4
   3  10   7 224.954 197.164   5
   3  10   8 3506.04 706.557   5
   3 -10   8 2248.53 449.693   4
   3 -10   9 2134.08 477.884   4
   3  10   9 1456.25 474.718   5
   3  10  10 16180.0 1534.17   5
   3 -10  10 14223.9 1281.97   4
   3 -10  11 2229.54 505.674   4
   3  10  11 2627.53 647.225   5
   3 -10  12 915.057 367.688   4
  -3  11  10-17.8608 100.987   5
  -3 -11  10 868.875 407.046   4
  -3 -11   9 12030.1 1243.54   4
  -3  11   9 12960.4 1159.71   5
  -3  11   8 11684.1 1106.75   5
  -3  11   7 24194.0 1571.61   5
  -3  11   6 2261.15 494.309   5
   3  11  -6 2256.24 589.630   5
  -3  11   5 15700.4 1280.60   5
   3  11  -5 15877.7 1499.50   5
   3  11  -4-247.725 181.134   5
  -3  11   4 23.3026 169.149   5
  -3  11   3 7068.45 862.419   5
   3  11  -3 8221.62 1052.09   5
   3  11  -2 19655.7 1609.49   5
  -3  11   2 20869.3 1500.31   5
   3  11  -1 8632.24 1070.11   5
   3  11   0 7838.85 1019.70   5
   3  11   1 23352.2 1744.98   5
   3  11   2 9291.01 1102.93   5
   3  11   3 19265.1 1580.96   5
   3  11   4 11851.2 1250.04   5
   3  11   5 5201.87 832.202   5
   3 -11   6 8107.00 897.424   4
   3  11   6 8106.30 1080.55   5
   3  11   7 14284.7 1441.67   5
   3 -11   7 15185.4 1263.06   4
   3 -11   8 683.335 347.672   4
   3  11   8 413.843 333.912   5
   3  11   9 9335.58 1207.60   5
   3 -11   9 8846.30 1020.03   4
   3 -11  10 655.699 279.497   4
  -3  12   8 31717.6 1938.42   5
  -3  12   7 2630.63 565.939   5
  -3  12   6 11661.0 1164.68   5
  -3  12   5 3873.78 679.900   5
   3  12  -5 5991.07 987.092   5
  -3  12   4 2996.56 610.307   5
   3  12  -4 2013.32 564.197   5
   3  12  -3 4686.38 855.345   5
  -3  12   3 5413.27 791.888   5
   3  12  -2 13123.1 1398.23   5
   3  12  -1 4275.06 799.392   5
   3  12   0 6224.67 965.917   5
   3  12   1 255.856 239.777   5
   3  12   2 22156.7 1808.00   5
   3  12   3 1351.19 434.394   5
   3  12   4 4281.66 808.533   5
   3  12   5-251.856 158.248   5
   3  12   6 9200.13 1208.17   5
   3 -12   6 11118.4 1124.98   4
   3 -12   7 171.162 189.529   4
   3 -12   8 6720.49 907.036   4
  -3  13   6 255.950 220.501   5
  -3  13   5 15468.7 1436.24   5
  -3  13   4 82.0304 231.012   5
   3 -13   5 18156.2 1492.52   4
  -4   0  21-1853.41 581.386   3
  -4   0  20 13324.2 1517.08   3
   4   0 -20 13796.6 1172.54   2
   4   0 -19-65.7573 195.733   2
  -4   0  19-355.739 391.691   3
  -4   0  18 17363.6 1087.95   1
  -4   0  18 13365.7 1439.20   3
  -4   0  17-108.300 69.6436   1
  -4   0  17-140.132 214.074   3
  -4   0  16 415.365 268.371   3
  -4   0  16 105.792 145.968   1
  -4   0  16 763.965 325.473   4
  -4   0  15 68.4783 193.038   3
  -4   0  15-13.5790 74.6254   1
  -4   0  15 168.566 168.280   4
  -4   0  14 60967.6 2544.61   4
  -4   0  14 61301.2 2639.48   3
  -4   0  13-39.1898 148.788   4
  -4   0  13 58.5226 171.370   3
  -4   0  12 30635.0 1714.85   3
  -4   0  12 30030.4 1606.71   4
   4   0 -12 32841.0 1528.91   4
   4   0 -11-73.1407 88.0835   4
  -4   0  11-40.9332 146.263   3
  -4   0  11 167.003 138.368   4
  -4   0  10 100278. 2839.76   3
   4   0 -10 95289.0 2374.07   4
  -4   0  10 95253.1 2565.30   4
  -4   0   9 46.0464 77.0460   4
   4   0  -9-75.2402 105.403   4
  -4   0   9-27.1067 95.9599   3
  -4   0   8 28816.8 1387.28   3
   4   0  -8 30373.5 1187.51   4
  -4   0   8 29921.4 1252.23   4
  -4   0   7 126.724 121.111   4
   4   0  -7-104.616 96.3655   4
  -4   0   7 47.2393 57.2608   5
  -4   0   7-25.4459 98.8149   3
   4   0  -7 167.664 111.403   2
  -4   0   6 70646.2 968.640   1
  -4   0   6 68132.2 1142.14   5
  -4   0   6 73603.0 1988.79   3
   4   0  -6 68459.8 1499.19   4
  -4   0   6 68305.3 1617.82   4
  -4   0   5 39.1889 56.9464   4
   4   0  -5-11.0335 46.7947   4
  -4   0   5-76.0844 88.4689   3
  -4   0   5 10.2216 29.5387   5
  -4   0   5-19.1148 25.0202   1
  -4   0   4 396138. 4103.23   3
  -4   0   4 406436. 2402.89   1
  -4   0   4 402001. 3098.46   4
   4   0  -4 398205. 2294.75   5
   4   0  -4 403854. 2934.71   4
  -4   0   3 3.47298 43.0558   1
  -4   0   3 53.6778 41.3931   4
   4   0  -3-44.2731 38.7741   5
   4   0  -3 29.3822 35.0388   1
  -4   0   3-36.3958 71.1648   3
  -4   0   2 38769.1 1034.94   2
  -4   0   2 38345.6 696.932   4
  -4   0   2 37656.5 890.700   1
  -4   0   2 39062.3 1115.12   3
   4   0  -2 39088.9 894.436   1
   4   0  -1-29.4157 61.2773   1
  -4   0   1 36.0641 51.6209   2
  -4   0   1-0.49909 40.1689   3
  -4   0   0 2006.37 218.703   3
   4   0   0 1867.74 253.237   1
  -4   0  -1-8.68369 35.7779   3
   4   0   1 35.6491 68.7723   1
   4   0   2 919.394 200.764   1
   4   0   3 45.7389 89.9848   1
  -4   0  -3-40.7859 55.9797   4
  -4   0  -4 4990.66 396.439   4
   4   0   4 6174.61 552.056   1
  -4   0  -5-77.2601 71.5957   4
   4   0   5-24.4093 102.913   1
   4   0   6 157845. 3092.59   1
  -4   0  -6 161740. 2630.82   4
   4   0   7 76.6349 120.876   1
   4   0   7 86.7220 46.3269   3
   4   0   8 4349.47 568.156   1
   4   0   8 3384.70 261.121   3
   4   0   9 87.5048 66.9656   3
   4   0   9 53.2170 106.113   1
  -4   0  -9 59.2154 67.8563   4
   4   0  10 12084.3 1024.64   1
  -4   0 -10 14153.0 984.061   4
   4   0  10 13396.3 618.027   3
   4   0  11-54.5757 80.3851   3
   4   0  11 29.4515 116.694   1
   4   0  12 23188.6 1529.70   1
   4   0  12 22444.4 914.154   3
   4   0  13-86.7782 108.156   3
   4   0  13 167.002 212.625   1
   4   0  14 13152.4 1225.34   1
   4   0  15 94.7032 184.360   1
   4   0  16 6376.28 913.696   1
   4   0  17-218.273 187.986   1
  -4   1  21 23808.7 2078.25   3
  -4  -1  21 26726.5 2230.56   3
  -4   1  20-282.226 258.872   3
  -4  -1  20-126.310 297.420   3
  -4  -1  19 1038.31 420.308   3
  -4   1  19 627.946 353.888   3
  -4  -1  19 882.428 421.239   4
   4   1 -19 488.873 221.173   2
  -4   1  18 612.325 347.443   3
  -4  -1  18 718.307 354.659   3
   4   1 -18 46.5352 94.3458   2
  -4  -1  18 171.042 115.631   1
  -4  -1  18-83.6436 226.696   4
  -4   1  17 9956.01 1195.15   3
   4   1 -17 11507.2 920.413   2
  -4   1  17 10815.3 763.109   1
  -4  -1  17 11970.3 1297.66   4
  -4  -1  17 12946.7 1354.71   3
  -4   1  16 10320.7 1165.06   3
  -4  -1  16 9670.63 1106.83   4
   4   1 -16 11257.2 892.463   2
  -4  -1  16 11958.6 1260.09   3
  -4   1  16 11576.4 751.644   1
  -4   1  15 36234.4 2120.33   3
  -4  -1  15 38612.1 2108.78   4
  -4  -1  15 40260.1 2188.48   3
   4   1 -15 39338.3 1614.39   2
  -4   1  15 38282.0 1289.77   1
   4   1 -14 2147.18 370.590   2
  -4  -1  14 2096.20 497.132   3
  -4   1  14 1735.40 436.217   3
  -4   1  14 2297.48 301.490   1
  -4  -1  14 1802.33 451.188   4
  -4   1  13 10140.3 1037.11   3
  -4  -1  13 9046.67 925.692   4
  -4   1  13 11204.2 1046.11   4
   4   1 -13 10587.5 785.385   2
  -4   1  13 10181.9 586.275   1
  -4   1  12 25659.3 866.796   1
  -4   1  12 26249.1 1604.64   3
  -4   1  12 26047.3 1521.43   4
   4  -1 -12 26961.0 1419.64   4
  -4  -1  12 26266.2 1492.74   4
  -4   1  11 93001.5 1488.38   1
  -4   1  11 87438.3 2829.48   3
   4  -1 -11 93256.9 2510.42   4
  -4  -1  11 94401.4 2671.76   4
  -4   1  11 92335.5 2701.58   4
   4   1 -11 85987.2 2370.60   4
  -4  -1  10 4604.94 475.333   5
  -4   1  10 4253.55 285.369   1
   4  -1 -10 4243.03 515.913   4
  -4  -1  10 5659.32 623.589   4
  -4   1  10 4018.44 604.961   3
  -4   1  10 4939.66 595.659   4
   4   1 -10 4900.36 534.407   4
  -4   1   9 39291.1 1744.65   3
  -4  -1   9 39268.5 1305.99   5
   4   1  -9 39251.0 1285.17   2
  -4  -1   9 37245.2 1489.23   4
  -4   1   9 41189.8 761.116   1
  -4   1   9 39535.7 1576.74   4
   4  -1  -9 39667.6 1473.95   4
   4   1  -9 40899.1 1455.09   4
  -4   1   8 66239.4 2183.16   3
  -4  -1   8 64442.6 1561.10   5
  -4   1   8 63549.9 760.674   1
  -4   1   8 62519.2 1847.72   4
   4   1  -8 64431.0 1587.25   2
   4  -1  -8 64180.2 1750.95   4
  -4  -1   8 61969.9 1777.56   4
   4   1  -8 63689.3 1700.97   4
   4   1  -7 9392.86 569.536   2
  -4  -1   7 8756.26 627.745   4
  -4   1   7 10014.9 802.234   3
  -4   1   7 7750.31 611.619   4
   4  -1  -7 9709.77 630.194   4
   4   1  -7 9291.60 614.657   4
  -4  -1   7 9536.08 553.446   5
  -4  -1   6 3070.72 294.102   5
  -4   1   6 3182.27 198.814   5
  -4  -1   6 2758.46 320.315   4
  -4   1   6 3246.26 441.649   3
   4  -1  -6 2731.86 305.796   4
   4   1  -6 3190.77 320.099   2
   4   1  -6 3201.54 331.287   4
  -4   1   6 2724.84 326.931   4
   4   1  -5 6428.58 400.529   5
  -4  -1   5 6303.63 378.234   1
  -4   1   5 7612.19 632.193   3
  -4  -1   5 5985.59 448.879   2
   4  -1  -5 6369.80 424.622   4
  -4  -1   5 6256.57 387.555   5
  -4   1   5 6885.31 469.995   4
  -4  -1   5 5799.24 429.271   4
  -4  -1   4 109075. 1579.86   1
   4   1  -4 108103. 1590.63   5
  -4  -1   4 106274. 1673.87   4
  -4   1   4 111235. 2282.61   3
  -4  -1   4 111978. 1578.29   5
   4  -1  -4 110654. 967.509   1
  -4   1   4 111116. 1676.82   4
   4  -1  -4 110603. 1557.07   4
  -4  -1   4 117230. 1904.56   2
   4   1  -3 17360.3 623.386   5
   4   1  -3 16234.3 622.505   1
  -4   1   3 17930.3 862.129   3
  -4  -1   3 16525.5 630.140   1
  -4  -1   3 15918.5 592.026   4
   4  -1  -3 17101.7 478.704   1
   4  -1  -3 17724.9 524.924   4
  -4   1   3 18042.1 572.151   4
  -4  -1   3 16510.3 689.037   2
  -4   1   2 144722. 2316.39   3
   4  -1  -2 147219. 1660.21   1
   4  -1  -2 146199. 1143.26   4
   4  -1  -2 140403. 2252.31   3
   4   1  -2 143712. 1936.55   1
  -4   1   2 146511. 1272.61   4
  -4   1   1 119831. 1828.62   2
   4  -1  -1 127803. 1772.52   2
  -4   1   1 121666. 1979.94   3
   4  -1  -1 122048. 1962.94   3
   4   1  -1 122581. 1858.32   1
   4  -1  -1 120975. 1708.66   1
   4  -1   0 25189.3 852.853   3
   4   1   0 23673.4 881.701   1
  -4   1   0 26777.5 819.659   2
   4   1   1 22292.3 895.796   1
   4  -1   1 21197.3 723.279   3
  -4   1  -1 22383.9 729.939   2
   4   1   2 9962.93 629.797   1
   4  -1   2 10683.9 484.460   3
  -4   1  -2 11073.4 372.000   4
   4   1   3 5666.36 510.737   1
  -4   1  -3 5441.63 319.471   4
  -4   1  -4 17677.3 664.779   4
   4   1   4 19810.2 998.745   1
  -4   1  -5 1254.18 200.215   4
   4   1   5 1154.36 273.373   1
  -4  -1  -5 1202.47 232.367   4
  -4   1  -6 48.3105 70.7933   4
   4   1   6-90.6243 141.317   1
  -4  -1  -6 135.209 123.370   4
  -4   1  -7 8209.89 603.708   4
   4   1   7 8209.09 730.281   1
  -4  -1  -8 1351.22 301.560   4
   4   1   8 1520.60 340.038   1
   4   1   9 67422.4 2300.32   1
   4  -1   9 67435.5 2340.35   1
  -4  -1  -9 66015.8 2158.33   4
  -4   1  -9 64023.4 1909.97   4
  -4   1 -10 1223.62 280.675   4
  -4  -1 -10 1823.82 361.137   4
   4   1  10 1433.98 371.912   1
   4  -1  10 2461.57 470.252   1
   4   1  11 7351.90 827.724   1
   4  -1  11 7660.95 862.331   1
  -4   1 -11 7402.49 725.253   4
   4  -1  11 7817.84 565.878   3
   4  -1  12 7443.21 576.953   3
   4   1  12 6898.56 824.864   1
   4  -1  12 7925.22 889.984   1
   4  -1  13 320.866 139.596   3
   4  -1  13 680.918 274.029   1
   4   1  13 448.303 269.784   1
   4   1  14 3846.65 663.128   1
   4  -1  14 3088.20 595.801   1
   4  -1  15-80.5253 137.101   1
   4   1  15 56.8598 211.626   1
   4  -1  16 1984.06 542.078   1
   4   1  16 1718.02 523.220   1
   4  -1  17 6268.53 942.449   1
   4   1  17 3292.44 666.572   1
   4   1  18 1766.94 528.523   1
  -4   2  21 5592.40 1008.83   3
  -4  -2  21 4659.53 910.169   3
  -4   2  20 17819.3 1748.34   3
  -4  -2  20 15090.2 1617.79   3
  -4  -2  19-199.988 206.266   3
  -4   2  19-131.887 225.551   3
  -4  -2  19 182.083 229.347   4
   4   2 -18-71.8688 89.8868   2
  -4  -2  18-273.912 315.412   3
  -4   2  18-59.5234 219.353   3
  -4  -2  18 41.9323 238.060   4
  -4  -2  17 10909.2 1258.48   3
  -4   2  17 9193.05 1139.28   3
  -4  -2  17 11407.4 1262.22   4
  -4   2  17 10003.8 692.145   1
   4   2 -17 9262.02 752.322   2
  -4  -2  16 40084.9 2259.31   4
  -4   2  16 43452.3 1361.37   1
  -4   2  16 41984.4 2393.99   3
   4   2 -16 42885.5 1581.26   2
  -4   2  15 12561.5 1270.28   3
  -4  -2  15 13827.9 1271.93   4
   4   2 -15 12849.2 845.779   2
  -4   2  15 12420.9 687.176   1
  -4  -2  14 36526.7 1967.71   4
  -4   2  14 40893.9 2192.08   3
   4   2 -14 36801.1 1395.28   2
  -4   2  14 35243.0 1083.44   1
  -4   2  13 12547.9 1179.27   3
  -4  -2  13 13165.7 1023.90   5
  -4  -2  13 14235.8 1155.54   4
  -4   2  13 13096.5 606.322   1
  -4  -2  12 3697.75 564.918   4
  -4  -2  12 4125.07 546.229   5
  -4   2  12 3918.36 297.343   1
  -4  -2  11 13707.8 939.387   5
  -4   2  11 11819.4 463.722   1
   4  -2 -11 12260.8 945.407   4
   4   2 -11 12007.2 895.084   4
  -4   2  11 10866.2 1021.76   3
  -4  -2  11 12061.8 963.873   4
  -4   2  10 29537.2 626.591   1
  -4   2  10 29139.5 1610.91   3
   4  -2 -10 29682.2 1395.68   4
  -4  -2  10 32483.8 1476.08   4
   4   2 -10 32138.4 1122.01   2
   4   2 -10 30441.2 1350.93   4
  -4   2   9 74728.3 2489.16   3
   4  -2  -9 71924.0 2075.98   4
   4   2  -9 72314.2 1620.27   2
  -4  -2   9 70687.7 2051.76   4
  -4   2   8 58115.8 2092.44   3
   4  -2  -8 56885.5 1734.51   4
  -4  -2   8 58074.5 1609.46   5
  -4  -2   8 57490.1 1728.78   4
   4   2  -8 59255.9 1423.52   2
  -4  -2   7 53972.7 1568.02   4
  -4   2   7 51095.3 1891.22   3
   4  -2  -7 53424.6 1571.12   4
  -4  -2   7 55342.7 1491.55   5
   4  -2  -6 55641.6 1483.96   4
  -4   2   6 53137.1 1840.91   3
   4   2  -6 54106.9 1442.53   5
  -4  -2   6 52992.9 1362.15   2
  -4  -2   6 54199.1 1461.98   4
  -4  -2   6 52924.4 1392.98   5
  -4   2   5 11696.0 818.481   3
  -4  -2   5 11848.6 613.669   2
  -4  -2   5 11905.7 636.455   5
  -4  -2   5 13157.3 676.595   4
   4  -2  -5 12450.8 647.798   4
   4   2  -5 11161.8 621.136   5
  -4  -2   4 9204.57 540.055   5
   4   2  -4 9119.64 545.809   5
   4  -2  -4 8919.38 493.325   4
  -4  -2   4 9070.54 540.845   1
  -4   2   4 8474.03 666.977   3
  -4  -2   4 11118.8 579.878   2
  -4  -2   3 1036.16 191.044   1
   4   2  -3 555.184 135.247   5
  -4   2   3 1099.64 236.162   3
   4  -2  -3 1026.85 151.804   4
   4   2  -2 121501. 2004.69   1
   4  -2  -2 117739. 2291.20   3
   4  -2  -2 122278. 1339.77   4
   4   2  -2 124828. 1982.53   5
   4  -2  -2 121617. 1969.83   2
   4  -2  -1 83042.8 1832.92   3
   4   2  -1 86178.4 1724.41   1
   4  -2  -1 84695.9 1546.16   2
   4   2   0 7357.75 519.374   1
   4  -2   0 7898.31 545.111   3
   4  -2   0 7585.00 430.715   2
   4   2   1 46485.5 1369.60   1
  -4   2  -1 47235.4 1105.17   2
   4  -2   1 47159.6 630.866   4
  -4   2  -2 245.712 79.7309   2
   4  -2   2 172.287 54.4072   4
   4  -2   3 168015. 1876.85   4
  -4   2  -3 166122. 1916.56   2
   4   2   3 172002. 2845.52   1
   4   2   4 27885.2 1211.61   1
   4  -2   4 28574.2 898.186   4
  -4   2  -4 29577.4 828.396   4
  -4   2  -4 31733.9 826.228   2
   4   2   5 2569.99 389.696   1
  -4   2  -5 2969.73 299.998   4
  -4  -2  -5 3210.61 421.944   1
   4  -2   5 2732.63 312.976   4
   4   2   6 2748.81 424.174   1
   4  -2   6 2847.10 361.846   4
  -4   2  -6 3182.79 338.875   4
  -4   2  -7 198.666 110.620   4
   4   2   7 209.624 180.171   1
  -4  -2  -7 45.7750 109.703   4
   4  -2   7-142.487 118.580   4
   4  -2   8 35549.9 1441.15   4
   4   2   8 38313.4 1678.86   1
  -4  -2  -8 38423.4 1651.17   4
  -4   2  -9 39044.9 1465.79   4
   4  -2   9 38091.1 1593.19   4
  -4  -2  -9 39768.7 1777.09   4
   4   2   9 42814.7 1836.06   1
   4   2  10 30462.2 1601.69   1
  -4   2 -10 28535.7 1325.35   4
   4   2  11 4738.14 675.466   1
  -4   2 -11 5101.95 590.103   4
   4   2  12 2599.73 507.285   1
   4   2  13 20093.2 1458.79   1
   4  -2  13 20784.9 1540.20   1
   4   2  14 1281.61 371.392   1
   4  -2  14 1074.01 380.259   1
   4   2  15 296.481 230.542   1
   4  -2  15 374.351 287.611   1
   4  -2  16 1064.26 422.568   1
   4   2  16 937.008 363.169   1
   4   2  17 1909.55 544.567   1
   4  -2  17 3039.04 681.695   1
   4   2  18 4058.74 768.900   1
  -4   3  21 440.875 295.503   3
  -4   3  20 283.421 303.078   3
  -4  -3  20 6.67281 145.140   3
  -4   3  19 36678.2 2450.11   3
  -4  -3  19 38823.7 2537.17   3
  -4  -3  19 40998.2 2591.03   4
  -4   3  18 17.1895 229.258   3
  -4  -3  18 220.542 198.056   4
  -4   3  17 49508.8 2660.45   3
  -4  -3  17 54329.3 2734.92   4
  -4  -3  16 194.529 163.578   4
  -4   3  16-176.018 207.483   3
  -4   3  16-4.33924 65.4721   1
  -4   3  15 23728.7 1742.40   3
  -4   3  15 21833.3 865.497   1
  -4  -3  14 1390.98 381.312   4
  -4   3  14 1987.42 511.718   3
  -4   3  14 1555.85 222.252   1
  -4  -3  13 1433.51 394.504   4
  -4   3  13 1645.73 453.283   3
  -4   3  13 1729.94 210.437   1
  -4  -3  12 2457.07 461.479   4
  -4   3  12 2399.11 227.377   1
  -4   3  12 2138.87 486.820   3
  -4  -3  12 1768.29 368.679   5
  -4  -3  11 7975.56 749.215   5
  -4   3  11 7232.38 347.575   1
  -4   3  11 6263.69 783.262   3
  -4  -3  11 6952.20 737.379   4
   4  -3 -11 6380.70 705.487   4
   4  -3 -10 4702.44 576.037   4
  -4  -3  10 5064.16 577.233   5
  -4   3  10 4310.60 638.596   3
  -4  -3  10 5202.82 605.088   4
  -4   3   9 142343. 3482.96   3
   4  -3  -9 140844. 3056.65   4
   4  -3  -9 134090. 3295.31   3
  -4  -3   9 138358. 2925.00   4
  -4   3   8 35296.8 1665.62   3
   4  -3  -8 34857.3 1434.00   4
  -4  -3   8 35476.3 1400.08   4
  -4   3   7 51499.6 1964.43   3
   4  -3  -7 48892.3 1600.89   4
  -4  -3   7 47550.6 1319.46   2
  -4  -3   7 48378.8 1544.09   4
  -4   3   6 66707.1 968.299   5
  -4   3   6 69462.8 2183.87   3
  -4  -3   6 70688.1 1800.39   5
   4   3  -6 67512.0 1788.04   5
   4  -3  -6 64180.0 743.658   1
  -4  -3   6 64451.4 1468.94   2
  -4  -3   6 66567.1 1737.53   4
   4  -3  -6 66171.9 1740.30   4
   4   3  -5 90444.9 2006.20   5
  -4   3   5 85493.5 2347.76   3
  -4   3   5 88790.0 1013.37   5
   4  -3  -5 86443.3 1843.63   4
  -4  -3   5 87884.8 1686.51   2
  -4  -3   5 87492.6 1937.84   5
  -4   3   4 7518.26 298.947   5
  -4  -3   4 7868.44 570.048   1
   4   3  -4 8964.71 610.990   5
  -4  -3   4 7005.20 541.676   5
   4   3  -3 60373.2 1567.47   5
   4  -3  -3 60164.5 946.265   5
   4  -3  -2 127.440 59.3148   5
   4   3  -2 15.7180 50.2695   5
   4   3  -1 8942.82 613.420   1
   4  -3  -1 9909.79 503.393   5
   4   3  -1 10246.5 652.387   5
   4   3   0 32230.4 1194.66   1
   4  -3   0 31829.9 954.733   2
   4  -3   1 156192. 1922.75   2
   4   3   1 163040. 2749.23   1
   4   3   2 21464.8 1038.25   1
   4  -3   2 22300.6 617.230   4
   4  -3   3 136353. 1754.14   4
   4   3   3 135759. 2689.11   1
   4  -3   4 14748.9 650.778   4
   4   3   4 15324.7 931.566   1
  -4  -3  -5 24399.0 1242.73   1
  -4  -3  -5 24972.6 757.159   3
   4  -3   5 24008.8 913.467   4
  -4   3  -5 23589.1 678.913   2
   4   3   5 25463.8 1256.39   1
  -4   3  -6 64702.9 1091.69   2
  -4  -3  -6 65782.0 2085.34   1
   4  -3   6 63132.4 1644.36   4
  -4  -3  -6 66041.4 1186.04   3
  -4  -3  -7 198249. 3795.50   1
   4  -3   7 198250. 3155.90   4
  -4   3  -7 203174. 1868.53   2
   4   3   7 202390. 3792.59   1
  -4  -3  -8 14828.9 1096.09   4
   4  -3   8 14085.4 907.117   4
  -4   3  -8 14380.9 496.577   2
   4   3   8 14451.3 1048.55   1
   4   3   9 676.708 251.284   1
  -4   3  -9 648.913 109.872   2
  -4   3  -9 602.135 200.235   4
  -4  -3  -9 708.503 238.449   4
   4  -3   9 367.136 161.933   4
   4   3  10 53335.2 2171.83   1
   4  -3  10 54936.0 2014.01   4
  -4   3 -10 55586.2 1852.04   4
  -4   3 -10 57247.6 1009.35   2
   4  -3  11 28070.0 1525.57   4
   4   3  11 26327.1 1571.29   1
   4  -3  12 876.926 330.554   4
   4   3  12 659.282 296.785   1
   4   3  13 912.554 365.230   1
   4   3  14 22415.9 1599.28   1
   4   3  15 84.6097 145.541   1
   4  -3  15-255.671 305.172   1
   4   3  16 1058.49 417.435   1
   4  -3  16 318.521 249.120   1
   4   3  17 17781.5 1580.83   1
   4   3  18 874.106 369.357   1
  -4   4  18 26733.2 2073.72   3
  -4  -4  18 30363.8 2154.92   4
  -4  -4  17 3387.18 714.920   4
  -4   4  17 3631.72 765.101   3
  -4   4  16 73582.3 3229.61   3
  -4  -4  16 72572.1 3069.06   4
  -4   4  15 6507.82 452.541   1
  -4   4  15 5618.76 860.151   3
  -4  -4  14 314.614 209.951   4
  -4   4  14 100.827 199.737   3
  -4  -4  13 3592.54 597.225   4
  -4   4  13 2732.01 582.920   3
  -4  -4  12 710.149 256.576   4
  -4   4  12 398.396 269.151   3
  -4  -4  11 103.367 91.0732   4
  -4  -4  11-122.990 131.557   5
  -4   4  11 3.90092 170.102   3
   4  -4 -11 238.141 180.825   3
  -4   4  10 26047.3 1605.22   3
  -4  -4  10 25334.8 1360.48   4
  -4  -4  10 26061.7 1378.76   5
   4  -4 -10 24425.3 1527.02   3
   4  -4 -10 26638.5 1450.25   4
  -4  -4   9 4601.26 565.759   5
   4  -4  -9 4513.49 572.838   4
   4  -4  -9 3652.99 583.605   3
  -4  -4   9 4859.88 576.602   4
  -4  -4   8 97548.6 2408.10   4
   4  -4  -8 95677.2 2891.80   3
  -4  -4   8 90655.4 1846.31   2
  -4  -4   8 91508.9 2407.82   5
   4  -4  -8 93833.7 2473.57   4
   4  -4  -8 92998.3 1210.52   1
   4   4  -7 73105.7 2112.32   5
  -4  -4   7 71934.5 1999.77   4
   4  -4  -7 67223.5 1987.02   4
  -4   4   7 69779.1 1320.34   5
   4  -4  -7 70401.2 1086.05   1
  -4  -4   7 67241.6 1540.66   2
   4   4  -6 104699. 2449.01   5
  -4   4   6 102243. 1505.31   5
   4  -4  -6 99663.1 1379.72   1
  -4  -4   6 101967. 1870.71   2
  -4   4   5 2412.83 227.675   5
   4   4  -5 2042.81 345.045   5
  -4   4   4 12871.7 526.917   5
   4   4  -4 12201.0 796.732   5
   4  -4  -3 6042.66 380.953   5
   4   4  -3 6177.32 556.414   5
   4   4  -2 105675. 2304.04   5
   4  -4  -2 104865. 1721.11   5
   4  -4  -1 1920.15 249.804   5
   4   4  -1 2058.83 328.132   5
   4   4   0 148099. 2791.29   1
   4  -4   0 151335. 2421.26   5
   4   4   0 153420. 2821.95   5
   4  -4   1 314.981 101.661   2
   4   4   1 686.502 193.109   1
   4  -4   1 655.350 172.995   5
   4  -4   2 973.407 147.583   2
   4   4   2 936.825 239.092   1
   4   4   3 33564.5 1413.86   1
   4  -4   3 34524.4 959.569   4
  -4  -4  -4 18943.6 1103.96   1
   4   4   4 18016.0 1061.66   1
   4  -4   4 18350.3 766.453   4
   4   4   5 6562.62 661.191   1
  -4  -4  -5 6623.55 503.850   3
  -4  -4  -5 6318.76 654.431   1
   4  -4   5 6632.81 502.693   4
   4   4   6 1376.85 324.036   1
  -4  -4  -6 1080.10 198.590   3
   4  -4   6 800.980 201.746   4
  -4  -4  -6 719.214 226.330   1
   4  -4   7 47.2663 70.6824   4
   4   4   7 190.530 159.924   1
  -4  -4  -7 46.0336 110.617   1
  -4  -4  -7 124.800 66.3099   3
  -4  -4  -8 34079.1 1071.17   3
   4  -4   8 36161.2 1457.45   4
   4   4   8 32691.3 1614.92   1
  -4  -4  -8 35610.9 1710.84   1
   4  -4   9 244.478 165.606   4
   4   4   9 77.3320 143.458   1
   4  -4  10 29981.7 1511.82   4
   4   4  10 29264.3 1634.79   1
   4   4  11 425.821 225.489   1
   4  -4  11 259.697 217.871   4
   4   4  12 3860.87 627.385   1
   4  -4  12 3160.37 542.758   4
   4   4  13 312.314 180.951   1
   4  -4  13 110.485 190.933   4
   4  -4  14 8893.77 1009.86   4
   4   4  14 8509.48 1006.22   1
   4   4  15 1169.36 414.968   1
   4   4  16 1573.25 449.834   1
   4   4  17 1339.42 451.312   1
  -4  -5  18 1186.55 540.961   4
  -4  -5  17 28030.1 1999.59   4
  -4  -5  16 9612.78 1129.56   4
  -4  -5  15 22953.6 1668.59   4
  -4  -5  14 5054.15 739.807   4
  -4  -5  13 144.014 174.825   4
  -4  -5  12 20842.7 1372.01   4
  -4  -5  11 24360.7 1439.57   4
   4  -5 -10 20772.5 1347.33   4
  -4  -5  10 21975.8 1310.40   4
   4  -5 -10 21444.9 729.805   1
  -4  -5   9 42962.6 1288.61   2
  -4  -5   9 38725.2 1721.23   5
   4  -5  -9 40262.3 1792.09   4
   4  -5  -9 40375.4 997.319   1
   4  -5  -9 41422.6 2065.81   3
  -4  -5   9 41404.1 1725.33   4
   4  -5  -8 1920.80 223.506   1
  -4  -5   8 1882.59 357.425   4
  -4  -5   8 1829.66 361.836   5
  -4  -5   8 2145.19 282.204   2
   4  -5  -8 2028.49 446.889   3
  -4   5   8 1925.43 259.643   5
  -4   5   7 29151.5 963.871   5
   4  -5  -7 30062.8 897.683   1
   4   5  -7 28916.1 1442.65   5
  -4  -5   7 31055.2 1464.07   5
   4  -5  -7 28521.8 1646.41   3
  -4  -5   7 30278.4 1362.48   4
  -4  -5   7 28634.0 1017.68   2
   4   5  -6 24148.7 1269.62   5
  -4  -5   6 20565.7 1163.70   5
   4  -5  -6 22145.8 795.040   1
  -4   5   6 21898.4 821.469   5
   4   5  -5 16547.9 1034.04   5
  -4   5   5 15335.6 682.254   5
   4   5  -4 4783.78 540.959   5
  -4   5   4 5087.06 406.102   5
   4   5  -3 12138.4 861.898   5
  -4   5   3 11899.9 635.016   5
   4  -5  -3 12101.3 638.711   5
   4   5  -2 16596.3 997.929   5
   4  -5  -2 15832.3 769.050   5
   4   5  -1 140115. 2893.26   5
   4  -5  -1 132086. 2360.34   5
   4  -5   0 37739.3 1327.37   5
   4   5   0 41249.2 1600.22   5
   4   5   1 73561.4 2148.60   5
   4  -5   1 73787.3 1966.24   5
  -4  -5  -2 5875.19 623.241   1
   4   5   2 5612.51 598.761   1
   4  -5   2 6140.44 602.277   5
   4  -5   2 6477.54 428.941   2
   4   5   3 22745.6 1234.88   1
   4  -5   3 22244.6 1191.74   5
   4  -5   3 22875.3 697.866   2
   4  -5   3 21289.8 851.127   4
  -4  -5  -3 21218.4 1198.48   1
  -4  -5  -4 22495.4 1262.84   1
   4  -5   4 21294.6 1233.39   5
   4   5   4 21899.6 1236.35   1
   4  -5   4 21531.3 892.324   4
   4   5   5 9022.91 810.651   1
  -4  -5  -5 8831.89 810.814   1
   4  -5   5 8263.48 589.154   4
   4   5   6 11850.4 961.675   1
  -4  -5  -6 13975.4 853.445   3
   4  -5   6 13653.4 800.783   4
  -4  -5  -6 13729.9 1026.73   1
   4  -5   7 576.059 203.627   4
  -4  -5  -7 660.994 192.434   3
   4   5   7 653.600 226.022   1
  -4  -5  -8 32428.6 1273.39   3
   4   5   8 35060.0 1722.26   1
   4  -5   8 34291.9 1437.86   4
   4   5   9 7718.34 836.970   1
  -4  -5  -9 6610.09 561.307   3
   4  -5   9 6650.86 671.111   4
   4   5  10 3187.06 571.019   1
   4  -5  10 2286.31 422.722   4
   4   5  11 50256.8 2265.98   1
   4  -5  11 47085.7 2019.05   4
   4   5  12 983.290 351.372   1
   4  -5  12 857.273 242.520   4
   4   5  13 25169.0 1698.89   1
   4  -5  13 25663.3 1648.18   4
   4   5  14 791.177 316.255   1
   4  -5  14-41.3394 148.553   4
   4   5  15 131.981 197.948   1
   4  -5  15 301.752 303.026   4
   4  -5  16-23.2942 208.597   4
   4   5  16 583.057 308.503   1
   4   5  17 3633.67 696.700   1
  -4  -6  17 11057.9 1279.09   4
  -4  -6  16 4205.57 747.551   4
  -4  -6  15 381.291 222.056   4
  -4  -6  14 20436.9 1531.46   4
  -4  -6  13 1287.28 359.869   4
  -4  -6  12 450.732 264.907   4
  -4  -6  11 156.128 116.417   4
   4  -6 -11 330.120 99.9026   1
   4  -6 -10 13932.5 683.348   1
  -4   6  10 13215.5 807.822   5
  -4  -6  10 12667.9 1043.16   4
   4  -6  -9 131.714 52.2063   1
  -4  -6   9 218.517 152.620   4
  -4   6   9 340.515 145.512   5
  -4  -6   9 486.829 145.070   2
  -4  -6   8 95659.9 2638.63   4
  -4   6   8 100638. 2070.32   5
   4  -6  -8 97150.3 1845.42   1
  -4   6   7 9736.30 638.421   5
   4  -6  -7 10628.4 1069.14   3
   4   6  -7 10874.4 940.595   5
  -4  -6   7 10777.5 925.348   5
   4  -6  -7 10199.3 627.136   1
  -4   6   6 4082.96 407.480   5
   4  -6  -6 3776.47 389.350   1
  -4  -6   6 3906.97 552.516   5
   4  -6  -6 4224.49 653.042   3
   4   6  -6 3434.97 515.841   5
  -4  -6   5 5990.17 672.500   5
   4  -6  -5 5755.64 765.129   3
  -4   6   5 5162.01 456.880   5
   4   6  -5 5870.19 667.136   5
  -4  -6   4 41103.3 1737.31   5
   4   6  -4 42569.1 1759.98   5
   4  -6  -4 42974.5 2019.47   3
  -4  -6   4 43508.0 1755.59   1
  -4   6   4 42282.3 1319.89   5
   4  -6  -3 19871.7 942.080   5
  -4   6   3 19105.6 908.797   5
   4   6  -3 18857.1 1158.16   5
   4   6  -2 10851.6 871.597   5
   4  -6  -2 10577.2 714.331   5
   4  -6  -1 4837.80 500.230   5
   4   6  -1 4980.80 601.676   5
   4   6   0 135384. 3090.86   5
  -4  -6   0 131896. 3082.95   1
   4  -6   0 136057. 2747.66   5
  -4  -6  -1 10227.8 860.909   1
   4  -6   1 11492.5 838.677   5
   4   6   1 10349.8 871.572   5
   4  -6   2 59515.5 1996.60   5
   4   6   2 53591.8 1996.48   5
  -4  -6  -2 56121.1 2041.88   1
   4  -6   3 35430.7 1589.81   5
   4  -6   3 35463.6 985.831   2
  -4  -6  -3 35010.4 1625.97   1
   4   6   3 36074.8 1630.39   1
   4   6   4 4616.00 599.684   1
   4  -6   4 4497.13 594.839   5
  -4  -6  -4 4724.59 603.404   1
   4  -6   4 4673.40 458.489   4
  -4  -6  -5 12847.1 1026.59   1
   4  -6   5 14143.4 1097.58   5
   4   6   5 13169.3 1026.30   1
   4  -6   5 13897.9 809.197   4
   4   6   6 74743.0 2506.63   1
   4  -6   6 76073.9 2005.83   4
   4  -6   7 103.339 113.931   4
   4   6   7-27.7191 124.667   1
   4  -6   8 645.178 223.297   4
   4   6   8 337.881 175.886   1
   4  -6   9 6528.99 693.958   4
   4   6   9 6837.85 809.989   1
   4   6  10 17192.7 1325.30   1
   4  -6  10 15739.9 1129.86   4
   4   6  11 5351.10 761.746   1
   4  -6  11 4672.58 654.837   4
   4   6  12 47861.0 2334.15   1
   4  -6  12 50221.2 2241.36   4
   4   6  13 1748.11 431.374   1
   4  -6  13 2065.08 473.172   4
   4   6  14 120.396 173.549   1
   4  -6  14 652.179 369.694   4
   4  -6  15 762.249 344.304   4
   4   6  15 793.211 403.223   1
   4   6  16 7037.36 977.574   1
   4  -6  16 7269.15 1020.78   4
  -4  -7  16 1862.10 477.136   4
  -4  -7  15 13907.8 1368.02   4
  -4  -7  14 836.904 347.424   4
  -4  -7  13 3573.20 646.242   4
  -4   7  13 2909.46 455.422   5
  -4   7  12 9296.04 773.523   5
  -4  -7  12 10326.1 1034.58   4
  -4   7  11 12762.9 882.379   5
  -4  -7  11 13072.3 1137.66   4
   4  -7 -11 13818.5 763.808   1
   4  -7 -10 1098.92 212.084   1
  -4  -7  10 925.228 293.383   4
  -4   7  10 1036.51 247.852   5
  -4  -7  10 1279.73 233.433   2
  -4  -7   9 1274.30 220.870   2
  -4  -7   9 1092.12 318.472   4
  -4   7   9 1567.38 300.854   5
   4  -7  -9 1487.06 268.886   1
  -4   7   8 7862.80 636.869   5
   4  -7  -8 7836.66 594.412   1
  -4  -7   8 8400.54 589.802   2
  -4   7   7 78054.8 2005.56   5
   4  -7  -7 76006.6 1926.71   1
   4   7  -6 11238.2 1012.61   5
  -4   7   6 10656.7 733.579   5
   4  -7  -6 10074.2 706.937   1
   4   7  -5 25500.2 1485.61   5
  -4   7   5 25708.0 1154.37   5
  -4   7   4 435.071 161.138   5
   4   7  -4 515.257 223.110   5
   4  -7  -3 895.404 226.092   5
  -4   7   3 1029.29 261.005   5
   4   7  -3 1088.72 333.921   5
   4  -7  -2 1580.70 297.047   5
   4   7  -2 1437.99 367.777   5
  -4  -7   2 1858.06 401.851   1
   4  -7  -1 137982. 2912.72   5
   4   7  -1 134820. 3317.49   5
  -4  -7   1 135270. 3327.66   1
   4  -7   0 7012.97 685.647   5
   4   7   0 5940.80 701.596   5
  -4  -7   0 8037.79 829.627   1
   4  -7   1 14473.3 1021.45   5
   4   7   1 14486.7 1101.40   5
   4   7   2 9910.31 922.089   5
   4  -7   2 9245.72 846.958   5
   4  -7   3 10554.1 933.685   5
   4   7   3 8682.94 881.219   5
   4  -7   3 9669.73 570.483   2
   4  -7   4 19627.5 1012.22   4
   4   7   4 18023.1 1287.25   5
   4  -7   4 19848.6 675.114   2
   4  -7   5 16769.2 956.844   4
   4  -7   6 1080.76 267.726   4
   4   7   6 674.555 265.548   1
   4   7   7 18886.7 1338.83   1
  -4  -7  -7 17354.6 1193.89   3
   4  -7   7 17004.4 1050.28   4
   4  -7   8 1689.69 338.347   4
   4   7   8 2544.24 505.645   1
  -4  -7  -8 1808.80 390.997   3
   4   7   9 52421.2 2336.57   1
  -4  -7  -9 47953.0 1965.62   3
   4  -7   9 52492.7 2040.21   4
   4   7  10 10323.0 1070.50   1
   4  -7  10 8087.47 835.798   4
   4   7  11 1919.27 511.248   1
   4  -7  11 1501.82 379.431   4
   4  -7  12 174.632 143.957   4
   4   7  12 702.651 292.716   1
   4  -7  13 7000.48 901.229   4
   4   7  13 9448.61 1103.41   1
   4   7  14 615.859 326.300   1
   4  -7  14-32.9839 229.719   4
   4   7  15 3682.54 697.030   1
   4  -7  15 4027.63 750.666   4
  -4  -8  15 18064.9 1589.22   4
  -4  -8  14 1338.25 420.579   4
  -4   8  14 1461.35 371.054   5
  -4  -8  13 1246.32 363.264   4
  -4   8  13 567.631 224.582   5
  -4   8  12 8080.32 758.096   5
  -4  -8  12 10039.7 1064.47   4
  -4  -8  11 3478.80 601.344   4
  -4   8  11 4462.35 552.932   5
  -4  -8  10 38955.2 1976.51   4
  -4   8  10 37669.6 1583.84   5
  -4  -8   9 2184.44 312.248   2
  -4  -8   9 1760.14 411.013   4
  -4   8   9 2173.74 379.611   5
   4  -8  -9 1612.09 297.951   1
   4  -8  -8 9575.50 736.899   1
  -4   8   8 9401.68 769.100   5
  -4   8   7 20745.9 1127.99   5
   4  -8  -7 18994.9 1062.45   1
   4   8  -6 5252.19 736.673   5
   4  -8  -6 5796.06 596.654   1
  -4   8   6 5867.35 602.626   5
   4   8  -5 36178.5 1885.00   5
   4  -8  -5 35402.9 1511.40   1
  -4   8   5 37942.0 1524.44   5
  -4   8   4 11522.6 853.527   5
   4   8  -4 10220.7 1004.57   5
  -4   8   3 868.802 233.892   5
   4   8  -3 249.427 156.375   5
   4   8  -2 53797.0 2252.75   5
   4  -8  -2 54641.1 1953.20   5
   4   8  -1-133.636 102.345   5
   4  -8  -1-209.809 169.425   5
   4  -8   0 63077.1 2201.19   5
   4   8   0 66611.9 2490.56   5
   4  -8   1 9908.52 894.941   5
   4   8   1 9297.78 942.318   5
   4   8   2 4418.07 661.131   5
   4   8   3 3940.07 621.424   5
   4  -8   4 1599.11 218.082   2
   4   8   4 1156.05 338.263   5
   4   8   5 12487.7 1147.12   5
   4  -8   5 13764.8 939.299   4
   4   8   6 34356.2 1940.73   5
   4  -8   6 35327.7 1554.29   4
   4  -8   7 1795.22 371.571   4
  -4  -8  -7 933.781 332.541   3
   4  -8   8 39557.4 1766.65   4
   4  -8   9 106.396 181.031   4
   4   8  10 12006.3 1202.79   1
   4  -8  10 13956.1 1136.44   4
   4  -8  11-169.913 166.969   4
   4   8  11-441.288 252.019   1
   4   8  12 8552.01 1053.16   1
   4  -8  12 8171.88 959.673   4
   4  -8  13 4370.99 742.320   4
   4   8  13 4083.58 774.846   1
   4  -8  14-209.955 193.104   4
   4   8  14-355.961 197.738   1
  -4  -9  14-87.7615 298.310   4
  -4   9  13 18843.7 1266.75   5
  -4  -9  13 23100.1 1744.77   4
  -4   9  12 18446.2 1232.60   5
  -4  -9  12 20606.3 1585.79   4
  -4  -9  11 714.202 276.065   4
  -4   9  11 592.850 257.254   5
  -4  -9  10 4622.62 721.450   4
  -4   9  10 4077.06 560.288   5
  -4   9   9 26517.8 1408.97   5
  -4  -9   9 28228.4 1711.58   4
   4  -9  -8 2443.17 417.785   1
  -4   9   8 2997.12 469.101   5
   4  -9  -7 853.933 255.491   1
   4   9  -7 498.148 281.045   5
  -4   9   7 517.731 192.940   5
   4   9  -6 359.527 152.386   5
  -4   9   6 10.8364 101.472   5
   4  -9  -6 327.715 185.234   1
   4  -9  -5 25084.3 1387.40   1
  -4   9   5 25872.8 1370.87   5
   4   9  -5 26727.2 1734.71   5
   4   9  -4 2058.33 485.149   5
  -4   9   4 1242.99 310.810   5
   4   9  -3 86224.9 3039.37   5
  -4   9   3 86075.3 2558.69   5
   4  -9  -2 15416.7 1129.36   5
   4   9  -2 14006.5 1215.85   5
   4  -9  -1 632.531 272.516   5
   4   9  -1-17.8884 112.406   5
   4   9   0 1942.76 458.583   5
   4   9   1 16893.5 1346.30   5
   4   9   2 143.352 206.848   5
   4   9   3 11028.1 1104.10   5
   4  -9   4 216.755 90.0917   2
   4   9   4 507.286 295.299   5
   4   9   5 35989.7 2049.12   5
   4  -9   5 37447.3 1650.03   4
   4  -9   6 1242.39 331.855   4
   4   9   6 666.080 274.928   5
   4   9   7 23852.3 1728.53   5
   4  -9   7 23478.2 1382.44   4
   4  -9   8 1290.25 322.034   4
   4   9   8 2333.87 574.876   5
   4  -9   9 3814.08 597.156   4
   4   9   9 3131.97 667.118   5
   4  -9  10 902.124 330.016   4
   4  -9  11 42530.6 2144.60   4
   4  -9  12 704.909 343.380   4
  -4 -10  12 13124.1 1318.60   4
  -4 -10  11 130.668 245.321   4
  -4  10  11-13.2536 107.634   5
  -4 -10  10 871.054 335.209   4
  -4  10  10 1500.07 361.646   5
  -4 -10   9 1675.83 441.700   4
  -4  10   9 1858.24 410.269   5
  -4  10   8 349.895 185.601   5
  -4  10   7 9102.31 880.420   5
   4  10  -7 6849.24 958.096   5
  -4  10   6 64967.5 2352.29   5
   4  10  -6 68438.3 2959.92   5
   4  10  -5 1259.54 426.423   5
  -4  10   5 691.737 267.618   5
   4  10  -4 7275.76 962.064   5
  -4  10   4 6837.62 772.499   5
   4  10  -3 764.824 322.743   5
  -4  10   3 866.638 280.135   5
   4  10  -2 16049.8 1382.87   5
   4  10  -1 1726.47 472.524   5
   4  10   0 7237.23 940.776   5
   4  10   1 4577.93 754.581   5
   4  10   2 2786.90 594.137   5
   4  10   3 4898.58 801.163   5
   4  10   4 52735.9 2584.62   5
   4  10   5 9869.57 1132.02   5
   4 -10   5 9755.94 899.995   4
   4 -10   6 5425.80 683.652   4
   4  10   6 5796.45 881.538   5
   4  10   7 206.408 196.934   5
   4 -10   7-103.953 215.774   4
   4 -10   8 24715.4 1563.96   4
   4  10   8 22603.4 1812.19   5
   4 -10   9 1118.69 320.137   4
   4  10   9 595.155 314.153   5
   4  10  10 15938.7 1567.29   5
   4 -10  10 15708.8 1322.03   4
   4 -10  11 1409.99 449.567   4
  -4  11   9 10442.3 1002.07   5
  -4 -11   9 11243.0 1208.81   4
  -4  11   8 1493.77 387.267   5
  -4  11   7 6534.55 809.868   5
   4  11  -6 2525.41 594.557   5
  -4  11   6 3393.99 587.969   5
  -4  11   5 5058.34 708.479   5
   4  11  -5 6777.76 994.348   5
  -4  11   4 1024.28 345.359   5
   4  11  -4 1238.27 437.882   5
   4  11  -3 9790.88 1160.16   5
   4  11  -2 17939.6 1568.79   5
   4  11  -1 14794.3 1422.42   5
   4  11   0 9745.86 1174.23   5
   4  11   1 14314.0 1388.09   5
   4  11   2 3253.30 682.991   5
   4  11   3 5658.65 896.172   5
   4  11   4 1220.62 404.297   5
   4  11   5 8023.02 1076.51   5
   4 -11   5 7644.91 858.118   4
   4 -11   6 2365.29 511.262   4
   4  11   6 1652.02 496.366   5
   4 -11   7 22652.4 1526.18   4
   4  11   7 23817.4 1885.08   5
   4 -11   8 5133.40 754.130   4
   4 -11   9 5277.99 773.123   4
  -4  12   7 9492.00 1027.27   5
  -4  12   6 62.0828 192.220   5
  -4  12   5 291.506 222.807   5
   4  12  -5-220.077 302.015   5
   4  12  -4 17370.3 1645.24   5
   4  12  -3 344.373 278.565   5
   4  12  -2 5542.41 934.793   5
   4  12  -1 4034.52 800.707   5
   4  12   0 12343.7 1351.65   5
   4  12   1 3696.12 787.301   5
   4  12   2 12857.9 1403.53   5
   4  12   3 6072.35 985.551   5
   4  12   4 37.6309 154.498   5
   4 -12   5 1075.60 368.083   4
   4 -12   6 18436.5 1421.75   4
   4 -12   7-4.27368 117.623   4
  -5   0  21 300.479 385.173   3
  -5   0  20 38206.4 2629.86   3
   5   0 -20 40570.5 2022.38   2
   5   0 -19-65.6911 218.820   2
  -5   0  19 178.024 199.594   3
  -5   0  18 47484.6 2746.67   3
   5   0 -18 53901.8 2227.31   2
  -5   0  17-19.9688 72.4657   1
  -5   0  17-353.470 358.353   3
  -5   0  17 270.955 240.645   4
   5   0 -17-8.30217 151.910   2
  -5   0  16 2116.31 326.257   1
  -5   0  16 1718.20 473.692   3
   5   0 -16 2250.77 434.153   2
  -5   0  16 2918.15 638.251   4
  -5   0  15 67.6284 171.678   3
   5   0 -15 112.410 133.100   2
  -5   0  15-35.9658 70.0285   1
  -5   0  15-51.7646 156.723   4
  -5   0  14 29353.0 1883.66   3
  -5   0  14 31450.8 1824.97   4
   5   0 -14 28144.0 1452.85   2
  -5   0  13 149.386 205.756   3
   5   0 -13 48.0071 115.390   2
  -5   0  13 240.066 141.033   4
  -5   0  12 30119.0 1612.54   4
  -5   0  12 27614.2 1688.49   3
   5   0 -12 29670.3 1388.73   2
   5   0 -12 28502.5 1426.40   4
   5   0 -11 102.222 103.509   4
  -5   0  11-1.76226 139.820   3
  -5   0  11-11.9749 67.1339   5
   5   0 -11-88.1929 158.753   2
  -5   0  11-74.7852 164.987   4
  -5   0  10 70229.5 2488.69   3
  -5   0  10 70890.7 1650.45   5
   5   0 -10 72745.0 2047.78   4
  -5   0  10 72637.2 2221.93   4
  -5   0   9-24.5622 74.3946   4
   5   0  -9 9.48984 87.3351   4
  -5   0   9-38.0087 42.3080   5
  -5   0   9 42.8631 122.585   3
  -5   0   8 23799.3 633.791   1
  -5   0   8 21149.7 741.986   5
  -5   0   8 22435.8 1286.10   3
  -5   0   8 21812.6 1075.16   4
   5   0  -8 23871.6 1039.24   4
  -5   0   7 119.786 94.2104   4
   5   0  -7 45.6084 63.3375   4
  -5   0   7 40.7465 31.1531   1
  -5   0   7 38.6104 35.4840   5
  -5   0   7-39.2836 98.3544   3
  -5   0   6 364081. 3670.83   4
  -5   0   6 361017. 4684.96   3
  -5   0   6 368993. 2420.64   1
   5   0  -6 353055. 3427.86   4
  -5   0   6 364635. 2544.36   5
  -5   0   5 100.258 84.1436   4
   5   0  -5 22.8615 39.2968   5
   5   0  -5-27.8396 46.2191   4
  -5   0   5 83.5167 123.126   3
  -5   0   5 37.5714 46.3640   1
  -5   0   4 236438. 3412.20   3
   5   0  -4 232344. 1920.09   5
  -5   0   4 228009. 2187.94   1
  -5   0   4 229462. 3035.99   2
  -5   0   4 228086. 2350.99   4
   5   0  -4 229768. 2151.72   1
  -5   0   3 6.12354 44.1730   2
  -5   0   3 48.0563 37.1130   4
   5   0  -3 20.2388 35.6334   1
  -5   0   3 39.9597 44.4980   1
  -5   0   3-16.0844 58.7460   3
   5   0  -2 10783.0 545.886   1
  -5   0   2 11505.9 658.971   3
  -5   0   2 10915.2 383.189   4
  -5   0   2 10611.4 601.508   2
  -5   0   2 10497.8 549.103   1
  -5   0   1-7.88997 63.3079   2
  -5   0   1-41.5887 57.4428   1
   5   0  -1-65.4958 81.4300   1
  -5   0   1 102.487 74.4538   3
  -5   0   0 128676. 1886.42   3
   5   0   0 134050. 2214.27   1
   5   0   1-8.42592 58.8890   1
   5   0   2 2984.55 375.598   1
   5   0   3-22.1060 75.5062   1
  -5   0  -3 81.7789 68.8286   4
   5   0   4 41315.8 1544.77   1
  -5   0  -4 41746.4 1171.22   4
  -5   0  -5 24.4794 52.3719   4
   5   0   5-8.19161 99.4614   1
   5   0   6 45356.1 1770.95   1
  -5   0  -6 43420.9 1392.44   4
   5   0   7 40.4962 88.5342   1
  -5   0  -8 2267.04 368.011   4
   5   0   8 2430.20 443.062   1
  -5   0  -9-40.2424 96.7302   4
   5   0   9 87.0252 145.925   1
  -5   0 -10 78729.7 2356.57   4
   5   0  10 80023.1 2782.40   1
   5   0  11-863.363 315.419   1
   5   0  12 20606.6 1514.47   1
   5   0  13 264.024 262.402   1
   5   0  14 500.303 247.819   1
   5   0  15 82.8589 233.435   1
   5   0  16 3645.35 729.573   1
  -5  -1  21 2098.85 678.770   3
  -5   1  21 2815.05 747.653   3
   5  -1 -21 2318.44 520.953   2
  -5   1  20 3088.18 769.636   3
  -5  -1  20 2919.33 709.496   3
   5  -1 -20 3842.45 673.585   2
   5   1 -19 9729.39 913.033   2
  -5  -1  19 10135.0 1316.85   3
  -5   1  19 8321.37 1199.94   3
  -5  -1  19 7745.61 1122.14   4
   5   1 -18 87.7850 114.981   2
  -5  -1  18-20.2744 125.876   1
  -5   1  18 646.179 395.334   3
  -5  -1  18 525.218 319.125   3
  -5  -1  18 78.1080 198.054   4
  -5   1  17 58696.2 1567.23   1
  -5   1  17 59068.0 2960.75   3
  -5  -1  17 60942.3 3000.12   3
  -5  -1  17 57713.8 2818.44   4
   5   1 -17 60656.5 2182.96   2
   5   1 -16 3905.05 522.122   2
  -5   1  16 4741.34 428.529   1
  -5   1  16 3705.57 712.123   3
  -5  -1  16 4584.25 803.869   3
  -5  -1  16 4715.31 777.886   4
  -5  -1  15 6013.72 718.030   5
  -5   1  15 7123.94 487.582   1
  -5  -1  15 7064.67 944.631   3
  -5   1  15 7247.33 967.336   3
  -5  -1  15 7958.30 957.973   4
   5   1 -15 6756.75 682.497   2
  -5  -1  14 16275.7 1396.30   3
  -5   1  14 16354.3 1417.03   3
  -5   1  14 16756.7 698.756   1
  -5   1  14 16963.3 1351.63   4
  -5  -1  14 15941.7 1282.74   4
   5   1 -14 16586.6 1037.19   2
  -5  -1  14 16501.4 1117.71   5
  -5   1  13 51672.5 2249.58   4
  -5   1  13 50969.5 2412.76   3
  -5  -1  13 53090.3 1887.35   5
  -5   1  13 49744.8 1101.55   1
  -5  -1  13 48830.0 2146.76   4
   5   1 -13 52642.7 1790.53   2
  -5  -1  12 1145.15 295.648   4
   5   1 -12 1171.76 271.883   2
   5  -1 -12 1225.93 288.756   4
  -5   1  12 1204.12 152.785   1
  -5   1  12 762.690 293.299   3
  -5   1  12 1779.54 391.875   4
  -5  -1  11 46094.6 1876.71   4
  -5   1  11 50857.6 2240.80   3
  -5   1  11 47575.4 844.510   1
  -5   1  11 49587.1 1982.28   4
   5   1 -11 47894.3 1753.42   4
   5  -1 -11 47706.9 1779.18   4
   5  -1 -10 14975.3 939.979   4
  -5  -1  10 14746.7 827.414   5
  -5   1  10 14700.3 1151.48   3
   5   1 -10 14508.7 921.212   4
  -5   1  10 15876.8 1048.51   4
  -5  -1  10 14916.5 998.346   4
  -5   1  10 14841.9 387.479   1
  -5   1   9 7681.22 803.984   3
  -5  -1   9 7875.75 560.551   5
  -5   1   9 8394.10 729.660   4
  -5  -1   9 7962.52 686.667   4
   5  -1  -9 9233.45 702.940   4
   5   1  -9 7623.72 628.863   4
  -5  -1   8 3250.39 335.416   5
   5  -1  -8 3725.35 416.771   4
  -5   1   8 4070.96 283.250   5
  -5   1   8 3580.41 533.009   3
  -5  -1   8 4477.17 477.506   4
  -5   1   8 3997.81 462.498   4
   5   1  -8 3922.54 423.429   4
  -5  -1   7 185723. 2243.96   1
  -5   1   7 193070. 2991.12   4
  -5   1   7 196659. 3710.67   3
  -5   1   7 194433. 1616.94   5
  -5  -1   7 190016. 2415.97   5
   5   1  -7 195786. 2794.31   4
  -5  -1   7 194424. 2937.63   4
   5  -1  -7 193637. 2760.82   4
   5   1  -7 198636. 2813.10   2
  -5   1   6 45283.2 1720.41   3
  -5  -1   6 46190.0 1331.54   4
  -5   1   6 43894.4 579.924   5
  -5  -1   6 46525.5 1099.19   1
  -5   1   6 44841.5 1323.85   4
   5  -1  -6 45424.0 1217.17   4
   5   1  -6 44964.8 1151.24   5
  -5  -1   6 47063.9 1128.32   5
  -5   1   5 88677.6 2277.19   3
   5  -1  -5 85581.6 960.862   1
  -5  -1   5 83179.6 1817.57   2
  -5   1   5 84090.4 1638.80   4
   5   1  -5 81842.4 1484.93   5
   5  -1  -5 85870.0 1505.37   4
  -5  -1   5 83489.3 1640.32   4
  -5  -1   5 85135.4 1499.28   1
  -5  -1   5 86017.8 1485.48   5
   5   1  -4 39384.5 1008.21   5
   5   1  -4 42227.6 1071.56   1
   5  -1  -4 42715.3 827.604   1
  -5  -1   4 39944.1 1045.16   1
  -5   1   4 44937.7 1543.16   3
  -5   1   4 41767.5 1017.56   4
   5  -1  -4 42783.0 929.028   4
   5  -1  -4 40126.4 1397.98   3
  -5  -1   4 41254.8 1250.77   2
  -5  -1   4 42017.4 1069.57   4
  -5  -1   3 103857. 1744.01   1
   5   1  -3 102050. 1755.50   1
   5  -1  -3 99654.1 1461.22   1
   5   1  -3 103785. 1650.59   5
   5  -1  -3 103490. 2151.86   3
  -5   1   3 102651. 1350.53   4
  -5   1   3 101122. 2216.69   3
   5  -1  -3 104012. 1200.52   4
  -5  -1   3 100992. 1521.79   4
  -5  -1   3 101524. 1923.46   2
   5  -1  -2 52990.8 1180.11   1
  -5   1   2 53432.3 1505.30   3
  -5  -1   2 54840.9 1333.08   1
   5   1  -2 53188.0 1318.60   1
   5  -1  -2 53596.7 1478.13   3
  -5   1   2 54263.1 1423.16   2
  -5   1   2 53331.2 738.558   4
   5   1  -1 75816.0 1646.37   1
  -5   1   1 73961.3 1661.29   3
   5  -1  -1 73642.9 1527.31   1
   5  -1  -1 69862.0 1605.70   3
  -5   1   1 75385.1 1604.76   2
   5  -1   0 4358.33 380.593   3
  -5   1   0 5008.54 405.160   2
   5  -1   0 4254.56 393.717   1
   5   1   0 4606.83 427.257   1
   5   1   1 102338. 2109.97   1
   5  -1   1 96741.2 1683.71   3
   5  -1   1 100386. 2048.70   1
  -5  -1  -1 103599. 1378.72   3
  -5   1  -1 100701. 1776.51   2
   5  -1   2 45111.9 1457.97   1
  -5  -1  -2 42309.4 681.534   3
   5  -1   2 43773.5 1052.60   3
   5   1   2 41873.3 1422.66   1
  -5   1  -2 44567.3 752.026   4
   5  -1   3 116710. 1622.33   3
   5   1   3 113178. 2465.30   1
   5  -1   3 112917. 2436.80   1
  -5   1  -3 117522. 1496.57   4
   5   1   4 4022.00 492.747   1
   5  -1   4 4226.83 503.092   1
   5  -1   4 4007.46 292.310   3
  -5   1  -4 4003.61 322.291   4
   5  -1   5 25681.7 1290.04   1
  -5  -1  -5 24973.2 1083.70   4
  -5   1  -5 22060.9 842.796   4
   5   1   5 25226.3 1257.79   1
   5  -1   6 1455.93 336.496   1
  -5   1  -6 1386.12 230.642   4
   5   1   6 1063.56 289.643   1
   5   1   7 7327.56 744.089   1
   5  -1   7 9367.09 847.846   1
  -5  -1  -8 3030.95 452.301   4
   5   1   8 4097.75 590.130   1
   5  -1   8 3377.95 518.939   1
   5   1   9 62996.6 2337.57   1
  -5   1  -9 59308.7 1859.76   4
  -5  -1  -9 60190.1 2080.89   4
   5  -1   9 63155.2 2368.14   1
  -5  -1 -10 1788.27 373.939   4
  -5   1 -10 1739.59 342.406   4
   5  -1  10 1621.83 409.018   1
   5  -1  10 1698.15 219.589   3
   5   1  10 1404.27 384.724   1
   5  -1  11 12369.9 612.022   3
   5  -1  11 12121.6 1118.69   1
   5   1  11 12803.8 1131.75   1
   5  -1  12 14413.7 683.854   3
   5   1  12 12839.0 1180.32   1
   5  -1  13 27874.1 1843.39   1
   5   1  13 25906.3 1739.07   1
   5   1  14 5488.55 834.163   1
   5  -1  14 5286.29 810.434   1
   5   1  15-14.8517 196.958   1
   5  -1  15 431.122 286.612   1
   5   1  16 322.770 238.902   1
   5  -1  16 325.076 304.443   1
  -5   2  21 3913.06 877.407   3
  -5  -2  21 3098.84 743.038   3
  -5   2  20 1678.86 576.069   3
  -5  -2  20 431.040 310.946   3
  -5   2  19 5510.57 969.648   3
  -5  -2  19 7007.73 1102.84   3
  -5  -2  19 5767.20 1001.82   4
  -5  -2  18 11723.5 1329.09   4
  -5   2  18 12081.1 1393.88   3
  -5  -2  18 11123.8 1332.43   3
   5   2 -18 11971.6 907.084   2
   5   2 -17 383.067 177.045   2
  -5   2  17 200.940 272.164   3
  -5  -2  17-313.305 309.205   3
  -5  -2  17-157.090 253.517   4
  -5   2  16 23547.7 1822.32   3
  -5   2  16 25078.2 838.762   1
  -5  -2  16 24332.8 1760.12   4
   5   2 -16 27185.6 1297.82   2
  -5   2  15 22651.9 1749.65   3
  -5   2  15 22288.9 726.508   1
  -5  -2  15 23569.5 1635.95   4
   5   2 -15 23802.7 1185.65   2
  -5  -2  14 50701.2 2313.73   4
  -5  -2  14 52532.1 2087.29   5
  -5   2  14 49034.4 2475.16   3
  -5   2  14 51489.9 1010.01   1
   5   2 -14 54883.7 1755.51   2
  -5   2  13 7379.48 929.724   3
  -5  -2  13 7966.74 765.901   5
  -5  -2  13 7746.08 857.724   4
   5   2 -13 8416.34 667.500   2
  -5   2  13 7027.65 319.256   1
  -5   2  12 108752. 3461.09   3
  -5  -2  12 103653. 2641.36   5
  -5  -2  12 107573. 3016.85   4
  -5   2  11 13627.4 1171.13   3
  -5  -2  11 15299.6 1067.33   4
   5  -2 -11 16217.8 1073.94   4
   5   2 -11 13549.6 949.568   4
   5  -2 -10 236.189 123.348   4
  -5  -2  10 319.927 142.414   4
   5   2 -10 716.106 222.452   4
  -5   2  10 586.745 260.581   3
  -5   2   9 26612.2 1542.52   3
  -5  -2   9 26641.5 1135.31   5
  -5  -2   9 26729.5 1263.89   4
   5  -2  -9 26956.3 1233.47   4
  -5  -2   8 27262.5 1087.84   5
  -5   2   8 27185.3 1489.19   3
   5  -2  -8 28284.0 1189.90   4
  -5  -2   8 28275.9 1230.46   4
  -5  -2   7 31355.0 1208.07   4
  -5   2   7 34226.6 1603.62   3
   5  -2  -7 31520.5 1171.46   4
  -5  -2   7 30188.1 1096.06   5
  -5  -2   7 27906.3 1115.57   2
  -5  -2   6 214707. 2765.16   1
  -5   2   6 212450. 3863.29   3
   5   2  -6 214263. 2883.35   5
  -5  -2   6 204685. 2771.30   5
   5  -2  -6 218498. 2834.69   4
  -5  -2   6 213639. 2956.62   2
  -5  -2   6 217083. 2998.32   4
   5  -2  -5 78922.8 857.949   1
  -5   2   5 79688.2 2250.91   3
  -5  -2   5 80284.0 1697.65   1
   5  -2  -5 76669.4 1536.27   4
   5   2  -5 79111.8 1689.81   5
  -5  -2   5 80783.6 1711.32   5
  -5  -2   5 77362.5 1722.46   2
  -5  -2   5 75757.5 1676.17   4
  -5   2   4 63103.4 1927.54   3
   5   2  -4 64122.8 1483.99   5
  -5  -2   4 63491.6 1519.61   1
   5  -2  -4 65631.9 1020.94   1
   5  -2  -4 62895.9 1218.68   4
  -5  -2   4 63092.9 1549.72   2
  -5  -2   3 38984.6 1195.65   1
   5   2  -3 39983.6 1177.57   5
  -5   2   3 39736.0 1458.80   3
   5   2  -3 37957.6 1180.94   1
   5  -2  -3 37942.8 1421.80   3
   5  -2  -3 38150.9 816.972   4
   5  -2  -3 36875.8 1212.88   2
   5   2  -2 126260. 2155.88   5
   5  -2  -2 122368. 2468.88   3
   5  -2  -2 128353. 1142.75   4
   5   2  -2 127097. 2218.67   1
   5  -2  -2 124023. 2101.13   2
   5  -2  -1 54409.6 1577.23   3
   5   2  -1 57692.0 1550.48   1
   5  -2  -1 56912.4 1345.71   2
   5   2   0 32932.2 1196.65   1
   5  -2   0 33240.4 1191.71   3
  -5   2   0 33148.1 1073.41   2
  -5   2  -1 416.900 132.858   2
   5  -2   1 286.042 115.818   3
   5   2   1 234.348 117.946   1
  -5   2  -2 133395. 2005.47   2
   5   2   2 128012. 2568.92   1
  -5   2  -3 350.298 98.6037   2
   5   2   3 258.583 133.785   1
   5   2   4 42480.1 1605.38   1
  -5   2  -4 38962.9 947.961   4
  -5   2  -4 43000.5 1097.33   2
  -5  -2  -5 4447.43 544.002   1
  -5   2  -5 5447.14 397.916   4
   5   2   5 4220.86 527.701   1
   5   2   6 3258.32 480.986   1
  -5   2  -6 3497.13 349.259   4
   5   2   7 1655.95 361.227   1
  -5   2  -7 1334.34 244.086   4
  -5  -2  -7 2010.89 382.035   4
   5   2   8 21131.5 1330.37   1
  -5  -2  -8 19746.1 1211.39   4
   5   2   9 34107.2 1730.74   1
  -5  -2  -9 31245.0 1578.21   4
  -5   2  -9 32907.6 1346.80   4
   5   2  10 14954.5 1199.73   1
  -5   2 -10 15772.5 990.913   4
   5   2  11 692.875 337.412   1
   5  -2  11 768.614 319.020   1
   5   2  12 30133.0 1817.84   1
   5  -2  12 28795.3 1817.86   1
   5   2  13 824.513 353.828   1
   5  -2  13 655.005 322.363   1
   5   2  14 14691.3 1346.49   1
   5  -2  14 17152.1 1535.58   1
   5  -2  15 426.095 327.625   1
   5   2  15 96.5745 163.072   1
   5  -2  16 898.072 347.554   1
   5   2  16 825.830 440.375   1
  -5   3  21 869.593 497.714   3
  -5   3  20 1063.75 510.624   3
  -5  -3  20 383.369 175.805   3
  -5  -3  19 12377.4 1485.81   3
  -5   3  19 13074.1 1501.45   3
  -5  -3  19 12327.8 1428.53   4
  -5   3  18 3.04020 152.503   3
  -5  -3  18 144.675 198.811   4
  -5  -3  17 11787.5 1272.14   4
  -5   3  17 9224.92 1178.91   3
  -5  -3  16 589.528 349.347   4
  -5   3  16-219.388 272.310   3
  -5  -3  15 80298.1 3048.20   4
  -5   3  15 86005.4 3427.97   3
  -5   3  14 12457.8 1266.69   3
  -5  -3  14 11593.1 1105.54   4
  -5   3  13 19182.7 1528.74   3
  -5  -3  13 18887.8 1253.97   5
  -5  -3  13 21015.2 1418.08   4
  -5  -3  12 878.920 290.115   4
  -5   3  12 216.612 179.459   3
  -5  -3  12 730.419 232.040   5
   5  -3 -11 7313.92 751.994   4
  -5   3  11 8199.12 931.402   3
  -5  -3  11 7617.69 729.015   5
  -5  -3  11 7503.78 763.194   4
  -5   3  10 34500.8 1852.09   3
  -5  -3  10 32225.8 1418.89   5
   5  -3 -10 32306.4 1509.73   4
  -5  -3  10 34329.7 1539.79   4
  -5   3   9 47222.2 2093.93   3
   5  -3  -9 48929.1 2056.18   3
   5  -3  -9 47960.0 1727.44   4
  -5  -3   9 46635.6 1715.95   4
   5  -3  -8 106.305 80.2784   4
  -5  -3   8 251.748 127.198   4
  -5   3   8 127.972 147.200   3
  -5  -3   8 199.528 119.354   2
  -5   3   7 31389.5 1592.71   3
   5   3  -7 31494.1 1283.95   5
  -5   3   7 29629.6 510.737   5
   5  -3  -7 31145.0 1241.06   4
  -5  -3   7 30818.0 1145.41   2
  -5  -3   7 29696.1 1239.34   4
   5   3  -6 72513.6 1887.94   5
  -5  -3   6 80391.5 1918.11   1
   5  -3  -6 68832.5 733.201   1
  -5   3   6 72119.0 2333.39   3
   5  -3  -6 72673.5 1766.21   4
  -5  -3   6 73912.7 1742.32   2
  -5  -3   6 70123.3 1801.01   4
  -5  -3   6 80690.2 1954.79   5
   5   3  -5 262508. 3486.37   5
  -5   3   5 261499. 4308.87   3
  -5  -3   5 265255. 3443.33   1
  -5  -3   5 262339. 3245.57   2
   5  -3  -5 272292. 3155.98   4
  -5  -3   4 6473.48 537.774   1
   5   3  -4 6399.33 537.130   5
   5  -3  -4 6316.52 438.662   4
   5  -3  -3 1083.56 167.061   4
   5  -3  -3 1135.68 260.596   3
   5  -3  -3 900.860 119.379   5
  -5  -3   3 772.868 194.083   1
   5   3  -3 783.987 201.744   5
   5  -3  -2 17331.1 618.356   5
   5   3  -2 15884.6 846.300   5
   5   3  -2 15541.7 843.377   1
   5  -3  -2 17740.2 1017.74   3
   5  -3  -2 15879.2 797.079   2
   5  -3  -1 9677.75 733.195   3
   5   3  -1 9937.05 694.679   1
   5  -3  -1 9323.17 579.533   2
   5  -3   0 19793.2 1027.80   3
   5  -3   0 18256.2 765.322   2
   5   3   0 18384.1 967.282   1
   5   3   1 280070. 3865.21   1
   5  -3   1 272488. 1767.64   4
   5   3   2 92030.2 2272.65   1
   5  -3   2 92539.8 1215.54   4
   5   3   3 4048.73 496.488   1
   5  -3   3 5008.92 329.703   4
   5   3   4 3376.02 470.784   1
   5  -3   4 3654.08 323.312   4
  -5   3  -4 3372.19 306.291   2
  -5  -3  -5 54499.7 883.587   3
   5  -3   5 58156.7 1452.43   4
   5   3   5 57172.3 1988.98   1
  -5   3  -5 58384.0 1253.51   2
  -5  -3  -5 58780.0 2037.95   1
   5   3   6 2032.01 391.513   1
  -5  -3  -6 1849.34 381.726   1
  -5   3  -6 1982.99 232.031   2
   5  -3   6 1507.33 267.477   4
   5   3   7 4074.03 572.316   1
   5  -3   7 4315.50 466.249   4
  -5   3  -7 5008.41 353.989   2
   5   3   8 4983.90 654.403   1
  -5  -3  -8 5946.81 709.192   4
   5  -3   8 4653.79 517.119   4
  -5   3  -8 5796.60 381.081   2
   5  -3   9 6579.38 661.187   4
  -5   3  -9 7694.97 433.837   2
  -5   3  -9 6830.64 611.262   4
   5   3   9 6831.45 796.458   1
  -5   3 -10 1228.78 173.535   2
  -5   3 -10 845.114 235.732   4
   5  -3  10 714.547 232.198   4
   5   3  10 1262.88 363.814   1
  -5   3 -11 25373.5 770.645   2
   5   3  11 27978.4 1707.07   1
   5   3  12 1407.69 416.091   1
   5   3  13 742.433 303.734   1
   5   3  14 423.935 235.885   1
   5  -3  14-163.345 227.663   1
   5  -3  15 13692.0 1419.41   1
   5   3  15 11873.1 1261.25   1
   5   3  16-191.408 260.386   1
  -5   4  19 3904.48 847.762   3
  -5   4  18 40783.4 2616.18   3
  -5  -4  18 37104.2 2392.65   4
  -5  -4  17 817.758 412.395   4
  -5   4  17 236.504 223.596   3
  -5   4  16 31451.9 2168.98   3
  -5  -4  16 35341.0 2122.18   4
  -5  -4  15 1867.33 449.377   4
  -5   4  15 2813.03 647.440   3
  -5   4  14 13979.7 1357.66   3
  -5  -4  14 15388.1 1282.74   4
  -5   4  13 5231.98 809.454   3
  -5  -4  13 6456.23 797.709   4
  -5   4  12 32201.3 1960.32   3
  -5  -4  12 34060.4 1755.46   4
  -5  -4  11 7997.74 783.185   5
  -5   4  11 8254.20 968.949   3
   5  -4 -11 8807.52 858.569   4
  -5  -4  11 9466.64 870.838   4
   5  -4 -10 67.6210 81.9557   4
  -5   4  10 154.684 186.963   3
  -5  -4  10 190.333 153.443   4
  -5  -4  10 252.461 156.063   5
   5  -4 -10 135.367 203.118   3
  -5  -4   9 26212.2 1325.21   5
  -5   4   9 24412.7 1564.18   3
   5  -4  -9 25788.7 1587.56   3
   5  -4  -9 25563.9 1338.72   4
  -5  -4   9 24274.9 1072.13   2
  -5  -4   9 26464.1 1338.33   4
   5  -4  -8 130340. 3501.40   3
  -5  -4   8 130754. 2842.82   5
  -5  -4   8 128181. 2399.40   2
   5  -4  -8 131950. 2901.28   4
  -5   4   8 130566. 1592.10   5
  -5  -4   8 132161. 2871.04   4
  -5  -4   7 5461.76 488.168   2
  -5  -4   7 5409.74 569.652   5
   5  -4  -7 5568.87 264.816   1
   5  -4  -7 6006.65 596.029   4
  -5  -4   7 5119.31 546.180   4
  -5   4   7 5253.78 291.709   5
   5   4  -7 5595.30 592.669   5
  -5   4   6 47208.1 836.959   5
   5   4  -6 44666.7 1611.01   5
   5  -4  -6 44720.3 1503.08   4
  -5  -4   6 43375.9 1345.18   2
   5   4  -5 1382.38 283.528   5
   5   4  -4 1546.22 292.716   5
   5  -4  -3 35997.2 1622.97   3
   5  -4  -3 37831.4 946.113   5
   5   4  -3 37380.3 1423.48   5
   5  -4  -2 152867. 3270.44   3
   5   4  -2 146712. 2839.32   5
   5  -4  -2 151638. 2088.46   5
   5   4  -1 16932.1 974.109   5
   5  -4  -1 16291.8 1046.80   3
   5  -4  -1 17114.3 777.497   5
   5  -4  -1 17522.5 841.484   2
   5   4   0 15988.4 961.480   1
   5  -4   0 15544.7 801.854   5
   5  -4   0 15300.1 749.288   2
   5  -4   1 27134.2 933.741   2
   5   4   1 25119.4 1229.65   1
   5   4   2 65381.7 2032.58   1
   5  -4   2 65030.5 1174.31   4
   5   4   3 38822.4 1614.06   1
   5  -4   3 38079.6 990.033   4
   5  -4   4 49549.5 1227.93   4
   5   4   4 49143.3 1865.02   1
  -5  -4  -4 48573.1 1857.71   1
   5  -4   5 626.495 165.462   4
   5   4   5 148.457 128.068   1
  -5  -4  -5 216.478 85.0646   3
  -5  -4  -5 268.673 191.729   1
   5  -4   6 392.516 154.899   4
  -5  -4  -6 273.139 172.117   1
   5   4   6 123.718 101.397   1
  -5  -4  -6 589.112 132.033   3
  -5  -4  -7 8771.09 460.783   3
   5   4   7 9339.70 883.141   1
   5  -4   7 8144.50 653.581   4
   5   4   8 71679.6 2510.60   1
   5  -4   8 72128.5 2073.86   4
   5   4   9 4700.28 684.908   1
   5  -4   9 4022.70 517.527   4
   5  -4  10 9993.76 868.183   4
   5   4  10 11469.5 1067.10   1
   5   4  11-147.904 235.885   1
   5  -4  11-30.1421 115.013   4
   5   4  12 53.2052 118.161   1
   5  -4  12 38.7297 121.397   4
   5   4  13 891.883 334.265   1
   5   4  14 9922.99 1130.58   1
   5   4  15 5019.98 835.218   1
   5   4  16 5074.00 872.955   1
  -5  -5  18 2434.68 620.677   4
  -5  -5  17 27196.7 1998.58   4
  -5  -5  16 12160.4 1271.80   4
  -5  -5  15 21465.7 1626.13   4
  -5  -5  14 5546.12 797.793   4
  -5  -5  13 23880.6 1564.73   4
  -5  -5  12 374.813 218.994   4
  -5  -5  11 27710.1 1550.67   4
  -5   5  10 10949.0 608.303   5
   5  -5 -10 9803.50 905.903   4
  -5  -5  10 9962.46 894.680   4
  -5  -5   9 3486.35 516.465   5
   5  -5  -9 3288.22 234.679   1
  -5   5   9 3704.33 339.128   5
  -5  -5   9 3301.68 398.958   2
  -5  -5   9 4137.10 557.040   4
   5  -5  -9 3306.49 499.630   4
   5   5  -8 12590.0 974.246   5
   5  -5  -8 14846.0 1243.58   3
  -5   5   8 12444.4 576.910   5
  -5  -5   8 12419.6 951.712   5
   5  -5  -8 12894.8 957.200   4
   5  -5  -8 12931.9 507.512   1
  -5  -5   8 12751.3 758.698   2
  -5  -5   8 13809.4 965.026   4
   5  -5  -7 30724.6 1756.99   3
   5   5  -7 29720.3 1464.45   5
  -5  -5   7 28537.8 1421.44   5
  -5   5   7 30203.5 869.139   5
   5  -5  -7 31402.1 857.860   1
  -5  -5   7 32458.1 1448.67   4
  -5  -5   7 29649.4 1145.01   2
   5  -5  -6 66529.8 2518.72   3
  -5   5   6 65655.5 1268.74   5
   5   5  -6 65189.0 2121.47   5
  -5  -5   6 69309.9 2167.91   5
  -5  -5   5 28141.7 1354.67   1
   5   5  -5 30653.1 1432.57   5
  -5  -5   5 31866.1 1449.01   5
  -5   5   5 28663.8 861.196   5
  -5  -5   4 16989.3 1043.30   1
   5   5  -4 15574.2 1018.55   5
   5  -5  -3 51645.8 2084.09   3
   5  -5  -3 50657.9 1303.83   5
   5   5  -3 49415.0 1776.78   5
   5  -5  -2 339.425 118.843   5
   5   5  -2 504.227 213.094   5
   5  -5  -2 242.438 144.913   3
   5   5  -1 18123.4 1084.93   5
   5  -5  -1 17262.0 854.187   5
   5  -5   0 1449.51 260.176   5
   5   5   0 1788.89 360.046   5
   5  -5   0 1017.42 219.911   2
   5   5   1 51262.6 1876.26   1
   5  -5   1 51869.5 1695.37   5
   5  -5   1 52677.3 1388.42   2
   5  -5   2 1785.80 233.331   4
   5   5   2 1894.05 362.592   1
  -5  -5  -2 2274.74 405.120   1
   5  -5   2 2296.84 263.634   2
   5  -5   2 1759.84 328.685   5
  -5  -5  -3 85266.4 2528.98   1
   5   5   3 86088.3 2511.99   1
   5  -5   3 87013.5 1639.13   4
  -5  -5  -4 98919.3 2789.38   1
   5  -5   4 101388. 1886.54   4
   5   5   4 103882. 2822.52   1
   5  -5   5 127.647 96.8039   4
   5   5   5 422.589 227.671   1
   5  -5   6 5178.87 489.244   4
  -5  -5  -6 3529.00 398.158   3
   5   5   6 4831.57 653.087   1
  -5  -5  -7 12635.6 732.934   3
   5   5   7 11284.1 1003.15   1
   5  -5   7 12123.8 800.429   4
   5  -5   8 582.097 225.053   4
   5   5   8 764.841 284.155   1
  -5  -5  -8 813.848 191.253   3
   5   5   9 48543.4 2194.65   1
   5  -5   9 45925.2 1790.38   4
   5   5  10 1168.17 337.300   1
   5  -5  10 883.203 273.776   4
   5   5  11 6870.65 887.732   1
   5  -5  11 6869.15 774.406   4
   5   5  12-51.0168 159.120   1
   5  -5  12 102.669 126.574   4
   5   5  13 3740.10 679.263   1
   5  -5  13 2921.28 548.725   4
   5   5  14 17179.9 1516.01   1
   5  -5  14 16863.2 1400.61   4
   5   5  15 3909.44 748.539   1
   5   5  16 2996.15 661.516   1
  -5  -6  17 329.480 246.694   4
  -5  -6  16 12722.3 1322.01   4
  -5  -6  15 329.889 259.192   4
  -5  -6  14 47157.1 2335.05   4
  -5  -6  13 710.863 287.180   4
  -5  -6  12 415.359 233.261   4
  -5   6  12-9.99340 69.2632   5
  -5   6  11 14841.9 814.566   5
  -5  -6  11 14538.7 1158.98   4
  -5   6  10 21182.0 916.303   5
  -5  -6  10 19143.6 961.348   2
   5  -6 -10 20886.5 722.494   1
   5  -6  -9 4779.01 363.264   1
  -5  -6   9 4493.04 459.161   2
  -5   6   9 4543.26 417.438   5
   5  -6  -9 4168.19 597.574   4
   5   6  -8 15933.1 1178.82   5
   5  -6  -8 16435.2 714.268   1
  -5  -6   8 16718.6 889.034   2
  -5  -6   8 17068.1 1138.27   4
  -5   6   8 16765.8 773.202   5
   5  -6  -7 18207.6 792.960   1
   5   6  -7 18084.0 1222.32   5
  -5   6   7 18587.9 809.304   5
  -5  -6   7 18647.0 1219.05   5
  -5  -6   6 37076.6 1712.91   5
  -5  -6   6 35783.9 1654.59   1
   5  -6  -6 33287.0 1898.10   3
  -5   6   6 35639.8 1133.49   5
   5   6  -6 36795.7 1713.72   5
   5  -6  -5 1086.98 354.792   3
  -5  -6   5 1771.64 370.713   1
  -5   6   5 1332.64 225.067   5
   5   6  -5 1254.64 323.596   5
  -5  -6   5 1096.86 294.297   5
   5  -6  -4 38247.1 1961.69   3
  -5  -6   4 39149.8 1714.38   1
   5   6  -4 40552.1 1760.02   5
  -5  -6   3 17537.5 1155.65   1
   5  -6  -3 16802.0 1286.44   3
   5   6  -3 19172.7 1190.99   5
   5  -6  -3 16033.8 820.274   5
  -5  -6   2 3954.42 558.268   1
   5   6  -2 3881.20 541.506   5
   5  -6  -2 4199.62 443.835   5
   5  -6  -1 637.589 174.866   5
  -5  -6   1 485.750 207.650   1
   5   6  -1 409.712 194.892   5
  -5  -6   0 116451. 3011.51   1
   5  -6   0 111213. 2533.96   5
   5   6   0 114524. 2961.40   5
   5  -6   1 463.193 173.237   5
  -5  -6  -1 359.896 196.929   1
   5   6   1-49.6677 204.117   5
   5  -6   1 487.612 151.885   2
   5   6   2 41150.6 1829.96   5
   5   6   2 38228.1 1728.26   1
   5  -6   2 39348.6 1647.88   5
   5  -6   2 39592.8 1195.78   2
  -5  -6  -2 36679.9 1718.83   1
   5  -6   3 1828.18 268.517   4
   5   6   3 2028.16 421.618   1
   5  -6   3 2389.45 425.568   5
   5  -6   3 2293.20 258.952   2
   5   6   4 14825.9 1115.22   1
   5  -6   4 13648.4 751.060   4
   5  -6   4 12853.3 1037.55   5
   5   6   5 5223.60 667.469   1
   5  -6   5 4656.50 468.276   4
  -5  -6  -6 16979.9 1014.13   3
   5   6   6 15408.9 1197.46   1
   5  -6   6 17029.7 937.661   4
  -5  -6  -7 16639.8 992.060   3
   5   6   7 13873.1 1167.42   1
   5  -6   7 15299.7 946.055   4
  -5  -6  -8 1127.44 257.401   3
   5  -6   8 1235.01 300.061   4
   5   6   8 1438.47 386.816   1
   5  -6   9 24.6241 82.2756   4
   5   6   9-37.7427 117.157   1
   5   6  10 54600.2 2472.98   1
   5  -6  10 52023.3 2063.62   4
   5   6  11 2.20922 151.123   1
   5  -6  11 110.334 170.791   4
   5   6  12 2682.49 583.334   1
   5  -6  12 1996.38 447.721   4
   5   6  13 1817.09 512.767   1
   5  -6  13 1646.98 442.666   4
   5   6  14 1496.79 462.862   1
   5  -6  14 1862.49 462.962   4
   5   6  15 179.748 194.931   1
  -5  -7  16 4082.85 770.887   4
  -5  -7  15 2369.96 579.894   4
  -5  -7  14 884.649 331.802   4
  -5   7  14 913.745 230.759   5
  -5   7  13 37345.2 1478.82   5
  -5  -7  13 37309.5 2058.50   4
  -5  -7  12 1012.67 346.093   4
  -5   7  12 660.583 204.489   5
  -5  -7  11 3417.10 582.768   4
  -5   7  11 2728.72 376.921   5
  -5  -7  10 541.439 172.182   2
  -5  -7  10 681.778 290.981   4
   5  -7 -10 524.882 137.360   1
  -5   7  10 399.578 162.837   5
  -5  -7   9 2072.30 464.948   4
  -5   7   9 2358.09 342.654   5
   5  -7  -9 2731.98 330.876   1
  -5  -7   9 2788.36 375.973   2
   5   7  -8 18819.3 1361.68   5
  -5   7   8 19666.7 939.110   5
   5  -7  -8 20646.6 929.431   1
  -5  -7   8 19821.9 1288.37   4
  -5  -7   8 19195.9 977.789   2
   5   7  -7 60109.6 2389.49   5
  -5   7   7 64026.8 1695.56   5
   5  -7  -7 61831.1 1668.93   1
   5  -7  -6 206.492 91.8072   1
   5   7  -6 92.1320 150.438   5
  -5   7   6 236.732 154.043   5
  -5   7   5 6487.82 546.570   5
   5   7  -5 7164.44 798.834   5
   5   7  -4 1079.96 316.928   5
   5  -7  -3 49692.4 1635.13   5
   5   7  -3 50741.0 2101.22   5
   5   7  -2-105.153 141.758   5
   5  -7  -2 6.41539 103.829   5
   5  -7  -1 61196.5 1934.52   5
   5   7  -1 57692.2 2222.62   5
   5   7   0 1452.16 392.180   5
   5  -7   0 876.533 247.752   5
   5  -7   1 124.273 76.3766   5
   5   7   1 29.7584 153.401   5
   5  -7   2 5774.23 668.130   5
   5   7   2 5585.71 720.906   5
   5  -7   2 6516.69 516.358   2
   5  -7   3 65752.4 2343.08   5
   5   7   3 64825.3 2476.31   5
   5  -7   3 62380.7 1435.30   2
   5  -7   4 2413.78 354.247   4
   5  -7   5 3141.32 418.795   4
   5   7   5 5174.51 726.757   1
   5   7   6 11245.2 1062.27   1
   5  -7   6 12098.9 841.336   4
   5   7   7 14931.4 1256.82   1
   5  -7   7 15339.0 988.625   4
   5  -7   8 600.144 240.739   4
   5   7   8 602.666 296.949   1
   5   7   9 21691.8 1565.20   1
   5  -7   9 22089.5 1308.85   4
   5  -7  10-220.190 195.069   4
   5   7  10 569.643 298.380   1
   5  -7  11-28.4773 198.809   4
   5   7  11 648.834 326.235   1
   5  -7  12 3715.27 628.661   4
   5   7  12 4378.86 763.130   1
   5   7  13 28265.3 1969.35   1
   5  -7  13 25858.9 1734.40   4
   5   7  14 1409.35 426.304   1
  -5  -8  15 1061.92 418.317   4
  -5  -8  14 6191.11 924.314   4
  -5  -8  13 1100.99 397.427   4
  -5   8  13 302.846 159.885   5
  -5   8  12 20554.5 1135.22   5
  -5  -8  12 22240.6 1606.25   4
  -5   8  11 19042.2 1063.91   5
  -5  -8  11 19199.9 1452.56   4
  -5  -8  10 3993.96 671.608   4
  -5   8  10 4345.48 499.748   5
  -5  -8  10 4376.56 476.450   2
  -5  -8   9 261.326 125.408   2
   5  -8  -9 266.113 138.084   1
  -5   8   9 149.098 93.5322   5
   5   8  -8 136.838 174.830   5
  -5   8   8 178.025 104.013   5
   5  -8  -8 400.190 155.849   1
  -5   8   7 2098.70 354.091   5
   5  -8  -7 1856.44 318.663   1
   5   8  -7 2007.39 456.339   5
   5  -8  -6 8919.72 737.663   1
   5   8  -6 9037.87 973.582   5
  -5   8   6 9845.07 749.788   5
  -5   8   5 6115.79 597.517   5
   5   8  -5 5647.82 755.276   5
   5   8  -4 25925.2 1602.69   5
   5   8  -3 158.629 159.751   5
   5  -8  -3 668.913 222.144   5
   5   8  -2 21850.6 1462.42   5
   5  -8  -2 22145.9 1224.24   5
   5  -8  -1 12735.2 954.252   5
   5   8  -1 13426.6 1154.80   5
   5  -8   0 19148.2 1216.86   5
   5   8   0 20263.3 1416.82   5
   5  -8   1 15438.1 1119.13   5
   5   8   1 13663.8 1172.20   5
   5   8   2 25199.5 1616.24   5
   5  -8   2 26846.6 1140.82   2
   5  -8   3 855.941 175.514   2
   5   8   3 1064.28 347.576   5
   5  -8   4 2833.42 410.364   4
   5   8   4 2564.56 530.525   5
   5  -8   4 2843.02 282.012   2
   5   8   5 6592.95 867.942   5
   5  -8   5 6022.00 609.961   4
   5  -8   6 3689.94 503.600   4
   5  -8   7 138.113 149.930   4
   5   8   8 15095.8 1332.79   1
   5  -8   8 13713.8 1028.82   4
   5   8   9 14636.8 1339.21   1
   5  -8   9 13784.7 1085.19   4
   5   8  10 14251.6 1335.95   1
   5  -8  10 12732.0 1082.80   4
   5  -8  11 1516.41 409.682   4
   5   8  11 1425.48 470.677   1
   5   8  12 14760.0 1436.90   1
   5  -8  12 15153.5 1296.10   4
   5   8  13-84.2105 251.733   1
  -5  -9  13 6933.28 973.403   4
  -5  -9  12 5378.18 829.825   4
  -5  -9  11 2906.46 602.945   4
  -5   9  11 2498.20 414.498   5
  -5  -9  10 1992.84 485.550   4
  -5   9  10 1676.79 342.657   5
  -5  -9   9 1375.71 405.963   4
  -5   9   9 1445.60 327.308   5
   5   9  -8 738.418 323.074   5
  -5   9   8 388.195 135.869   5
   5   9  -7 440.950 228.059   5
  -5   9   7 476.783 198.196   5
   5  -9  -7 604.480 244.485   1
   5  -9  -6 529.344 187.836   1
  -5   9   6 281.555 146.012   5
   5   9  -6 299.807 185.921   5
   5   9  -5 100945. 3431.34   5
  -5   9   5 103737. 2670.91   5
   5   9  -4 2616.00 548.701   5
   5   9  -3 16856.1 1360.48   5
   5  -9  -2 5991.96 688.066   5
   5   9  -2 5917.57 816.985   5
   5   9  -1 103.354 159.379   5
   5  -9  -1 95.9329 115.484   5
   5   9   0 276.113 203.714   5
   5   9   1 16271.9 1364.16   5
   5   9   2 1953.65 509.760   5
   5  -9   2 1987.96 334.460   2
   5   9   3 6323.16 868.629   5
   5  -9   3 7106.71 560.240   2
   5   9   4 8302.12 986.904   5
   5  -9   4 8467.96 516.625   2
   5  -9   4 7609.33 716.771   4
   5   9   5 29348.6 1911.19   5
   5  -9   5 28741.1 1435.33   4
   5   9   6 11534.2 1214.99   5
   5  -9   6 12037.7 952.217   4
   5  -9   7 95.2132 133.269   4
   5   9   7 623.564 332.160   5
   5   9   8 6469.62 954.773   5
   5  -9   8 7803.09 816.344   4
   5  -9   9 10017.3 965.918   4
   5  -9  10-146.806 137.792   4
  -5 -10  11 1787.54 469.719   4
  -5 -10  10 3972.83 708.537   4
  -5  10  10 3460.58 518.587   5
  -5 -10   9 1370.58 434.629   4
  -5  10   9 877.096 266.884   5
   5  10  -8 17574.8 1559.17   5
  -5  10   8 16132.6 1123.24   5
  -5  10   7-1.46285 126.269   5
   5  10  -7-180.606 236.257   5
  -5  10   6 31237.3 1574.36   5
   5  10  -6 31735.7 2061.24   5
   5  10  -5 1376.75 452.483   5
   5  10  -4 2412.24 544.258   5
   5  10  -3 4283.07 742.171   5
   5  10  -2 26162.7 1806.22   5
   5  10  -1 1222.98 440.883   5
   5  10   0 1673.15 479.261   5
   5  10   1 751.462 326.880   5
   5  10   2 14894.7 1385.26   5
   5  10   3 287.170 182.668   5
   5  10   4 18205.5 1545.65   5
   5 -10   4 17655.4 1180.32   4
   5  10   5 254.877 212.110   5
   5 -10   5 589.959 230.283   4
   5 -10   6-23.7285 129.590   4
   5  10   6-165.283 209.758   5
   5 -10   7 1843.60 419.941   4
   5  10   7 1213.80 431.162   5
   5  10   8 22059.8 1830.61   5
   5 -10   8 25033.8 1549.36   4
  -5 -11   9 1246.40 421.749   4
  -5  11   8 2334.18 474.232   5
   5  11  -7 9805.50 1209.20   5
  -5  11   7 9623.27 940.724   5
   5  11  -6 5892.32 935.609   5
  -5  11   6 5052.47 687.440   5
   5  11  -5 9693.28 1206.38   5
   5  11  -4 1666.65 484.333   5
   5  11  -3 2156.61 554.268   5
   5  11  -2-89.5975 259.839   5
   5  11  -1 11994.6 1302.51   5
   5  11   0 1734.73 500.653   5
   5  11   1 18790.4 1624.37   5
   5  11   2 3695.71 727.307   5
   5  11   3 849.697 347.599   5
   5  11   4 3341.25 727.342   5
   5 -11   4 3518.46 566.241   4
   5 -11   5 2003.36 445.025   4
   5  11   5 2415.02 602.770   5
   5 -11   6 4493.19 654.455   4
   5  11   6 5831.72 972.312   5
   5  12  -3 896.828 410.488   5
   5  12  -2 88.3992 192.302   5
   5  12  -1 8929.63 1175.19   5
   5  12   0 31107.1 2207.35   5
   5  12   1-1616.53 516.513   5
   5 -12   4-20.8655 126.250   4
  -6   0  21 138.976 286.365   3
   6   0 -20 32954.0 1850.64   2
  -6   0  20 32653.0 2504.74   3
   6   0 -19-189.310 164.221   2
  -6   0  19 317.567 272.367   3
   6   0 -18 1927.89 453.060   2
  -6   0  18 2481.88 629.887   3
  -6   0  18 2187.15 536.989   4
   6   0 -17 100.481 128.796   2
  -6   0  17 38.1803 241.277   3
  -6   0  17-61.9090 88.8707   1
  -6   0  17-92.7798 218.807   4
  -6   0  16 27751.8 1488.22   5
  -6   0  16 24183.7 1754.80   4
  -6   0  16 26804.8 1010.69   1
  -6   0  16 26195.3 1959.69   3
   6   0 -16 26400.1 1501.55   2
   6   0 -15-137.706 207.226   2
  -6   0  15-16.0633 72.0189   5
  -6   0  15 245.170 287.298   3
  -6   0  15-213.461 217.750   4
  -6   0  14 33571.4 1440.09   5
  -6   0  14 34350.4 1904.14   4
   6   0 -14 32038.2 1574.75   2
  -6   0  14 34856.0 2107.24   3
   6   0 -13 17.6195 92.6523   2
  -6   0  13-35.3619 168.806   3
  -6   0  13-42.7637 146.097   4
  -6   0  12 95895.6 3248.55   3
  -6   0  12 100330. 2929.04   4
   6   0 -12 98047.8 2571.46   2
   6   0 -12 96783.1 2611.87   4
   6   0 -11-16.5399 82.2619   2
   6   0 -11 45.1629 131.068   4
  -6   0  11 67.2295 45.8134   1
  -6   0  11 16.4587 51.1897   5
  -6   0  11-49.2814 142.360   3
  -6   0  11 100.783 138.558   4
  -6   0  10 210698. 2033.38   1
  -6   0  10 219271. 2745.06   5
  -6   0  10 211629. 3825.92   4
   6   0 -10 213141. 3567.85   2
   6   0 -10 209572. 3459.32   4
  -6   0   9 141.934 170.859   4
   6   0  -9-53.6538 109.290   2
   6   0  -9-22.5102 100.385   4
  -6   0   9-2.66137 50.2616   5
  -6   0   9-154.720 213.784   3
  -6   0   9 27.9357 33.3141   1
  -6   0   8 22625.5 1088.97   4
   6   0  -8 21056.4 968.989   4
  -6   0   8 23368.7 740.258   5
  -6   0   8 21734.4 1319.96   3
  -6   0   8 22464.9 637.267   1
  -6   0   7-70.4336 68.4718   4
   6   0  -7-9.92833 51.4083   4
  -6   0   7-27.2890 46.6183   5
  -6   0   7 25.8319 120.978   3
  -6   0   7-8.49708 43.3952   1
  -6   0   6 22623.2 1236.72   3
  -6   0   6 23411.9 695.936   1
   6   0  -6 23154.3 676.419   5
  -6   0   6 22176.3 918.698   4
   6   0  -6 23261.2 865.294   4
  -6   0   5 182.399 66.0932   1
  -6   0   5-22.7632 55.8769   4
   6   0  -5 35.4654 27.3034   5
   6   0  -5 63.3090 57.5443   1
  -6   0   5-55.4823 114.819   3
  -6   0   5 101.262 68.1523   2
  -6   0   4 178676. 3147.46   3
   6   0  -4 183401. 1944.49   5
   6   0  -4 176064. 2203.86   1
  -6   0   4 189487. 2954.53   2
  -6   0   4 177176. 2098.22   4
  -6   0   4 183781. 2249.76   1
  -6   0   3 14.5188 69.1260   2
  -6   0   3 28.3375 49.4365   4
  -6   0   3-116.889 126.811   3
  -6   0   3-6.50210 42.1023   1
   6   0  -3 32.7902 49.1799   1
   6   0  -2 241275. 2906.06   1
  -6   0   2 239351. 3255.54   3
  -6   0   2 240540. 2938.24   1
  -6   0   2 245477. 1881.39   4
  -6   0   2 241710. 3160.03   2
  -6   0   1-2.96920 52.0103   2
  -6   0   1-5.25258 63.2381   1
  -6   0   1-7.15017 56.0273   3
  -6   0   0 193629. 2485.80   3
   6   0   0 190542. 2902.49   1
   6   0   1-139.636 127.723   1
   6   0   2 1073.99 250.227   1
  -6   0  -2 1451.18 185.763   4
   6   0   3-102.376 124.185   1
  -6   0  -3 48.3667 58.4118   4
  -6   0  -4 307529. 3203.20   4
   6   0   4 310673. 4529.90   1
  -6   0  -5 8.88779 55.7029   4
   6   0   5 134.232 118.093   1
  -6   0  -6 67178.6 1744.72   4
   6   0   6 67493.6 2306.64   1
   6   0   7-137.651 140.366   1
  -6   0  -8 8024.01 688.579   4
   6   0   8 8328.12 865.391   1
  -6   0  -9 82.9691 113.572   4
   6   0   9-89.1343 120.921   1
  -6   0 -10 11378.4 893.975   4
   6   0  10 12690.7 1150.93   1
   6   0  11 131.953 221.527   1
   6   0  12 8070.73 981.921   1
   6   0  13-196.549 228.822   1
   6   0  14 39121.2 2304.84   1
   6   0  15 125.408 215.776   1
   6  -1 -21 6188.89 866.939   2
  -6   1  21 7152.62 1174.13   3
   6  -1 -20 297.415 233.619   2
   6   1 -20 132.225 130.819   2
  -6   1  20 368.355 340.983   3
  -6  -1  20 153.272 234.746   3
   6   1 -19 1869.25 408.353   2
  -6   1  19 2682.94 673.241   3
  -6  -1  19 2389.65 641.313   3
  -6  -1  19 3012.03 729.201   4
   6  -1 -19 2147.72 513.044   2
   6   1 -18 553.174 234.589   2
  -6   1  18 567.733 321.750   3
  -6  -1  18 429.329 269.588   3
  -6  -1  18 811.186 332.299   4
   6  -1 -18 437.298 254.681   2
   6   1 -17 1653.57 374.420   2
  -6   1  17 1521.04 511.221   3
  -6  -1  17 1592.29 540.287   3
   6  -1 -17 896.128 320.167   2
  -6  -1  17 1115.37 354.479   4
  -6   1  16 32796.5 886.822   1
  -6  -1  16 35266.7 2271.71   3
  -6   1  16 34740.4 2261.05   3
  -6  -1  16 34303.0 2075.45   4
   6   1 -16 31649.1 1554.39   2
  -6   1  15 54431.6 1048.55   1
  -6  -1  15 56467.4 2097.10   5
  -6   1  15 63231.4 2955.74   3
  -6  -1  15 56231.0 2764.58   3
  -6  -1  15 55963.5 2529.42   4
   6   1 -15 57161.4 2031.85   2
  -6  -1  14 1469.08 415.341   4
   6   1 -14 1350.80 315.644   2
  -6   1  14 1711.71 166.479   1
  -6  -1  14 1954.87 363.910   5
  -6   1  14 1031.44 382.409   3
  -6   1  14 1474.71 428.634   4
  -6  -1  14 1310.83 382.138   3
  -6   1  13 142811. 1312.97   1
  -6   1  13 140306. 1296.57   1
  -6  -1  13 150748. 4171.69   3
  -6  -1  13 146226. 2994.83   5
  -6   1  13 155239. 4332.08   3
  -6  -1  13 148637. 3777.61   4
  -6   1  13 146374. 2692.91   5
  -6   1  13 154344. 3875.72   4
   6   1 -13 155881. 3171.83   2
  -6   1  12 15275.0 794.795   5
  -6   1  12 11447.7 1134.99   3
  -6   1  12 15253.7 1150.92   4
  -6  -1  12 13760.6 1071.93   4
   6  -1 -12 12087.8 927.839   4
   6   1 -12 13808.8 918.265   2
  -6  -1  11 18459.1 938.513   5
  -6   1  11 18901.8 1406.35   3
  -6   1  11 20732.9 821.720   5
  -6   1  11 18529.4 1211.39   4
   6  -1 -11 19397.3 1170.71   2
  -6  -1  11 19586.7 1225.64   4
   6  -1 -11 19247.6 1125.07   4
   6   1 -11 19131.7 1046.21   2
   6   1 -11 17679.5 1073.71   4
  -6   1  10 50495.1 1149.18   5
  -6   1  10 49378.4 2187.16   3
  -6  -1  10 45752.0 1391.06   5
  -6   1  10 51134.4 1885.41   4
   6  -1 -10 50485.0 1832.90   2
  -6  -1  10 47445.5 1794.85   4
   6  -1 -10 48801.5 1671.63   4
   6   1 -10 50040.2 1636.14   2
   6   1 -10 48134.6 1667.04   4
  -6  -1   9 38216.0 1069.55   1
  -6   1   9 37120.4 1832.93   3
  -6   1   9 38025.9 861.253   5
  -6  -1   9 36820.8 1170.77   5
  -6   1   9 38193.4 1541.23   4
   6  -1  -9 38200.7 1538.76   2
  -6  -1   9 34927.8 1443.57   4
   6  -1  -9 37184.2 1383.97   4
   6   1  -9 36544.7 1382.39   4
  -6  -1   8 50325.4 1222.81   1
  -6   1   8 49408.2 820.924   5
  -6   1   8 46969.3 1986.27   3
  -6  -1   8 53217.6 1340.73   5
  -6   1   8 50612.5 1649.15   4
  -6  -1   8 50578.9 1625.02   4
   6  -1  -8 50071.5 1491.46   4
   6   1  -8 49148.3 1507.49   4
  -6  -1   7 899.098 203.178   4
   6  -1  -7 658.072 162.066   4
  -6   1   7 904.199 288.248   3
  -6  -1   7 604.403 147.634   5
  -6  -1   7 597.395 140.719   1
  -6   1   7 1312.86 248.899   4
   6   1  -6 141747. 2074.18   5
  -6   1   6 144599. 3199.07   3
  -6  -1   6 143043. 2056.50   1
  -6   1   6 135526. 2304.65   4
  -6  -1   6 142523. 2683.23   2
  -6  -1   6 135835. 2303.50   4
   6  -1  -6 137920. 2088.60   4
   6   1  -5 60972.1 1351.38   5
   6  -1  -5 63349.6 1086.44   1
  -6   1   5 62537.4 2033.72   3
  -6   1   5 63821.8 1415.42   4
  -6  -1   5 63072.4 1730.60   2
  -6  -1   5 61946.5 1453.74   4
  -6  -1   5 62633.0 1401.05   1
   6  -1  -5 62111.6 1241.43   4
  -6  -1   4 51161.0 1303.03   1
   6   1  -4 51565.3 1234.42   5
   6  -1  -4 49426.4 777.935   5
   6   1  -4 49914.7 1285.73   1
  -6   1   4 49755.1 1725.41   3
  -6   1   4 49634.3 1090.76   4
  -6  -1   4 50947.7 1502.30   2
  -6  -1   4 50955.5 1212.60   4
   6  -1  -4 50042.9 981.954   4
   6  -1  -4 49320.8 1079.40   1
  -6   1   3 628439. 5809.18   3
   6  -1  -3 632317. 4238.47   1
  -6  -1   3 641740. 4826.26   1
   6  -1  -3 613526. 5526.25   3
  -6   1   3 636766. 3268.42   4
  -6   1   3 611207. 5357.30   2
  -6  -1   3 624456. 5175.98   2
  -6   1   2 643.378 179.542   2
  -6  -1   2 711.857 168.887   1
   6   1  -2 656.133 179.042   1
   6  -1  -2 627.961 162.785   1
  -6   1   2 482.552 169.551   3
   6  -1  -2 424.135 145.277   3
  -6   1   2 578.170 75.1355   4
   6  -1  -1 18475.5 846.352   1
  -6   1   1 20091.0 930.667   3
   6  -1  -1 19215.6 891.869   3
   6   1  -1 20456.4 933.866   1
  -6  -1   1 19162.5 822.697   3
  -6   1   1 18806.8 890.568   2
  -6  -1   1 19081.0 911.225   1
   6  -1   0 15102.0 821.701   1
   6  -1   0 14963.0 746.110   3
  -6   1   0 15925.0 794.202   2
   6   1   0 15216.3 844.362   1
  -6  -1   0 14840.3 670.675   3
   6   1   1 35295.5 1333.90   1
  -6  -1  -1 36056.1 909.931   3
   6  -1   1 34068.4 1071.23   3
   6  -1   1 34718.8 1316.79   1
  -6   1  -1 34443.4 1144.73   2
   6   1   2 1957.26 344.459   1
  -6   1  -2 2268.20 289.194   2
  -6  -1  -2 2230.46 181.786   3
   6  -1   2 2228.74 255.508   3
   6  -1   2 1932.52 340.076   1
  -6   1  -2 2264.94 170.979   4
   6  -1   3 184163. 2138.51   3
   6  -1   3 192497. 3414.85   1
   6   1   3 189187. 3413.77   1
  -6   1  -3 191955. 1892.92   4
  -6   1  -4 1459.85 193.832   4
   6   1   4 961.491 261.911   1
   6  -1   4 1082.87 153.769   3
   6  -1   4 1094.39 274.655   1
   6   1   5 55406.8 1994.52   1
  -6  -1  -5 49705.9 1557.63   4
   6  -1   5 49550.8 967.492   3
   6  -1   5 56066.4 2026.09   1
  -6   1  -5 58238.1 1359.60   4
  -6   1  -6 20720.5 882.626   4
   6  -1   6 20146.7 1259.67   1
   6   1   6 19150.5 1224.07   1
   6  -1   7 16625.0 461.399   3
   6   1   7 18425.2 1246.05   1
   6  -1   7 20041.4 1302.26   1
   6   1   8 8214.55 862.757   1
   6  -1   8 8906.92 916.236   1
  -6  -1  -8 8719.52 764.933   4
  -6  -1  -9 67.0639 132.972   4
  -6   1  -9 245.353 114.880   4
   6  -1   9 201.427 153.703   1
   6  -1  10 7429.93 897.301   1
   6   1  10 5662.44 771.197   1
  -6   1 -10 7529.19 704.101   4
   6  -1  11 22281.5 1593.59   1
   6   1  11 22050.6 1567.07   1
   6   1  12-160.243 206.193   1
   6  -1  12-38.8584 156.724   1
   6  -1  13 32946.1 2051.11   1
   6   1  13 29821.0 1950.83   1
   6   1  14 4168.34 734.993   1
   6  -1  14 4669.39 835.210   1
   6   1  15 5660.40 924.223   1
   6  -1  15 4507.76 820.228   1
   6  -2 -21 3598.41 688.516   2
  -6   2  20 77.8392 217.980   3
  -6  -2  20 566.416 405.937   3
  -6   2  19 10258.6 1357.65   3
  -6  -2  19 8588.19 1247.24   3
  -6  -2  19 12799.8 1439.63   4
   6   2 -19 10219.6 886.880   2
   6   2 -18 3131.39 485.695   2
  -6   2  18 2917.99 706.411   3
  -6  -2  18 3071.06 709.041   3
  -6  -2  18 3406.96 705.762   4
   6   2 -17 129.487 110.293   2
  -6  -2  17 625.924 256.664   3
  -6  -2  17 577.154 288.017   4
  -6   2  16 19863.7 1730.09   3
  -6  -2  16 21641.1 1755.13   3
  -6  -2  16 19757.8 1593.64   4
   6   2 -16 20458.4 1170.39   2
  -6  -2  15 6845.87 898.386   4
  -6   2  15 6460.13 971.357   3
   6   2 -15 6946.17 670.318   2
  -6  -2  14 90375.3 2644.41   5
  -6   2  14 87682.8 3397.89   3
  -6  -2  14 95914.4 3175.52   4
   6   2 -14 96948.7 2438.76   2
  -6  -2  13 5730.92 741.226   4
  -6   2  13 5163.24 820.633   3
  -6  -2  13 5797.75 640.172   5
   6   2 -13 5180.67 544.932   2
  -6  -2  12 44816.6 1672.33   5
  -6   2  12 46108.0 2314.31   3
  -6  -2  12 46601.8 1987.91   4
   6  -2 -12 47195.0 1881.85   4
   6   2 -12 47038.9 1610.51   2
  -6   2  11 25865.1 1662.84   3
  -6  -2  11 27828.9 1456.29   4
   6  -2 -11 28241.1 1393.44   4
   6   2 -11 28376.7 1209.04   2
  -6  -2  10 4181.26 535.420   4
  -6   2  10 4684.43 689.938   3
  -6   2  10 4699.75 305.387   5
   6  -2 -10 4054.12 498.735   4
  -6  -2   9 33506.7 1155.85   1
  -6   2   9 33064.6 1786.87   3
  -6   2   9 32137.3 613.392   5
  -6  -2   9 32919.5 1245.62   5
   6  -2  -9 33309.5 1355.96   4
  -6  -2   9 32393.2 1403.53   4
  -6  -2   8 51493.5 1437.16   1
  -6  -2   8 50935.8 1478.03   5
  -6   2   8 51486.2 2144.03   3
   6  -2  -8 50212.2 1555.87   4
  -6  -2   8 51651.1 1684.15   4
  -6  -2   7-7.62676 78.5909   2
   6  -2  -7 141.352 104.432   4
  -6  -2   7 94.4225 90.3424   4
  -6   2   7-72.5082 175.031   3
  -6  -2   7-18.2257 48.6336   5
  -6  -2   7 76.0947 65.5896   1
   6   2  -7-65.4938 80.8025   5
   6  -2  -6 66669.7 1496.26   4
  -6   2   6 67516.8 2258.98   3
   6   2  -6 70836.2 1692.26   5
   6  -2  -6 69037.3 791.757   1
  -6  -2   6 67783.5 1652.72   1
  -6  -2   6 68306.1 1629.55   5
  -6  -2   6 67278.8 1802.19   2
  -6  -2   6 68776.3 1730.24   4
   6  -2  -5 21626.5 593.678   1
  -6   2   5 21157.8 1212.52   3
   6   2  -5 20557.1 892.131   5
   6  -2  -5 21013.4 1186.91   3
  -6  -2   5 21283.8 918.498   1
   6  -2  -5 20683.5 743.523   4
  -6  -2   5 20299.6 972.797   2
  -6  -2   5 21073.4 905.288   4
   6   2  -4 210484. 2916.10   1
  -6   2   4 216970. 3734.54   3
   6  -2  -4 217944. 3683.03   3
   6   2  -4 210870. 2839.83   5
  -6  -2   4 216848. 2982.33   1
   6  -2  -4 206908. 2059.90   4
   6  -2  -4 211153. 2228.34   1
  -6  -2   4 213450. 3088.52   2
   6  -2  -3 700.517 190.256   2
   6  -2  -3 567.565 86.2082   4
  -6   2   3 696.037 215.429   3
   6  -2  -3 348.834 110.166   1
   6   2  -3 271.800 124.934   1
   6  -2  -3 463.393 167.384   3
   6   2  -3 526.057 165.846   5
  -6  -2   3 492.767 141.495   1
   6  -2  -2 136645. 2731.68   3
   6   2  -2 137003. 2492.94   1
   6  -2  -2 131767. 2305.29   2
   6  -2  -2 134590. 2160.75   1
   6  -2  -1 35275.0 1341.74   3
   6   2  -1 35364.7 1310.93   1
   6  -2   0 20621.0 990.882   3
   6   2   0 20365.9 1024.75   1
  -6   2   0 22228.3 964.372   2
   6  -2   1 16893.7 866.621   3
  -6   2  -1 17729.9 840.557   2
   6   2   1 17798.0 991.980   1
   6  -2   2 36815.9 1232.18   3
  -6   2  -2 38391.0 1205.22   2
   6   2   2 37876.4 1506.89   1
   6  -2   3 3762.37 383.962   3
   6   2   3 3289.88 447.643   1
  -6   2  -3 4154.38 391.819   2
   6   2   4 62320.7 2063.83   1
   6  -2   4 60348.4 1501.58   3
  -6   2  -4 61731.9 1161.70   4
  -6   2  -4 62472.0 1503.38   2
  -6   2  -5 4312.75 351.498   4
   6   2   5 4655.71 589.579   1
  -6   2  -5 4386.07 398.499   2
   6   2   6 83415.5 2579.97   1
  -6   2  -6 88098.3 1758.21   4
   6   2   7 7448.64 800.518   1
  -6  -2  -7 7261.97 730.251   4
  -6   2  -7 7045.75 542.906   4
   6   2   8 2365.37 465.298   1
   6  -2   8 2658.39 504.933   1
  -6  -2  -8 2885.01 474.446   4
   6  -2   9 27828.1 1684.25   1
   6   2   9 26008.7 1608.69   1
  -6  -2  -9 26261.2 1477.00   4
  -6   2  -9 27333.6 1215.49   4
   6   2  10 3810.25 635.801   1
  -6   2 -10 3443.86 465.410   4
   6  -2  10 3058.67 607.518   1
   6   2  11 3382.46 629.246   1
   6  -2  11 3152.89 597.636   1
   6   2  12 54005.4 2525.81   1
   6  -2  12 53761.3 2579.62   1
   6   2  13 424.055 287.012   1
   6  -2  13 538.405 293.939   1
   6  -2  14 4985.12 840.946   1
   6   2  14 4352.99 787.535   1
   6  -2  15 5800.60 947.382   1
   6   2  15 7116.45 1028.29   1
  -6   3  20 189.276 258.502   3
  -6  -3  20-338.364 440.793   3
  -6   3  19 468.060 356.812   3
  -6  -3  19 61.0202 285.438   3
  -6  -3  19 105.040 255.103   4
  -6   3  18 6801.46 1092.07   3
  -6  -3  18 5959.39 948.782   4
  -6   3  17 6429.77 1024.77   3
  -6  -3  17 8818.23 1122.65   4
  -6  -3  16 6061.59 890.892   4
  -6   3  16 5623.54 936.218   3
  -6   3  15 111331. 3991.71   3
  -6  -3  15 108507. 3559.27   4
  -6   3  14 5797.72 885.372   3
  -6  -3  14 7490.49 897.842   4
  -6  -3  13 4010.01 627.590   4
  -6  -3  13 4190.98 579.680   5
  -6   3  13 3740.72 698.670   3
  -6   3  12 8826.38 1037.20   3
  -6  -3  12 9799.75 833.679   5
  -6  -3  12 9177.18 894.629   4
  -6   3  11 52310.3 2420.48   3
  -6  -3  11 48594.9 1788.59   5
   6  -3 -11 49364.9 1904.44   4
  -6  -3  11 52566.5 2021.83   4
  -6   3  10 8734.48 965.394   3
  -6  -3  10 7997.27 694.943   5
   6  -3 -10 8647.25 765.739   4
  -6  -3  10 8475.04 773.354   4
  -6   3   9 82316.9 2876.33   3
   6  -3  -9 82297.5 2739.39   3
   6  -3  -9 79716.7 2202.55   4
  -6  -3   9 80919.1 2280.13   4
  -6   3   8 15964.0 1220.59   3
   6   3  -8 14863.8 909.111   5
   6  -3  -8 15963.5 926.838   4
  -6  -3   8 15008.7 892.976   2
  -6  -3   8 15190.7 948.132   4
  -6   3   7 41257.8 1897.51   3
   6   3  -7 41811.3 1484.47   5
   6  -3  -7 40430.7 1371.92   4
  -6  -3   7 41654.0 1486.72   4
  -6  -3   7 39342.9 1394.87   2
   6  -3  -6 840.844 190.044   4
  -6  -3   6 748.889 191.224   2
  -6  -3   6 1234.18 252.021   4
  -6   3   6 1262.21 334.908   3
   6   3  -6 561.507 177.342   5
   6  -3  -6 825.398 101.635   1
  -6   3   5 144590. 3335.77   3
   6  -3  -5 143206. 3309.10   3
   6   3  -5 144587. 2661.41   5
   6  -3  -5 145577. 2192.41   4
  -6  -3   5 145777. 2601.35   2
   6  -3  -4 881.586 227.415   2
   6  -3  -4 766.810 142.741   4
   6   3  -4 681.668 206.658   5
   6  -3  -4 539.729 184.058   3
   6  -3  -4 564.041 75.7362   5
   6  -3  -3 2489.01 351.339   2
   6   3  -3 2965.97 416.039   1
   6  -3  -3 2482.04 220.075   5
   6  -3  -3 2618.75 420.983   3
   6   3  -3 2183.70 340.084   5
   6  -3  -3 2512.74 231.833   4
   6  -3  -2-67.3871 97.2683   2
   6   3  -2-22.1620 85.5009   1
   6  -3  -2 133.990 149.723   3
   6   3  -2 49.4328 110.638   5
   6  -3  -2 83.0584 36.2859   4
   6   3  -1 111716. 2476.50   1
   6  -3  -1 109441. 2069.44   2
   6  -3   0 24388.9 1199.94   3
   6   3   0 24432.8 1187.37   1
   6  -3   0 25474.8 956.434   2
   6  -3   1 60972.2 1850.78   3
   6   3   1 60227.6 1919.88   1
   6   3   2 3522.79 484.049   1
   6  -3   2 4841.36 258.320   4
   6  -3   3 28503.3 771.989   4
   6   3   3 28601.2 1390.63   1
  -6   3  -3 27538.5 1018.02   2
  -6  -3  -4 4524.07 250.748   3
  -6  -3  -4 4717.10 592.113   1
   6   3   4 5074.00 597.738   1
   6  -3   4 4649.13 357.892   4
  -6   3  -4 4635.20 415.098   2
   6  -3   5 100773. 1901.72   4
  -6  -3  -5 99332.8 2808.62   1
   6   3   5 97184.6 2754.50   1
  -6   3  -5 101722. 1877.07   2
   6  -3   6 13972.5 772.634   4
   6   3   6 14818.9 1105.55   1
  -6   3  -6 13566.8 679.500   2
   6   3   7 2853.88 498.584   1
  -6   3  -7 2886.29 308.433   2
  -6   3  -8 2362.46 267.712   2
   6   3   8 2580.51 519.773   1
  -6  -3  -8 2831.94 502.770   4
  -6   3  -9 24466.7 876.398   2
   6   3   9 24007.4 1563.72   1
  -6   3 -10 3668.13 474.542   4
  -6   3 -10 4113.03 351.172   2
   6   3  11 15554.4 1321.19   1
   6  -3  12 91.7477 184.780   1
   6   3  12-255.011 199.213   1
   6   3  13 6391.66 914.555   1
   6  -3  13 6414.60 939.428   1
   6   3  14 5382.90 854.766   1
   6  -3  14 4962.12 870.495   1
   6   3  15 8698.78 1140.47   1
  -6   4  20 3180.69 800.175   3
  -6   4  19 1225.85 556.714   3
  -6   4  18 10317.7 1360.17   3
  -6  -4  18 13309.3 1450.51   4
  -6   4  17 4997.49 888.897   3
  -6  -4  17 9156.64 1133.42   4
  -6  -4  16 1302.78 412.992   4
  -6   4  16 1234.60 430.227   3
  -6  -4  15-57.5254 199.862   4
  -6   4  15 695.085 376.499   3
  -6   4  14 30145.4 2077.98   3
  -6  -4  14 30431.4 1814.64   4
  -6  -4  13 2861.87 537.966   4
  -6   4  13 3538.61 698.068   3
  -6   4  12 26474.9 1838.97   3
  -6  -4  12 26780.6 1476.12   5
  -6  -4  12 26545.7 1552.06   4
   6  -4 -11 3635.68 539.698   4
  -6  -4  11 3647.73 545.416   4
  -6  -4  11 2655.66 441.823   5
  -6   4  10 19305.8 1470.13   3
  -6  -4  10 20716.6 1208.06   5
  -6   4  10 18880.3 569.171   5
   6  -4 -10 20720.8 1242.87   4
  -6  -4  10 19517.1 1215.03   4
  -6  -4   9 767.704 198.806   2
   6  -4  -9 351.302 113.823   4
  -6  -4   9 793.160 250.325   4
  -6   4   9 451.623 272.164   3
  -6   4   9 393.213 69.6806   5
  -6  -4   9 363.921 157.621   5
   6  -4  -9 409.141 204.428   3
  -6  -4   8 96429.8 2403.76   1
   6   4  -8 94534.7 2497.80   5
   6  -4  -8 99227.8 3125.24   3
  -6  -4   8 89415.0 2389.63   5
   6  -4  -8 94466.4 2384.34   4
  -6  -4   8 93244.2 2212.62   2
  -6  -4   8 92709.4 2433.11   4
  -6  -4   7 20865.2 1107.92   1
   6  -4  -7 20438.1 488.942   1
   6   4  -7 20723.6 1142.38   5
  -6  -4   7 19991.3 1115.84   5
   6  -4  -7 22582.0 1471.36   3
   6  -4  -7 21611.0 1074.79   4
  -6  -4   7 21849.7 1054.54   2
  -6  -4   7 20520.3 1108.50   4
   6   4  -6 4182.01 510.329   5
  -6  -4   6 2098.09 354.356   1
   6  -4  -6 4353.62 626.488   3
  -6  -4   6 2438.96 385.298   5
   6  -4  -6 5110.97 492.559   4
  -6  -4   6 4006.05 454.935   2
   6   4  -5 1552.30 307.795   5
   6  -4  -5 1545.55 380.344   3
  -6  -4   5 1066.81 261.282   1
   6  -4  -5 1749.81 270.244   4
   6   4  -4 77030.2 2114.85   5
   6  -4  -4 78700.1 1203.07   5
   6  -4  -4 81264.4 2584.60   3
   6  -4  -4 82164.9 1677.44   4
  -6  -4   3 553.565 189.500   1
   6  -4  -3 217.128 76.3741   5
   6  -4  -3 130.550 142.324   3
   6   4  -3 252.779 162.690   5
   6  -4  -3 430.885 175.571   2
   6  -4  -2 61571.2 2159.85   3
   6  -4  -2 61169.4 1719.35   2
   6   4  -2 61177.9 1900.69   5
   6  -4  -2 63992.5 1409.05   5
  -6  -4   2 66263.8 2022.14   1
   6  -4  -1 843.859 191.697   2
   6  -4  -1 804.629 163.510   5
   6   4  -1 1078.62 271.785   1
   6  -4  -1 741.914 231.320   3
   6   4  -1 738.446 226.846   5
   6  -4   0 7586.89 726.651   3
   6   4   0 8040.17 722.936   1
   6  -4   0 7269.96 533.915   2
   6   4   1 27254.7 1361.91   1
   6  -4   1 25914.7 622.218   4
   6  -4   1 24925.0 940.651   2
   6   4   2 102264. 2679.24   1
  -6  -4  -2 100567. 2700.39   1
   6  -4   2 104273. 1381.57   4
   6   4   3 11268.5 923.416   1
  -6  -4  -3 12598.4 987.111   1
   6  -4   3 12343.3 539.432   4
   6   4   4 12424.5 995.350   1
   6  -4   4 11848.9 593.485   4
  -6  -4  -4 12127.1 986.994   1
  -6  -4  -5 7416.38 423.478   3
   6   4   5 6928.12 762.360   1
   6  -4   5 6576.03 487.433   4
  -6  -4  -6 16500.4 506.904   3
   6   4   6 15522.8 1162.92   1
   6  -4   6 16730.4 861.632   4
   6   4   7 225.457 209.387   1
   6  -4   7 152.421 107.463   4
   6  -4   8 24795.8 1208.99   4
   6   4   8 25292.0 1573.36   1
   6   4   9 430.493 214.108   1
   6  -4   9 312.638 170.027   4
   6  -4  10 11867.5 947.883   4
   6   4  10 12537.0 1182.54   1
   6   4  11 6849.67 895.576   1
   6   4  12 27000.9 1837.37   1
   6   4  13 2083.63 535.397   1
   6  -4  14 395.197 220.074   1
   6   4  14 833.133 323.075   1
   6   4  15 5248.33 894.635   1
  -6  -5  18-156.731 308.557   4
  -6  -5  17 2965.81 676.688   4
  -6  -5  16 4240.33 755.262   4
  -6  -5  15 7126.13 942.880   4
  -6  -5  14 30689.8 1872.03   4
  -6  -5  13 39834.2 2030.14   4
  -6  -5  12 5444.07 721.592   4
  -6   5  12 4500.79 379.391   5
  -6   5  11 42010.3 1052.03   5
  -6  -5  11 42618.7 1923.97   4
  -6   5  10 5675.05 354.336   5
  -6  -5  10 6746.66 742.967   4
   6  -5 -10 6371.29 711.025   4
  -6  -5  10 6552.97 610.217   2
  -6  -5   9 17476.5 1152.99   4
  -6   5   9 16158.0 552.085   5
  -6  -5   9 17876.9 1182.49   5
   6  -5  -9 16865.8 1126.24   4
  -6  -5   9 17274.4 975.864   2
  -6  -5   8 13294.7 975.407   1
   6   5  -8 12957.0 999.335   5
  -6  -5   8 13220.9 991.809   5
   6  -5  -8 12829.4 450.652   1
  -6   5   8 13334.5 475.916   5
   6  -5  -8 14225.9 979.985   4
  -6  -5   8 13670.0 851.607   2
  -6  -5   8 14056.0 1000.86   4
   6  -5  -7 13805.8 550.998   1
  -6  -5   7 13192.3 956.540   1
   6   5  -7 13064.4 983.565   5
  -6  -5   7 12825.1 961.128   5
   6  -5  -7 12046.4 1129.66   3
   6  -5  -7 13463.7 903.635   4
  -6  -5   7 12752.6 925.170   4
  -6  -5   7 13308.7 827.653   2
  -6  -5   6 31927.0 1483.36   1
   6  -5  -6 30822.7 1766.70   3
  -6  -5   6 31020.9 1485.39   5
   6  -5  -6 29358.8 1265.02   4
   6   5  -6 33030.1 1532.57   5
   6  -5  -5 40921.3 1991.29   3
   6   5  -5 40229.5 1667.65   5
  -6  -5   5 40759.1 1681.40   1
   6  -5  -4 326.050 199.151   3
   6   5  -4 27.8719 99.8091   5
   6  -5  -4 48.3519 45.1030   5
  -6  -5   4-1.29820 118.481   1
   6  -5  -3 30333.3 1004.26   5
   6  -5  -3 32380.6 1709.90   3
   6   5  -3 29955.8 1430.95   5
  -6  -5   3 33637.1 1532.63   1
  -6  -5   2 219.907 139.035   1
   6  -5  -2-58.6878 83.6956   3
   6  -5  -2 88.0314 68.1371   5
   6   5  -2 121.768 119.976   5
   6  -5  -2 34.9856 65.6601   2
   6  -5  -1 11200.5 987.464   3
   6   5  -1 11283.9 889.764   5
  -6  -5   1 11054.8 903.630   1
   6  -5  -1 10715.7 694.486   5
   6  -5  -1 10544.1 722.610   2
   6  -5   0 28058.2 1206.29   5
   6   5   0 29687.8 1459.33   1
   6   5   0 29104.7 1461.91   5
   6  -5   0 29651.6 1146.21   2
  -6  -5   0 30291.8 1487.88   1
  -6  -5  -1 88759.9 2607.35   1
   6   5   1 87572.6 2563.75   1
   6  -5   1 83107.1 2198.83   5
   6  -5   1 88439.7 1847.07   2
   6  -5   1 88802.1 1425.65   4
  -6  -5  -2 5391.96 655.301   1
   6  -5   2 4873.95 355.134   4
   6   5   2 4571.25 609.845   1
   6   5   3 25070.4 1431.56   1
   6  -5   3 26641.0 880.878   4
   6   5   4 35846.2 1758.62   1
   6  -5   4 37352.5 1113.56   4
   6  -5   5 279.519 126.772   4
   6   5   5 645.576 269.850   1
   6  -5   6 1145.86 242.982   4
  -6  -5  -6 893.555 182.648   3
   6   5   6 1197.71 344.268   1
  -6  -5  -7 17786.9 729.716   3
   6   5   7 18585.5 1370.82   1
   6  -5   7 17028.8 960.054   4
   6   5   8 3193.52 590.237   1
   6  -5   8 3257.55 459.087   4
   6   5   9 11654.5 1129.67   1
   6  -5   9 11007.4 880.099   4
   6   5  10 4758.86 748.280   1
   6  -5  10 4379.73 597.067   4
   6   5  11 31932.4 1989.25   1
   6  -5  11 31309.5 1648.14   4
   6   5  12 4609.23 771.447   1
   6  -5  12 3446.07 591.501   4
   6   5  13 11482.8 1256.91   1
   6   5  14 8902.34 1134.55   1
  -6  -6  17 5418.54 901.486   4
  -6  -6  16 28668.0 2002.33   4
  -6  -6  15 1161.74 379.275   4
  -6   6  14 7749.46 599.981   5
  -6  -6  14 7892.58 958.171   4
  -6   6  13 22997.3 967.845   5
  -6  -6  13 24900.7 1646.03   4
  -6   6  12 3875.65 376.606   5
  -6  -6  12 3535.35 623.075   4
  -6   6  11 6411.21 454.681   5
  -6  -6  11 6935.45 822.265   4
  -6   6  10 71513.9 1465.55   5
  -6  -6  10 66898.0 1960.12   2
  -6  -6  10 67780.5 2447.82   4
   6  -6  -9 10659.2 481.528   1
  -6   6   9 11524.9 568.119   5
   6   6  -9 10279.7 979.821   5
   6  -6  -9 9171.15 876.027   4
  -6  -6   9 9904.78 746.612   2
  -6  -6   9 11010.4 967.944   4
  -6  -6   8 1603.14 299.151   2
  -6  -6   8 1847.83 383.764   4
   6   6  -8 1651.00 394.632   5
  -6   6   8 1272.17 192.978   5
   6  -6  -8 1805.77 227.358   1
   6  -6  -8 1604.94 342.192   4
   6  -6  -7 1239.08 202.337   1
   6   6  -7 1039.38 310.184   5
   6   6  -6 79438.7 2575.89   5
  -6  -6   6 77049.8 2497.89   1
  -6  -6   6 70755.7 2407.32   5
  -6  -6   5 930.460 265.145   1
   6   6  -5 903.700 285.029   5
   6  -6  -4 2875.09 543.441   3
   6  -6  -4 3565.36 370.008   5
   6   6  -4 4050.47 556.419   5
  -6  -6   4 3053.64 520.446   1
   6  -6  -3 822.138 325.717   3
   6   6  -3 404.870 234.182   5
   6  -6  -3 456.837 138.113   5
  -6  -6   3 493.909 214.980   1
  -6  -6   2 1118.97 297.688   1
   6  -6  -2 575.999 248.737   3
   6  -6  -2 969.716 208.795   5
   6   6  -2 386.305 221.576   5
   6  -6  -1 1817.86 312.075   5
   6   6  -1 1555.10 351.456   5
   6  -6  -1 2007.63 337.272   2
   6  -6   0 104260. 2471.25   5
   6   6   0 107228. 2973.80   5
   6  -6   0 108143. 2315.92   2
   6  -6   1 2274.59 311.969   2
   6  -6   1 1706.30 337.297   5
   6   6   1 1550.20 387.722   5
   6   6   2 12009.6 1020.03   1
   6  -6   2 10272.2 855.889   5
   6  -6   2 11749.6 622.054   4
   6  -6   2 10817.2 640.037   2
   6  -6   3 1354.23 225.266   4
   6  -6   3 1014.59 296.311   5
   6   6   3 1703.92 394.606   1
   6   6   4 39273.1 1912.76   1
   6  -6   4 38465.8 1833.62   5
   6  -6   4 38300.2 1231.63   4
   6   6   5 23193.9 1507.73   1
   6  -6   5 22455.3 1006.39   4
  -6  -6  -6 4257.78 494.765   3
   6   6   6 4152.75 662.221   1
   6  -6   6 3744.87 436.543   4
   6  -6   7 307.842 152.172   4
  -6  -6  -7 405.911 157.919   3
   6   6   7 78.9648 165.394   1
   6  -6   8 141.366 130.158   4
   6   6   8 225.979 220.041   1
   6  -6   9 1666.14 361.132   4
   6   6   9 1588.95 440.056   1
   6   6  10 25214.6 1771.21   1
   6  -6  10 25609.8 1439.50   4
   6   6  11 3589.06 701.642   1
   6  -6  11 4241.01 631.651   4
   6  -6  12 14038.6 1165.91   4
   6   6  12 13830.1 1374.26   1
   6   6  13 21.4898 186.695   1
   6   6  14 9490.04 1202.60   1
  -6  -7  16 195.628 148.556   4
  -6  -7  15 2159.65 554.415   4
  -6  -7  14 2358.76 544.259   4
  -6   7  13 22945.4 1034.67   5
  -6  -7  13 25106.1 1710.08   4
  -6   7  12 16645.9 841.201   5
  -6  -7  12 18914.7 1432.52   4
  -6  -7  11 1876.58 435.468   4
  -6   7  11 1619.87 269.723   5
  -6  -7  11 2141.89 363.379   2
   6  -7 -10 7616.65 460.632   1
  -6   7  10 7694.25 539.997   5
  -6  -7  10 7483.90 662.054   2
  -6  -7  10 7061.72 831.842   4
  -6   7   9 50658.3 1369.27   5
   6   7  -9 52445.5 2333.76   5
   6  -7  -9 50357.1 1299.90   1
  -6  -7   9 47945.7 1668.58   2
  -6  -7   9 52486.2 2205.49   4
  -6  -7   8 162.854 116.730   2
   6   7  -8 285.239 181.628   5
  -6   7   8 155.204 102.191   5
   6  -7  -8 298.777 135.862   1
   6  -7  -7 5911.89 502.084   1
   6   7  -7 5244.91 722.584   5
  -6   7   7 5635.81 470.415   5
   6   7  -6 5723.84 740.192   5
   6   7  -5 4079.52 606.396   5
   6   7  -4 4471.02 650.900   5
   6   7  -3 114616. 3208.31   5
   6  -7  -3 103719. 2336.51   5
   6   7  -2 2405.77 481.093   5
   6  -7  -2 3332.34 435.207   5
   6  -7  -1 3761.46 481.468   5
   6   7  -1 3494.95 574.856   5
   6  -7   0 12819.3 932.460   5
   6   7   0 13589.5 1129.29   5
   6  -7   0 14350.8 895.935   2
   6  -7   1 1893.16 305.879   2
   6  -7   1 2156.33 414.871   5
   6   7   1 1712.51 429.677   5
   6  -7   2 148.612 117.062   2
   6  -7   2 11.9621 71.9079   5
   6   7   2 140.824 153.589   5
   6   7   3 38000.2 1975.49   5
   6  -7   3 35125.7 1252.16   4
   6   7   4 3639.87 613.658   1
   6  -7   4 4523.94 462.900   4
   6   7   5 9501.30 992.126   1
   6  -7   5 9278.82 682.491   4
   6  -7   6 2823.14 397.380   4
   6   7   6 3410.68 617.897   1
   6   7   7 19924.1 1503.04   1
   6  -7   7 20811.7 1140.13   4
   6  -7   8 360.166 146.202   4
   6   7   8 883.267 351.824   1
   6  -7   9 287.151 191.250   4
   6   7   9 681.825 340.701   1
   6  -7  10 3820.61 590.879   4
   6   7  10 4218.85 742.986   1
   6   7  11 7117.96 988.186   1
   6  -7  11 6382.29 772.873   4
   6   7  12 550.703 299.603   1
   6   7  13 24452.5 1907.63   1
  -6  -8  15 202.491 167.032   4
  -6  -8  14 9769.52 1134.40   4
  -6  -8  13 255.777 238.441   4
  -6  -8  12 10380.4 1121.13   4
  -6  -8  11 3465.56 639.414   4
  -6   8  11 2570.75 361.113   5
  -6  -8  10 4014.10 490.523   2
  -6  -8  10 4458.67 698.765   4
  -6   8  10 4753.06 475.424   5
   6   8  -9 23023.5 1642.59   5
  -6   8   9 23010.9 1052.04   5
  -6  -8   9 19643.2 1101.15   2
  -6  -8   9 22619.8 1506.90   4
   6   8  -8 363.211 241.897   5
  -6   8   8 467.633 168.574   5
   6  -8  -8 222.713 94.6744   1
  -6   8   7 732.458 199.018   5
   6  -8  -7 787.429 207.524   1
   6   8  -7 879.143 326.102   5
   6   8  -6 4854.02 720.051   5
   6   8  -5 473.728 272.963   5
   6   8  -4 27453.7 1692.68   5
   6   8  -3 8650.76 946.903   5
   6  -8  -3 9213.07 755.231   5
   6   8  -2 11892.2 1106.60   5
   6  -8  -2 11680.6 882.666   5
   6   8  -1 9647.78 992.636   5
   6  -8  -1 9011.14 803.465   5
   6  -8   0 14200.2 1049.78   5
   6   8   0 14960.3 1242.44   5
   6  -8   1 11132.6 966.355   5
   6   8   1 12531.4 1152.12   5
   6  -8   1 13253.9 857.240   2
   6  -8   2 6794.32 565.224   2
   6   8   2 6708.05 860.650   5
   6   8   3 7032.14 897.552   5
   6  -8   3 6574.84 586.862   4
   6  -8   3 6581.51 495.766   2
   6  -8   4 1370.87 292.995   4
   6   8   4 1319.19 417.512   5
   6   8   5 10736.3 1143.55   5
   6  -8   5 9605.41 756.799   4
   6  -8   6 16636.3 1018.49   4
   6  -8   7 189.562 137.006   4
   6   8   7 243.153 177.371   1
   6  -8   8 2871.83 474.852   4
   6   8   8 4091.17 737.168   1
   6   8   9 11169.6 1221.16   1
   6  -8   9 11606.6 978.522   4
   6   8  10 3341.59 694.448   1
   6   8  11 2929.05 667.759   1
  -6  -9  13 7119.71 985.073   4
  -6  -9  12 1257.61 388.167   4
  -6  -9  11 21155.2 1611.26   4
  -6  -9  10 164.055 147.774   4
  -6   9  10 26.1209 86.6721   5
  -6  -9   9 3243.62 613.407   4
  -6   9   9 3926.93 478.899   5
   6   9  -9 3130.29 652.200   5
   6   9  -8 6571.40 918.145   5
  -6   9   8 6102.50 612.366   5
   6   9  -7 802.911 328.830   5
   6   9  -6 1957.80 489.446   5
   6   9  -5 59297.9 2653.18   5
   6   9  -4 15250.3 1351.95   5
   6   9  -3 2757.70 591.199   5
   6  -9  -3 2005.89 380.682   5
   6  -9  -2 2517.82 450.954   5
   6   9  -2 2627.58 570.562   5
   6  -9  -1 14829.3 1108.15   5
   6   9  -1 15563.3 1341.47   5
   6   9   0 1597.00 431.996   5
   6  -9   1 691.874 215.230   2
   6   9   1 260.788 140.918   5
   6   9   2 7046.67 938.995   5
   6  -9   2 8008.26 660.693   2
   6   9   3 5880.28 858.887   5
   6  -9   3 5520.42 490.097   2
   6  -9   3 4592.88 535.327   4
   6   9   4 6116.06 893.390   5
   6  -9   4 5223.08 578.783   4
   6   9   5 36704.7 2204.87   5
   6  -9   5 39712.4 1646.30   4
   6   9   6 7773.79 1030.88   5
   6  -9   6 8856.13 795.265   4
   6  -9   7 220.141 205.995   4
   6   9   7-138.304 235.946   5
   6   9   8 155.708 157.711   5
  -6 -10  11 176.774 227.269   4
  -6 -10  10 444.754 254.535   4
  -6 -10   9 201.901 250.710   4
  -6  10   8 7941.09 749.950   5
   6  10  -8 5976.07 939.356   5
   6  10  -7 9409.27 1157.92   5
   6  10  -6 3826.25 717.765   5
   6  10  -5 1133.20 394.320   5
   6  10  -4 32365.8 2070.01   5
   6  10  -3 5851.21 869.831   5
   6  10  -2 23858.2 1773.49   5
   6  10  -1-304.287 248.092   5
   6  10   0 12264.0 1268.78   5
   6  10   1 114.169 175.821   5
   6 -10   1 288.172 161.473   2
   6  10   2 32553.2 2112.96   5
   6 -10   3-70.5391 152.967   4
   6  10   3 23.1802 251.822   5
   6  10   4 15948.9 1496.08   5
   6 -10   4 18207.3 1167.82   4
   6 -10   5 1591.79 367.429   4
   6  10   5 1720.26 500.179   5
   6  10   6 1522.04 433.238   5
   6  10   7 3166.26 709.679   5
   6  11  -8 1772.04 497.672   5
   6  11  -7 118.849 205.351   5
   6  11  -6 150.912 229.549   5
   6  11  -5 2973.81 671.595   5
   6  11  -4 3083.96 680.605   5
   6  11  -3 8512.18 1126.33   5
   6  11  -2 3300.98 700.618   5
   6  11  -1 16874.0 1570.80   5
   6  11   0 2141.70 578.729   5
   6  11   1 2155.51 559.734   5
   6  11   2 795.914 380.475   5
   6 -11   3 387.129 222.047   4
   6  11   3-133.682 326.367   5
   6  11   4 990.352 432.363   5
   7   0 -21 511.368 231.023   2
  -7   0  20 5913.18 1073.30   3
   7   0 -20 9120.57 1006.43   2
   7   0 -19 82.9825 112.634   2
  -7   0  19 164.908 320.260   3
  -7   0  18 19558.1 1884.10   3
  -7   0  18 16848.0 1603.83   4
   7   0 -18 17913.2 1321.25   2
   7   0 -17-118.251 185.001   2
  -7   0  17 333.722 217.986   3
  -7   0  17-283.889 226.929   4
   7   0 -16 3477.49 569.341   2
  -7   0  16 3664.10 323.310   1
  -7   0  16 3789.39 533.114   5
  -7   0  16 3100.49 703.453   3
  -7   0  16 3591.06 675.469   4
   7   0 -15 198.322 159.295   2
  -7   0  15-67.8580 46.1126   1
  -7   0  15 114.518 92.1881   5
  -7   0  15-4.35562 50.5309   1
  -7   0  15-116.088 156.752   3
  -7   0  15 84.3540 130.799   4
  -7   0  14 68304.7 1253.63   1
  -7   0  14 67896.5 3024.64   3
  -7   0  14 66575.8 2642.29   4
   7   0 -14 68400.3 2346.96   2
   7   0 -13-118.255 144.041   2
  -7   0  13-54.2268 60.2784   5
  -7   0  13 0.40008 44.9499   1
  -7   0  13 178.529 200.982   3
  -7   0  13-41.1783 171.339   4
  -7   0  12 219069. 3008.60   5
  -7   0  12 224720. 5133.34   3
  -7   0  12 226269. 2112.67   1
  -7   0  12 208773. 4269.48   4
   7   0 -12 223239. 3994.12   2
   7   0 -12 212962. 3882.77   4
  -7   0  11 135.804 146.204   4
   7   0 -11-68.5991 119.510   2
  -7   0  11-3.50234 41.3951   1
   7   0 -11 143.184 140.647   4
  -7   0  11 37.9071 68.9416   5
  -7   0  11-181.112 265.056   3
  -7   0  10 205791. 4541.32   3
  -7   0  10 193573. 3653.55   4
  -7   0  10 198898. 1932.59   1
  -7   0  10 201772. 2442.22   5
   7   0 -10 204197. 3578.25   2
   7   0 -10 199814. 3381.36   4
  -7   0   9 263.705 138.699   4
   7   0  -9 103.346 92.4706   2
   7   0  -9 13.0938 92.2487   4
  -7   0   9-0.48322 48.1867   5
  -7   0   9-120.699 124.496   3
  -7   0   9-13.2385 48.7876   1
  -7   0   8 503.277 199.288   3
   7   0  -8 214.370 125.159   2
   7   0  -8 470.835 140.391   4
  -7   0   8 513.900 109.383   1
  -7   0   7 104.844 97.5018   4
   7   0  -7 109.553 90.4104   4
  -7   0   7 173.050 81.5584   1
  -7   0   7 176.354 203.219   3
  -7   0   6 79556.8 2408.46   3
   7   0  -6 80312.8 1314.80   5
  -7   0   6 76634.0 1717.29   4
  -7   0   6 81088.8 1489.48   1
  -7   0   5-34.8623 72.4564   4
  -7   0   5 90.6797 70.2492   3
   7   0  -5-45.8512 73.3345   1
   7   0  -5 26.8251 44.8044   5
  -7   0   5-29.7110 40.3970   1
  -7   0   5 2.11449 61.3038   2
   7   0  -4 3364.57 303.376   5
  -7   0   4 3878.19 364.557   1
   7   0  -4 3323.03 344.226   1
  -7   0   4 3204.17 445.500   3
  -7   0   4 3899.00 318.035   4
  -7   0   4 4111.36 473.172   2
  -7   0   3 80.7562 107.000   2
  -7   0   3-10.3698 36.8633   4
  -7   0   3-19.7735 54.1849   1
   7   0  -3 34.3049 78.1134   1
  -7   0   3-16.6767 102.132   3
   7   0  -2 89074.1 1956.25   1
  -7   0   2 87521.4 1947.22   1
  -7   0   2 88710.0 2117.28   3
  -7   0   2 93558.2 1206.35   4
  -7   0   2 86047.9 2069.11   2
   7   0  -1 8.76800 84.0266   1
  -7   0   1 98.1951 107.421   2
  -7   0   1 15.5811 109.863   3
  -7   0   0 140205. 2319.53   3
   7   0   0 143632. 2734.17   1
  -7   0   0 136593. 2538.38   2
   7   0   1-25.5880 98.4390   1
   7   0   2 28754.4 1348.78   1
  -7   0  -2 28560.4 831.037   4
   7   0   3 34.3215 133.165   1
  -7   0  -3-7.08986 48.3445   4
  -7   0  -4 70794.3 1564.42   4
   7   0   4 88052.7 2564.39   1
  -7   0  -5-44.4284 74.8270   4
   7   0   5-59.8203 104.233   1
  -7   0  -6 40743.6 1358.90   4
   7   0   6 38878.2 1845.08   1
   7   0   7 1283.13 377.050   1
   7   0   8 91481.0 3027.06   1
  -7   0  -8 87600.6 2246.41   4
  -7   0  -9-194.674 154.263   4
   7   0   9 200.149 230.190   1
  -7   0 -10 312.747 176.820   4
   7   0  10 130.762 151.984   1
   7   0  11-135.326 162.707   1
   7   0  12 884.158 375.974   1
   7   0  13 7.83490 204.450   1
   7   0  14 62150.5 3036.78   1
   7  -1 -21 1544.11 446.520   2
   7  -1 -20 3641.93 660.723   2
   7   1 -20 3896.94 622.696   2
  -7   1  20 4213.98 920.444   3
  -7  -1  20 4046.68 819.992   3
  -7  -1  19 22183.9 2062.20   3
  -7  -1  19 23782.7 1974.12   4
   7  -1 -19 21866.1 1589.57   2
  -7   1  19 20946.1 1990.68   3
   7   1 -19 22784.5 1452.18   2
  -7   1  18 11607.0 1461.84   3
  -7  -1  18 10783.4 1382.11   3
  -7  -1  18 12615.6 1380.18   4
   7  -1 -18 13125.2 1219.46   2
   7   1 -18 12035.6 1037.64   2
   7  -1 -17 412.239 254.482   2
   7   1 -17 97.5918 94.3646   2
  -7   1  17 891.990 472.805   3
  -7  -1  17 545.310 340.567   3
  -7  -1  17 606.787 291.457   4
  -7  -1  16 7709.29 994.196   4
  -7  -1  16 7655.85 771.784   5
  -7   1  16 6507.44 994.970   3
  -7  -1  16 6282.95 986.293   3
   7  -1 -16 7635.24 864.895   2
   7   1 -16 7109.42 769.229   2
   7  -1 -15 1557.36 369.951   2
   7   1 -15 1428.02 331.576   2
  -7   1  15 1754.65 549.454   3
  -7   1  15 2337.50 536.096   4
  -7  -1  15 1837.88 378.849   5
  -7  -1  15 2704.00 625.615   3
  -7  -1  15 2369.68 523.742   4
  -7  -1  14 5095.72 730.892   4
   7  -1 -14 4528.01 637.002   2
  -7   1  14 4265.38 439.409   5
  -7  -1  14 5249.32 583.634   5
  -7   1  14 4186.84 757.008   3
  -7  -1  14 5351.13 851.920   3
   7   1 -14 5856.72 661.868   2
  -7   1  14 5324.91 754.300   4
  -7  -1  13 57493.7 1424.37   1
  -7   1  13 58434.9 2744.40   3
  -7  -1  13 58984.5 2680.77   3
  -7   1  13 56123.1 2335.77   4
  -7  -1  13 57955.8 2341.48   4
   7  -1 -13 58725.9 2231.35   2
  -7   1  13 58165.0 1498.93   5
   7   1 -13 55130.6 1941.99   2
  -7  -1  12 16575.3 750.745   1
  -7   1  12 13794.1 1296.36   3
  -7   1  12 15580.2 709.923   5
  -7  -1  12 18074.4 1425.56   3
  -7   1  12 14847.2 1135.43   4
  -7  -1  12 13560.5 1074.98   4
   7  -1 -12 16175.0 1141.01   2
   7  -1 -12 15159.5 1034.75   4
   7   1 -12 17501.5 1074.35   2
  -7  -1  11 30817.3 1006.31   1
  -7   1  11 26790.5 1748.54   3
  -7   1  11 27323.6 829.898   5
  -7  -1  11 28208.3 1115.42   5
  -7  -1  11 27455.8 1699.90   3
  -7   1  11 28384.2 1484.84   4
  -7  -1  11 27788.9 1460.06   4
   7  -1 -11 27167.8 1420.20   2
   7  -1 -11 28323.6 1345.77   4
   7   1 -11 28027.3 1313.28   2
   7   1 -11 25725.4 1281.59   4
   7  -1 -10 2719.40 442.962   2
  -7  -1  10 2344.97 407.560   4
   7   1 -10 1800.87 330.515   2
  -7  -1  10 2885.09 303.855   1
  -7  -1  10 2611.34 328.490   5
  -7   1  10 2545.09 221.610   5
  -7   1  10 2468.13 522.302   3
   7  -1 -10 3438.57 443.298   4
   7   1 -10 3646.04 462.119   4
  -7   1  10 2000.66 391.612   4
  -7   1   9 87421.0 2919.35   3
  -7  -1   9 87385.1 1690.55   1
  -7   1   9 88627.4 2343.88   4
  -7  -1   9 84058.8 2245.67   4
   7  -1  -9 87816.0 2399.35   2
   7  -1  -9 88262.8 2101.28   4
  -7  -1   9 87999.1 1791.20   5
   7   1  -9 87826.3 2210.81   2
  -7   1   8 204485. 4336.67   3
  -7  -1   8 201695. 2540.80   1
  -7   1   8 195273. 3237.95   4
  -7  -1   8 195848. 3240.43   4
   7  -1  -8 196873. 2907.06   4
  -7   1   7 26615.5 1499.64   3
   7   1  -7 26103.6 934.533   5
  -7   1   7 24947.3 1067.09   4
  -7  -1   7 25222.6 1076.02   4
   7  -1  -7 28086.7 1019.52   4
  -7  -1   6 1462.58 288.262   2
  -7  -1   6 1177.54 227.354   4
   7  -1  -6 1671.20 224.657   4
   7  -1  -6 1653.13 188.377   1
   7   1  -6 1445.89 225.959   5
  -7   1   6 689.512 234.316   3
  -7  -1   6 1186.53 200.441   1
  -7   1   6 1577.91 243.353   4
  -7  -1   5 25269.6 970.426   1
   7   1  -5 24746.2 957.682   1
  -7   1   5 23896.0 1312.89   3
   7  -1  -5 23786.1 550.232   5
   7   1  -5 22443.0 866.669   5
   7  -1  -5 25086.3 804.764   1
  -7   1   5 24706.5 867.555   4
  -7  -1   5 24767.1 1167.36   2
  -7  -1   5 23863.9 907.638   4
   7  -1  -5 23452.2 746.492   4
  -7   1   4 95882.8 2512.46   3
   7   1  -4 93643.2 1930.54   1
  -7  -1   4 95731.5 2364.46   3
  -7  -1   4 95520.6 1967.42   1
   7   1  -4 92676.2 1793.88   5
  -7   1   4 96000.9 1487.98   4
  -7  -1   4 95318.2 2218.71   2
  -7  -1   4 95382.6 1697.33   4
   7  -1  -4 92864.6 1691.84   1
   7  -1  -3 54295.2 1396.27   1
  -7   1   3 52033.9 1772.00   3
  -7  -1   3 52077.2 1677.54   3
   7   1  -3 52909.0 1519.98   1
  -7   1   3 53309.0 923.978   4
  -7  -1   3 54815.2 1550.53   1
  -7   1   3 53650.9 1692.48   2
  -7  -1   3 55499.4 1673.68   2
  -7  -1   3 54229.1 1190.63   4
  -7   1   2-10.4500 85.3692   2
  -7  -1   2-56.3224 115.304   2
   7   1  -2-18.1145 63.4588   1
  -7  -1   2 70.0438 71.0685   3
  -7   1   2-86.4752 109.251   3
  -7  -1   2 124.541 97.3757   1
   7  -1  -2-22.9078 52.4460   1
  -7   1   1 30387.1 1218.50   3
  -7  -1   1 30148.4 1121.62   3
   7  -1  -1 29564.5 1174.21   3
   7  -1  -1 30693.9 1195.83   1
   7   1  -1 31443.5 1264.47   1
  -7   1   1 32320.4 1250.70   2
  -7   1   0 213.174 96.7045   2
  -7  -1   0 256.353 118.427   3
   7  -1   0 302.816 146.314   1
   7  -1   0 150.542 72.9346   3
   7   1   0 142.079 89.4076   1
   7   1   1 96678.5 2407.57   1
   7  -1   1 95893.6 2360.11   1
  -7  -1  -1 99299.9 1661.28   3
   7  -1   1 93620.6 1836.80   3
  -7   1  -1 95543.2 2096.42   2
   7   1   2 44533.6 1689.35   1
   7  -1   2 47393.5 1729.86   1
   7  -1   2 45124.5 1186.22   3
  -7   1  -2 46085.9 739.670   4
  -7   1  -2 46545.8 1453.47   2
   7   1   3 68021.3 2183.95   1
   7  -1   3 70172.0 2218.65   1
   7  -1   3 70808.1 1359.06   3
  -7   1  -3 72653.4 1159.07   4
   7  -1   4 5334.64 639.817   1
   7   1   4 5141.86 623.811   1
   7  -1   4 4213.67 296.297   3
  -7  -1  -4 4490.18 440.986   4
  -7   1  -4 5547.00 366.773   4
   7   1   5 50735.0 2013.06   1
  -7  -1  -5 49080.0 1573.03   4
   7  -1   5 47418.5 1972.39   1
  -7   1  -5 50560.5 1270.85   4
   7  -1   6 217.992 147.788   1
  -7   1  -6 580.300 167.864   4
   7   1   6 582.139 262.166   1
   7  -1   7 40172.4 1959.40   1
   7   1   7 44280.5 2027.23   1
  -7  -1  -7 43860.5 1656.50   4
   7   1   8 7644.09 879.684   1
  -7  -1  -8 8216.14 752.706   4
   7  -1   8 6508.18 821.767   1
   7  -1   9 18458.9 1412.96   1
   7   1   9 18019.8 1388.08   1
  -7   1  -9 19880.3 1084.00   4
  -7  -1  -9 17014.9 1114.87   4
   7  -1  10 21088.0 1586.56   1
   7   1  10 22640.4 1610.09   1
  -7   1 -10 19514.6 1127.92   4
   7  -1  11 12056.2 1236.95   1
   7   1  11 11133.6 1175.00   1
   7  -1  12 72.1271 156.420   1
   7   1  12 138.969 267.531   1
   7   1  13 6252.62 938.512   1
   7  -1  13 9263.91 1153.63   1
   7   1  14 452.602 391.314   1
   7  -1  14-98.5996 279.012   1
   7  -2 -21-33.4383 308.038   2
  -7   2  20 2306.12 693.141   3
  -7  -2  20 3613.14 903.502   3
   7  -2 -20 2769.58 620.052   2
   7   2 -19 1631.95 382.004   2
  -7  -2  19 2332.68 681.623   3
  -7   2  19 2326.53 668.840   3
  -7  -2  19 3034.69 734.480   4
   7  -2 -19 2248.52 558.929   2
  -7   2  18 11318.1 1401.95   3
  -7  -2  18 11304.1 1302.79   4
  -7  -2  18 12012.6 1487.05   3
   7  -2 -18 10736.6 1146.42   2
   7   2 -18 11184.6 940.290   2
   7   2 -17 225.009 248.940   2
  -7   2  17-296.235 412.531   3
  -7  -2  17 278.650 292.557   3
   7  -2 -17 87.9840 154.667   2
  -7  -2  17-174.522 236.663   4
  -7  -2  16 157.515 269.258   4
   7   2 -16 139.110 146.983   2
  -7   2  16 237.604 296.822   3
  -7  -2  16 167.916 193.983   3
  -7  -2  15 4116.64 669.851   4
  -7   2  15 4768.99 489.372   5
  -7  -2  15 5301.94 655.822   5
  -7   2  15 5903.20 939.662   3
   7   2 -15 4406.66 557.891   2
  -7  -2  14 17694.4 1134.96   5
  -7   2  14 16219.1 1524.70   3
  -7   2  14 19942.3 897.249   5
  -7  -2  14 18001.4 1387.03   4
   7   2 -14 20178.0 1144.40   2
  -7  -2  13 5217.08 710.687   4
  -7   2  13 3605.79 339.115   5
  -7   2  13 3313.54 681.156   3
  -7  -2  13 3608.99 487.550   5
   7   2 -13 4298.68 529.246   2
  -7  -2  12 61767.5 1688.04   1
  -7   2  12 61224.8 2750.11   3
  -7   2  12 59083.8 1202.66   5
  -7  -2  12 60520.3 1878.25   5
  -7  -2  12 57578.6 2227.98   4
   7  -2 -12 60192.5 2097.14   4
  -7  -2  11 13119.7 774.471   1
  -7   2  11 14716.5 484.583   5
  -7   2  11 15970.1 1349.39   3
   7  -2 -11 15125.1 1105.65   2
  -7  -2  11 14574.0 1070.39   4
   7  -2 -11 15332.6 1009.05   4
  -7  -2  10 48899.9 1458.85   1
  -7   2  10 53952.2 2419.32   3
   7  -2 -10 49747.9 1930.94   2
  -7  -2  10 50036.0 1868.32   4
   7  -2 -10 50613.9 1730.90   4
   7  -2  -9 170.110 129.440   2
  -7  -2   9 685.899 218.789   4
   7  -2  -9 391.238 164.503   4
  -7   2   9 584.579 276.179   3
  -7  -2   9 553.459 166.962   5
  -7  -2   9 722.631 190.562   1
  -7   2   8 25856.3 1574.36   3
   7   2  -8 25071.4 1086.33   5
  -7  -2   8 28258.6 1095.33   1
  -7  -2   8 26821.8 1096.88   5
  -7  -2   8 26739.8 1224.94   4
  -7  -2   8 24214.7 1225.94   2
   7  -2  -8 26061.7 1086.83   4
  -7  -2   7 228.938 132.658   2
  -7  -2   7 584.293 160.988   1
   7  -2  -7 348.384 129.994   4
  -7  -2   7 436.931 151.273   4
   7   2  -7 86.9602 88.4870   5
  -7   2   7 240.571 137.400   3
  -7   2   6 7666.72 796.139   3
   7   2  -6 7351.70 566.993   5
   7  -2  -6 7209.68 742.106   3
   7  -2  -6 8322.50 379.741   1
  -7  -2   6 7997.98 597.086   1
   7  -2  -6 8250.82 510.748   4
  -7  -2   6 8089.93 674.109   2
  -7  -2   6 8000.17 601.612   4
   7  -2  -5 36166.1 937.358   1
  -7   2   5 35460.2 1668.22   3
   7   2  -5 36120.7 1236.84   5
   7  -2  -5 34638.3 1576.56   3
  -7  -2   5 36378.8 1281.31   1
   7  -2  -5 36915.3 933.182   4
   7  -2  -5 37327.3 1422.16   2
  -7  -2   5 39304.6 1450.95   2
  -7  -2   5 35588.3 1201.79   4
  -7  -2   4 46462.7 1474.77   1
  -7   2   4 45817.9 1782.56   3
   7   2  -4 44954.5 1448.43   1
   7  -2  -4 43479.9 1715.66   3
   7   2  -4 44117.1 1379.66   5
   7  -2  -4 46219.5 1176.44   1
   7  -2  -4 44649.1 872.571   4
   7  -2  -4 43534.0 1482.77   2
  -7  -2   4 46067.9 1550.00   2
   7  -2  -3 84622.2 1750.40   1
   7   2  -3 83970.1 2035.84   1
  -7   2   3 83036.6 2317.20   3
   7  -2  -3 84131.9 2310.42   3
   7   2  -3 84605.5 1966.20   5
   7  -2  -3 85057.8 2003.03   2
   7  -2  -2 103455. 2090.65   1
   7  -2  -2 103945. 2499.21   3
   7   2  -2 104564. 2362.67   1
   7  -2  -1 18226.5 1014.02   3
   7  -2  -1 18813.2 952.849   1
  -7   2   1 18122.3 968.284   2
   7   2  -1 19028.2 1031.68   1
   7  -2   0 102805. 2325.92   3
   7   2   0 106321. 2496.69   1
   7  -2   0 103670. 2359.89   1
  -7   2   0 107976. 2300.78   2
  -7  -2   0 99256.4 2444.99   1
   7  -2   1 22624.1 1045.10   3
  -7  -2  -1 22620.9 801.552   3
   7   2   1 21914.9 1182.98   1
  -7   2  -1 23103.1 1046.24   2
   7  -2   1 21389.0 1125.52   1
   7  -2   2 14370.3 967.091   1
   7  -2   2 15509.6 835.135   3
  -7  -2  -2 14791.1 563.046   3
  -7   2  -2 15584.2 841.066   2
   7   2   2 14969.4 999.668   1
   7  -2   3 9036.96 793.027   1
   7  -2   3 8601.21 605.921   3
  -7   2  -3 9271.12 636.416   2
  -7  -2  -3 9245.43 825.539   1
   7   2   3 8041.74 763.165   1
   7   2   4 30951.2 1561.90   1
   7  -2   4 30367.3 1528.16   1
   7  -2   4 30083.7 1071.51   3
  -7   2  -4 30595.1 1154.88   2
   7  -2   5 41240.5 1857.29   1
   7   2   5 41213.7 1837.32   1
   7  -2   5 36593.9 1139.49   3
  -7   2  -5 39521.2 1031.40   4
  -7   2  -5 38661.1 1294.59   2
   7   2   6 88128.8 2787.56   1
   7  -2   6 87601.0 1692.79   3
  -7  -2  -6 89044.9 2422.83   4
  -7   2  -6 88916.2 1717.18   4
   7  -2   6 91505.6 2845.27   1
  -7   2  -6 84575.9 1946.71   2
   7   2   7 7820.57 863.925   1
   7  -2   7 7618.10 483.102   3
  -7  -2  -7 7314.19 734.398   4
   7  -2   7 8026.49 873.786   1
  -7   2  -7 8603.18 596.918   4
  -7   2  -7 8776.12 620.616   2
   7   2   8 15824.7 1263.53   1
   7  -2   8 15057.2 639.735   3
  -7  -2  -8 13556.5 1027.64   4
   7  -2   8 15482.1 1273.75   1
   7   2   9 4100.50 663.327   1
   7  -2   9 3395.47 639.633   1
  -7   2  -9 3706.29 451.707   4
   7   2  10 8519.29 986.754   1
   7  -2  10 10163.9 1115.59   1
  -7   2 -10 8563.61 723.328   4
   7  -2  11 269.288 262.732   1
   7   2  11 909.906 344.811   1
   7   2  12 13115.0 1321.52   1
   7  -2  12 12840.2 1344.21   1
   7   2  13 1113.52 404.538   1
   7  -2  13 341.856 267.699   1
   7   2  14 9685.86 1200.53   1
   7  -2  14 9078.40 1202.97   1
  -7   3  20 63.9744 385.757   3
  -7   3  19 321.682 346.184   3
  -7  -3  19-173.490 267.034   3
  -7  -3  19 137.036 185.551   4
  -7  -3  18 6253.29 980.667   4
  -7   3  18 5846.65 1057.93   3
  -7  -3  18 4981.87 919.890   3
  -7   3  17 17644.5 1726.80   3
  -7  -3  17 19937.4 1667.65   4
  -7  -3  16 359.191 278.281   4
  -7   3  16-236.071 385.382   3
  -7  -3  15 72.6289 197.067   4
  -7   3  15 299.749 188.189   3
  -7  -3  14 268.892 155.505   4
  -7   3  14 387.919 131.100   5
  -7   3  14 306.678 222.398   3
  -7   3  13 10389.8 1188.77   3
  -7   3  13 10832.6 536.369   5
  -7  -3  13 9554.37 848.178   5
  -7  -3  13 10871.5 1031.56   4
  -7   3  12 11446.8 1222.90   3
  -7   3  12 11075.9 437.137   5
  -7  -3  12 11528.6 887.830   5
  -7  -3  12 10602.4 970.711   4
  -7   3  11 189909. 4830.88   3
  -7  -3  11 191114. 3499.19   5
   7  -3 -11 200495. 3774.98   4
  -7  -3  11 196815. 3963.15   4
   7  -3 -10 10.7120 112.786   4
  -7  -3  10-28.3707 164.054   4
  -7   3  10-92.5175 220.579   3
  -7  -3  10-35.0045 109.550   5
   7  -3  -9 1161.04 264.380   4
  -7  -3   9 1070.59 298.197   4
  -7   3   9 1616.17 446.766   3
   7  -3  -9 889.871 328.364   3
  -7  -3   9 1022.74 248.206   2
  -7  -3   8-156.765 151.798   2
   7  -3  -8-19.4601 65.6372   4
  -7  -3   8 92.9287 98.0358   4
  -7   3   8 137.069 129.822   3
   7   3  -8 32.8229 79.7626   5
   7  -3  -8 256.997 235.913   3
   7   3  -7 29068.2 1256.73   5
  -7   3   7 28684.9 1634.96   3
   7  -3  -7 27505.9 1567.94   3
   7  -3  -7 31732.2 1467.18   2
   7  -3  -7 28758.7 1107.87   4
  -7  -3   7 29048.1 1291.01   2
  -7  -3   7 28997.2 1274.22   4
  -7   3   6 6024.13 728.762   3
   7   3  -6 6646.30 591.875   5
   7  -3  -6 6644.43 764.777   3
   7  -3  -6 6982.95 493.657   4
   7  -3  -6 6835.93 667.447   2
  -7  -3   6 4952.46 528.336   2
  -7  -3   6 6332.34 563.705   4
   7  -3  -6 6398.40 342.663   1
   7  -3  -5 7371.24 443.059   1
  -7   3   5 7262.76 777.068   3
   7   3  -5 7654.57 631.735   5
   7  -3  -5 7406.34 772.283   3
   7  -3  -5 6962.04 450.284   4
   7  -3  -5 7780.94 681.275   2
  -7  -3   5 6493.69 597.955   2
   7  -3  -4 208.762 129.182   2
   7  -3  -4 292.488 79.2742   4
   7  -3  -4 235.913 114.927   1
   7  -3  -4 206.286 54.7633   5
   7   3  -4 351.224 161.572   5
   7  -3  -4 16.0495 67.9796   3
   7   3  -3 37264.1 1449.85   1
   7  -3  -3 35294.2 1621.50   3
   7   3  -3 34842.9 1369.91   5
   7  -3  -3 36105.3 689.211   4
   7  -3  -3 34987.5 1330.68   2
   7  -3  -2-91.3523 122.285   2
   7  -3  -2-3.95525 114.561   3
   7   3  -2-33.8690 89.3467   1
   7   3  -2-34.5229 95.7476   5
  -7  -3   2 22.2823 82.3204   1
  -7  -3   1 230102. 3792.30   1
   7  -3  -1 218249. 3844.57   3
   7   3  -1 225869. 3752.62   1
   7  -3  -1 227211. 3159.78   2
   7  -3   0 11933.5 877.942   3
   7   3   0 12558.5 906.905   1
  -7  -3   0 11737.0 877.329   1
   7   3   1 4052.56 524.768   1
  -7  -3  -1 3740.26 511.708   1
   7  -3   1 4310.20 516.868   3
   7  -3   2 4678.34 526.736   3
   7   3   2 4356.08 566.874   1
  -7  -3  -2 4510.86 576.481   1
  -7  -3  -3 67572.8 2324.33   1
   7  -3   3 63831.8 1902.75   3
   7   3   3 66802.9 2247.11   1
  -7   3  -3 68409.5 1772.47   2
  -7   3  -4 379.829 142.986   2
   7   3   4 352.409 152.727   1
   7  -3   4 253.411 100.675   3
   7   3   5 34363.7 1725.26   1
  -7   3  -5 34102.6 1205.62   2
  -7   3  -6 3.92862 49.9401   2
   7   3   6-22.2727 140.300   1
  -7   3  -7 14094.3 755.435   2
   7   3   7 14075.3 1177.55   1
  -7   3  -8 10.6161 59.0944   2
   7   3   8-23.3572 192.838   1
   7  -3   9 33622.1 1969.43   1
  -7   3  -9 33303.2 1136.49   2
   7   3   9 35507.1 1976.40   1
   7  -3  10 2542.08 581.861   1
   7   3  10 2030.50 524.573   1
   7   3  11 147.905 227.400   1
   7  -3  11-193.232 210.064   1
   7   3  12 184.613 189.802   1
   7  -3  12-70.4778 197.578   1
   7  -3  13 22689.9 1854.56   1
   7   3  13 23898.4 1848.78   1
   7   3  14-204.844 358.038   1
  -7   4  19 972.856 506.501   3
  -7   4  18 13128.4 1562.40   3
  -7  -4  18 13848.9 1497.66   4
  -7  -4  17 5983.13 928.771   4
  -7   4  17 6707.65 1104.37   3
  -7  -4  16 1142.89 390.423   4
  -7   4  16 1099.80 468.396   3
  -7  -4  15 1087.07 408.068   4
  -7   4  15 515.862 265.908   3
  -7   4  14 48329.7 2685.01   3
  -7  -4  14 46756.5 2258.16   4
  -7   4  13 13413.9 1358.33   3
  -7  -4  13 12067.9 1091.57   4
  -7   4  12 23975.4 1781.56   3
  -7  -4  12 23008.8 1349.94   5
  -7   4  12 21224.9 511.583   5
  -7  -4  12 22155.6 1425.93   4
   7  -4 -11 4289.33 576.574   4
  -7  -4  11 5010.28 640.679   4
  -7  -4  11 3980.50 520.127   1
  -7  -4  11 4500.84 585.639   5
  -7   4  11 4533.92 767.502   3
  -7  -4  10 6648.10 670.725   1
  -7  -4  10 6373.32 670.983   5
  -7   4  10 5489.69 802.339   3
   7  -4 -10 5954.98 652.190   4
  -7  -4  10 6358.90 700.968   4
  -7  -4   9 1050.81 256.699   2
   7  -4  -9 1012.58 256.582   4
  -7  -4   9 1000.62 280.747   4
  -7   4   9 858.967 349.438   3
   7   4  -9 866.783 260.722   5
  -7  -4   9 1165.55 296.624   1
  -7  -4   9 505.357 183.757   5
  -7  -4   8 30716.3 1394.39   1
   7   4  -8 29517.9 1417.37   5
  -7  -4   8 29987.2 1402.52   5
   7  -4  -8 30586.9 1312.42   4
  -7  -4   8 30028.8 1348.46   2
  -7  -4   8 30195.7 1430.16   4
   7  -4  -7 178.718 122.067   4
  -7  -4   7 160.637 117.995   2
  -7  -4   7-119.172 152.341   4
   7   4  -7 169.515 148.504   5
   7  -4  -7-39.5611 97.0666   3
  -7  -4   7-24.0570 72.8151   5
  -7  -4   7-109.202 98.9510   1
   7  -4  -7 59.2346 30.4609   1
   7  -4  -6 17443.8 1301.96   3
   7   4  -6 18015.7 1063.79   5
  -7  -4   6 15930.5 1011.93   1
   7  -4  -6 16385.9 838.686   4
  -7  -4   6 17735.2 1008.99   2
  -7  -4   5-16.7837 79.4918   1
   7   4  -5 11.5673 75.6713   5
   7  -4  -5 158.976 99.2869   3
   7  -4  -5 169.379 92.5865   2
   7  -4  -5 147.540 82.6936   4
   7  -4  -4 80213.9 2661.48   3
   7  -4  -4 81101.3 1229.63   5
   7   4  -4 77262.2 2200.04   5
  -7  -4   4 84599.1 2340.56   1
   7  -4  -4 81928.5 1566.27   4
   7  -4  -4 79530.8 2185.85   2
   7  -4  -3 62808.4 2319.35   3
   7   4  -3 64528.7 2016.79   5
   7  -4  -3 64974.7 1227.30   4
   7  -4  -3 63645.1 1297.90   5
  -7  -4   3 63362.6 2047.20   1
   7  -4  -3 65104.3 1907.42   2
   7   4  -2 21099.6 1195.04   1
   7  -4  -2 19372.8 1262.11   3
   7  -4  -2 20413.3 845.420   5
   7   4  -2 22043.6 1193.18   5
   7  -4  -2 21641.7 602.452   4
   7  -4  -2 22194.0 1065.37   2
  -7  -4   2 19294.7 1151.56   1
  -7  -4   1 5457.00 614.985   1
   7  -4  -1 5448.59 655.150   3
   7   4  -1 6079.08 654.348   1
   7  -4  -1 5387.92 247.605   4
   7  -4  -1 5715.91 513.462   2
  -7  -4   0 76902.6 2355.01   1
   7  -4   0 71026.1 2307.58   3
   7   4   0 73122.5 2292.18   1
   7  -4   0 70276.1 1757.54   2
   7  -4   1 364.886 58.1791   4
   7  -4   1 378.708 146.166   3
  -7  -4  -1 62.8636 115.324   1
   7   4   1 419.493 200.291   1
   7  -4   2 52299.2 1956.76   3
  -7  -4  -2 54804.8 2112.83   1
   7  -4   2 51016.0 853.325   4
   7   4   2 51160.4 2028.40   1
   7   4   3 5835.97 694.230   1
   7  -4   3 6726.22 371.821   4
   7   4   4 359.781 217.222   1
   7  -4   4 237.617 94.4340   4
   7   4   5 2863.74 526.583   1
   7  -4   5 1710.49 256.035   4
   7   4   6 36783.7 1878.59   1
   7  -4   6 36104.1 1228.25   4
   7   4   7 9904.28 1009.33   1
   7   4   8 25570.1 1670.07   1
   7   4   9 1550.69 408.244   1
   7   4  10 12235.8 1233.11   1
   7   4  11 673.886 379.250   1
   7   4  12 1763.16 466.110   1
   7  -4  12 2733.70 606.216   1
   7   4  13-35.2087 164.927   1
   7  -4  13-332.156 258.772   1
  -7  -5  17 3410.73 715.784   4
  -7  -5  16 1051.90 394.802   4
  -7  -5  15 8725.58 1047.13   4
  -7  -5  14 4588.04 729.064   4
  -7   5  14 5441.43 389.320   5
  -7   5  13 48385.3 1002.67   5
  -7  -5  13 53323.0 2365.26   4
  -7  -5  12 2972.52 530.217   4
  -7   5  12 2239.22 172.769   5
  -7  -5  11 1339.09 368.330   4
  -7  -5  10 13108.6 1008.28   1
   7  -5 -10 13708.2 1033.08   4
  -7  -5  10 14751.9 989.184   2
  -7  -5  10 14001.6 1092.37   4
   7  -5  -9 1936.97 373.417   4
  -7  -5   9 1716.69 339.486   2
  -7  -5   9 2511.55 446.629   4
  -7  -5   9 2559.23 432.441   1
   7   5  -9 1795.97 402.884   5
  -7  -5   9 2216.03 430.769   5
  -7  -5   8 20162.5 1229.55   1
   7   5  -8 17915.7 1182.77   5
  -7  -5   8 17249.3 1151.37   5
   7  -5  -8 18571.6 1094.90   4
  -7  -5   8 18527.1 1068.18   2
   7  -5  -8 18459.5 508.573   1
  -7  -5   8 19322.6 1193.79   4
  -7  -5   7 64216.5 2187.12   1
   7   5  -7 65869.0 2247.36   5
   7  -5  -7 62835.1 1891.40   4
  -7  -5   7 63352.0 1956.02   2
   7  -5  -6 14750.1 1264.99   3
  -7  -5   6 17345.0 1143.90   1
   7   5  -6 16442.6 1099.93   5
   7  -5  -6 17108.5 935.310   4
   7  -5  -5 40734.8 2055.96   3
   7   5  -5 40342.4 1725.49   5
  -7  -5   5 38214.2 1698.36   1
   7  -5  -5 40996.7 1354.05   4
  -7  -5   4 1410.69 346.858   1
   7  -5  -4 768.551 289.656   3
   7   5  -4 586.386 190.053   5
   7  -5  -4 891.710 149.805   5
   7  -5  -4 1195.26 212.286   4
   7  -5  -4 855.028 243.477   2
   7   5  -3 13910.0 1007.85   5
   7  -5  -3 13723.9 1155.44   3
   7  -5  -3 13990.6 687.307   5
  -7  -5   3 14581.7 1062.78   1
   7  -5  -3 14820.9 956.210   2
   7  -5  -2 11.6189 67.8555   2
  -7  -5   2-111.366 130.571   1
   7  -5  -2 153.902 138.896   3
   7  -5  -2 109.674 64.5316   5
   7   5  -2 66.5657 96.9332   5
   7   5  -1 53804.0 2038.53   1
   7  -5  -1 55231.9 2232.20   3
   7  -5  -1 51178.3 1551.13   5
   7   5  -1 52101.5 2009.35   5
   7  -5  -1 55158.5 1699.24   2
  -7  -5   1 53780.6 2064.33   1
  -7  -5   0 57931.9 2168.06   1
   7  -5   0 54228.5 1700.50   5
   7  -5   0 57348.4 2271.31   3
   7   5   0 59901.9 2204.24   1
   7   5   0 56020.5 2120.65   5
   7  -5   0 56344.6 1626.49   2
   7  -5   0 59115.9 1013.87   4
   7  -5   1 38606.2 1866.47   3
   7   5   1 43255.4 1869.93   1
   7  -5   1 39536.2 850.250   4
   7   5   2 38335.2 1807.24   1
   7  -5   2 36009.0 867.674   4
   7   5   3 4710.24 651.793   1
   7  -5   3 4442.16 336.094   4
   7  -5   4 894.325 171.292   4
   7   5   4 699.080 277.285   1
  -7  -5  -5 16903.0 764.463   3
   7   5   5 16322.1 1277.57   1
   7  -5   5 14918.0 743.398   4
  -7  -5  -6 509.823 109.151   3
   7   5   6 1041.74 335.243   1
   7  -5   6 677.019 195.513   4
   7   5   7 18571.6 1423.94   1
   7  -5   7 16415.2 920.997   4
   7  -5   8 3168.17 444.221   4
   7   5   8 4448.67 711.486   1
   7   5   9 14744.7 1340.14   1
   7  -5   9 13594.5 951.047   4
   7   5  10 18798.7 1556.50   1
   7   5  11 5730.51 899.733   1
   7   5  12 6581.60 971.301   1
   7   5  13 1199.32 478.875   1
  -7  -6  17 900.669 378.521   4
  -7  -6  16 19691.3 1649.20   4
  -7  -6  15 359.725 279.004   4
  -7  -6  14 562.404 245.517   4
  -7  -6  13 8465.10 980.490   4
  -7   6  12 52507.4 996.445   5
  -7  -6  12 53389.5 2359.92   4
  -7  -6  11 6476.56 787.685   4
  -7   6  11 5632.17 295.003   5
  -7  -6  11 5521.13 609.516   2
  -7  -6  10 2977.34 446.227   2
  -7  -6  10 2811.14 513.604   4
  -7  -6   9 729.421 216.605   2
  -7  -6   9 520.835 212.522   4
   7   6  -9 382.983 182.146   5
   7  -6  -9 418.737 212.245   4
   7  -6  -8 5146.85 364.167   1
   7   6  -8 5768.83 730.875   5
   7  -6  -8 5463.78 639.448   4
  -7  -6   8 6366.13 717.449   4
  -7  -6   8 5798.55 613.394   2
   7   6  -7 37.6220 126.158   5
   7  -6  -7 53.4615 99.7024   4
   7   6  -6 110552. 3082.41   5
   7  -6  -6 105100. 2506.05   4
   7   6  -5 4743.77 631.445   5
   7   6  -4 240.132 181.998   5
   7  -6  -4 572.968 140.622   5
   7  -6  -3 15071.8 796.900   5
   7   6  -3 15003.6 1126.18   5
   7  -6  -3 14111.1 982.586   2
   7  -6  -2 29217.9 1772.20   3
   7  -6  -2 28413.3 1177.38   5
   7   6  -2 30663.1 1613.34   5
   7  -6  -2 27081.2 1310.76   2
   7  -6  -1 622.891 210.860   2
   7  -6  -1 355.694 242.345   3
   7  -6  -1 569.476 178.401   5
   7   6  -1 406.452 256.923   5
   7  -6   0 30186.9 1791.72   3
   7   6   0 32574.9 1701.29   5
   7  -6   0 27582.8 1289.00   5
   7  -6   0 29254.1 1237.11   2
   7  -6   1 237.819 110.089   2
   7  -6   1-16.7185 40.5601   4
   7   6   1-32.1723 160.116   1
   7  -6   1 72.9496 85.4319   5
   7   6   1 212.439 191.073   5
   7   6   2 15953.1 1230.10   1
   7  -6   2 14231.7 1027.27   5
   7  -6   2 16064.3 679.581   4
   7  -6   3-0.59439 66.3496   4
   7  -6   3-201.360 190.575   5
   7   6   3-110.587 157.428   1
   7   6   4 57074.3 2404.85   1
   7  -6   4 56373.8 1437.48   4
   7  -6   5 2548.11 332.641   4
   7   6   5 3424.82 622.730   1
   7  -6   6 184.286 138.021   4
  -7  -6  -6-70.4226 107.724   3
   7   6   6 179.649 164.742   1
   7   6   7 7910.25 975.874   1
   7  -6   7 8791.66 699.282   4
   7   6   8 4388.03 757.177   1
   7  -6   8 3515.85 467.165   4
   7   6   9-31.0546 169.493   1
   7  -6   9-110.158 109.461   4
   7   6  10 4283.59 771.903   1
   7   6  11 1912.82 536.417   1
   7   6  12 7842.39 1112.33   1
  -7  -7  16 1608.34 454.542   4
  -7  -7  15 536.568 160.381   4
  -7  -7  14 3096.28 632.985   4
  -7  -7  13 29027.3 1868.20   4
  -7  -7  12 7335.64 911.789   4
  -7   7  11 12015.5 550.587   5
  -7  -7  11 10981.1 875.134   2
  -7  -7  11 13426.3 1196.04   4
  -7  -7  10 619.328 227.009   2
  -7  -7  10 1027.35 359.538   4
   7   7  -9 60561.9 2531.52   5
   7  -7  -9 60418.7 1335.34   1
  -7  -7   9 59429.3 2023.99   2
  -7  -7   9 62621.1 2434.57   4
   7  -7  -8 8743.57 558.527   1
   7   7  -8 9901.31 1004.18   5
   7  -7  -8 9684.77 891.930   4
  -7  -7   8 9620.11 812.250   2
   7   7  -7 1230.57 369.810   5
   7   7  -6 8719.19 928.405   5
   7   7  -5 411.462 211.548   5
   7   7  -4 6781.57 820.938   5
   7  -7  -4 6910.40 561.322   5
   7   7  -3 34381.7 1813.32   5
   7  -7  -3 36296.7 1359.38   5
   7  -7  -2 1154.58 255.098   5
   7   7  -2 1059.88 363.594   5
   7  -7  -2 1460.08 317.602   2
   7   7  -1 11051.6 1040.47   5
   7  -7  -1 10903.6 828.075   5
   7  -7  -1 10799.0 830.983   2
   7  -7   0 26518.5 1362.46   5
   7  -7   0 29818.7 1301.00   2
   7   7   0 30341.4 1724.45   5
   7  -7   1 29509.5 1481.15   5
   7   7   1 32295.1 1811.73   5
   7  -7   1 31661.3 1269.90   2
   7  -7   2 1961.97 296.260   2
   7  -7   2 1698.00 255.898   4
   7  -7   2 1952.65 396.437   5
   7   7   2 1968.37 471.958   5
   7   7   3 6556.69 845.194   1
   7   7   3 6280.72 832.559   5
   7  -7   3 5860.16 485.103   4
   7   7   4 4697.42 728.626   1
   7  -7   4 4881.52 458.647   4
   7   7   5 15692.9 1346.55   1
   7  -7   5 15411.4 854.657   4
   7  -7   6 1681.74 312.243   4
   7   7   6 2677.91 573.324   1
   7   7   7 10773.9 1155.76   1
   7  -7   7 9276.89 742.461   4
   7  -7   8 728.609 233.885   4
   7   7   8 669.027 324.115   1
   7   7   9 463.068 336.901   1
   7   7  10 1613.47 460.093   1
   7   7  11 5139.32 875.841   1
  -7  -8  14 5804.10 899.800   4
  -7  -8  13 17180.1 1494.21   4
  -7  -8  12 32245.7 1982.07   4
  -7  -8  11 3158.28 596.346   4
  -7  -8  10 18267.6 1428.02   4
  -7  -8   9 2655.73 542.643   4
   7   8  -9 2218.88 509.713   5
   7   8  -8 4527.40 735.023   5
   7  -8  -7 393.294 173.905   1
   7   8  -7 192.422 222.116   5
   7   8  -6 4143.59 681.275   5
   7   8  -5 62056.4 2603.12   5
   7   8  -4 7814.83 948.584   5
   7  -8  -3 7329.82 671.655   5
   7   8  -3 6174.46 815.216   5
   7   8  -2 20779.4 1503.03   5
   7  -8  -2 17547.2 1079.19   5
   7  -8  -1 6908.12 696.850   5
   7   8  -1 9591.33 1025.59   5
   7  -8  -1 9212.64 810.594   2
   7  -8   0 14453.7 1058.31   5
   7   8   0 16866.4 1364.74   5
   7  -8   0 15091.3 975.139   2
   7  -8   1 492.383 161.638   2
   7   8   1 629.845 297.820   5
   7  -8   2 92.2415 128.405   2
   7  -8   2 110.482 77.9994   4
   7   8   2 47.9504 131.265   5
   7   8   3 3521.98 673.558   5
   7  -8   3 4169.30 460.588   4
   7   8   4 8523.77 1034.93   5
   7  -8   4 10106.6 712.367   4
   7   8   5 16100.8 1443.52   5
   7  -8   5 16995.4 959.952   4
   7   8   6 27457.7 1891.08   1
   7  -8   6 24243.6 1211.97   4
   7   8   7 28964.9 1951.62   1
   7   8   8 3429.16 698.461   1
   7   8   9 891.996 413.937   1
   7   8  10-1095.38 421.029   1
  -7  -9  13 8847.86 1104.77   4
  -7  -9  12 165.689 265.761   4
  -7  -9  11 55769.7 2655.94   4
  -7  -9  10 1404.45 452.829   4
  -7  -9   9-213.111 219.268   4
   7   9  -9 115.083 200.089   5
   7   9  -8 3304.65 646.305   5
   7   9  -7 22300.1 1682.89   5
   7   9  -6 2018.42 530.216   5
   7   9  -5 5212.58 795.503   5
   7   9  -4 1313.45 404.124   5
   7   9  -3 644.088 298.544   5
   7  -9  -3 316.319 126.428   5
   7   9  -2-56.9321 132.315   5
   7   9  -1 28890.7 1886.44   5
   7  -9  -1 30755.6 1537.91   2
   7   9   0 5455.06 814.794   5
   7  -9   0 5190.21 594.056   2
   7  -9   1 360.237 156.635   2
   7   9   1-200.940 247.520   5
   7   9   2 7384.37 994.402   5
   7  -9   2 7123.48 616.159   2
   7  -9   2 8361.47 681.924   4
   7   9   3 9257.11 1096.73   5
   7  -9   3 9615.28 743.847   4
   7  -9   4 99.1450 81.7811   4
   7   9   4 582.905 343.104   5
   7   9   5 10912.7 1248.08   5
   7   9   6 3253.75 707.878   5
   7   9   7 7412.98 1067.68   5
  -7 -10  10 13272.8 1320.71   4
  -7 -10   9-274.543 241.737   4
   7  10  -9-39.0303 202.172   5
   7  10  -8 18058.6 1629.34   5
   7  10  -7 8747.25 1136.23   5
   7  10  -6 333.555 240.965   5
   7  10  -5-183.920 198.056   5
   7  10  -4 17810.0 1567.71   5
   7  10  -3 28.1864 200.932   5
   7  10  -2 143.528 132.942   5
   7  10  -1 4181.95 775.069   5
   7 -10  -1 3823.56 583.950   2
   7 -10   0 1842.67 383.691   2
   7  10   0 1715.81 498.789   5
   7 -10   1 438.455 183.618   2
   7  10   1 403.424 303.718   5
   7  10   2 25357.4 1904.86   5
   7 -10   2 26270.3 1315.75   4
   7  10   3 3115.67 693.232   5
   7  10   4 449.995 300.797   5
   7  10   5-51.7334 173.235   5
   7  11  -7 980.766 433.303   5
   7  11  -6 1371.26 494.656   5
   7  11  -5 6353.43 992.335   5
   7  11  -4 278.801 303.526   5
   7  11  -3 4196.47 816.206   5
   7  11  -2 3061.96 686.445   5
   7  11  -1 11347.6 1316.01   5
   7 -11  -1 12373.5 1091.41   2
   7  11   0 3507.49 745.295   5
   7  11   1 2399.27 624.238   5
   8   0 -21-132.913 191.583   2
   8   0 -20 146.841 128.035   2
   8   0 -19 83.6696 151.754   2
  -8   0  19 286.931 310.699   3
  -8   0  18 27299.7 2261.22   3
  -8   0  18 31889.4 2195.65   4
   8   0 -18 29090.5 1739.57   2
   8   0 -17-56.3680 189.977   2
  -8   0  17 253.875 297.299   3
  -8   0  17-137.478 299.475   4
   8   0 -16 2101.20 459.940   2
  -8   0  16 2017.97 615.816   3
  -8   0  16 1760.16 483.571   4
   8   0 -15-187.491 157.784   2
  -8   0  15-22.7026 28.8664   1
  -8   0  15 37.1378 148.228   3
  -8   0  15-2.17582 112.912   4
  -8   0  14 24260.4 1863.26   3
  -8   0  14 22054.7 1029.21   5
  -8   0  14 25851.2 1649.56   4
   8   0 -14 23164.7 1397.13   2
   8   0 -13-153.431 196.947   2
  -8   0  13-36.1960 87.6628   5
  -8   0  13 117.528 277.598   3
  -8   0  13-33.3144 26.1030   1
  -8   0  13 424.897 251.683   4
  -8   0  12 47803.2 889.193   1
  -8   0  12 46695.3 1279.56   5
  -8   0  12 47954.1 2040.61   4
   8   0 -12 47531.2 1894.92   2
  -8   0  11 42.2503 153.365   4
   8   0 -11-15.8856 144.465   2
   8   0 -11 235.940 125.609   4
  -8   0  11 16.1093 26.4466   1
  -8   0  11 34.2814 74.9220   5
  -8   0  11-56.6926 239.673   3
  -8   0  10 24746.8 1641.26   3
  -8   0  10 26279.8 744.757   1
  -8   0  10 25823.5 1337.80   4
   8   0 -10 24280.8 1278.23   2
   8   0 -10 26761.7 1224.83   4
  -8   0   9 19.3586 101.144   4
  -8   0   9 25.3322 47.4745   1
   8   0  -9-13.0710 80.7255   2
   8   0  -9 44.3566 56.4928   4
  -8   0   9 104.077 154.031   3
  -8   0   8 102699. 3105.49   3
  -8   0   8 96727.2 2263.38   4
  -8   0   8 100610. 1644.28   1
   8   0  -8 100967. 2480.69   2
  -8   0   7 29.7623 53.6924   4
   8   0  -7-92.6461 98.7401   2
   8   0  -7 62.2791 59.2996   5
  -8   0   7 14.6809 131.174   3
  -8   0   7 43.1997 56.7075   1
   8   0  -6 8511.95 540.406   1
  -8   0   6 8568.98 554.383   1
  -8   0   6 8019.04 804.593   3
   8   0  -6 8208.40 454.092   5
  -8   0   6 8630.91 574.651   4
  -8   0   5 65.3227 117.341   2
  -8   0   5 53.4368 62.7863   4
   8   0  -5-8.29010 41.6922   5
  -8   0   5-16.7230 117.861   3
  -8   0   5-272.638 109.155   1
   8   0  -5 66.9719 79.5080   1
  -8   0   4 3369.64 459.613   2
   8   0  -4 2833.36 348.671   1
  -8   0   4 3488.09 501.108   3
  -8   0   4 3168.75 292.475   4
  -8   0   4 3641.18 399.465   1
  -8   0   3-63.9771 60.1790   2
  -8   0   3 115.241 56.3971   4
   8   0  -3-0.86039 64.8249   1
  -8   0   3-29.1062 107.504   3
  -8   0   2 57032.3 1793.15   3
  -8   0   2 61056.3 997.809   4
  -8   0   2 57387.7 1806.74   2
   8   0  -2 57176.4 1715.10   1
   8   0  -1 56.5931 139.859   1
  -8   0   1 122.599 106.019   2
  -8   0   1 34.6608 42.8690   4
  -8   0   1-30.4579 79.1028   3
  -8   0   0 55217.7 1541.82   3
   8   0   0 55549.0 1837.33   1
  -8   0   0 56423.0 1755.44   2
   8   0   1 10.9947 122.522   1
   8   0   2 90577.8 2554.80   1
  -8   0  -2 88343.7 1465.20   4
   8   0   3-82.1660 157.556   1
  -8   0  -3-21.9687 37.7225   4
  -8   0  -4 1269.43 210.887   4
   8   0   4 1240.72 325.345   1
  -8   0  -5-6.79889 56.7765   4
   8   0   5 65.2655 153.902   1
   8   0   6 33566.9 1805.06   1
   8   0   7 321.771 219.625   1
   8   0   8 53107.3 2406.66   1
  -8   0  -8 50432.0 1721.19   4
  -8   0  -9-47.3492 62.6161   4
   8   0   9-103.602 233.931   1
   8   0  10 3030.13 630.964   1
   8   0  11 195.647 261.013   1
   8   0  12 28495.3 2022.68   1
   8   0  13-339.546 332.880   1
   8  -1 -21 3049.31 633.141   2
   8  -1 -20 1103.09 363.830   2
   8   1 -20 1525.55 401.524   2
  -8   1  19 19899.2 1984.36   3
  -8  -1  19 19017.2 1918.81   3
  -8  -1  19 18235.5 1739.57   4
   8  -1 -19 21074.8 1577.13   2
   8   1 -19 20907.0 1428.66   2
   8  -1 -18 6095.73 827.148   2
   8   1 -18 5123.88 699.984   2
  -8   1  18 4931.66 991.980   3
  -8  -1  18 4274.79 919.822   3
  -8  -1  18 5318.40 904.826   4
   8  -1 -17 1242.28 381.942   2
   8   1 -17 1375.85 379.100   2
  -8   1  17 1712.64 598.213   3
  -8  -1  17 1391.81 543.852   3
  -8  -1  17 1779.38 506.235   4
   8  -1 -16-34.3535 172.565   2
   8   1 -16 1.58726 112.196   2
  -8   1  16 117.107 208.603   3
  -8  -1  16-218.333 333.499   3
  -8  -1  16 148.212 158.793   4
  -8   1  15 15237.4 1534.10   3
  -8   1  15 16667.1 858.993   5
  -8  -1  15 15885.9 1003.84   5
  -8  -1  15 14647.1 1492.83   3
  -8  -1  15 16503.4 762.407   1
  -8   1  15 14373.9 1291.66   4
  -8  -1  15 17194.1 1415.55   4
   8  -1 -15 16022.8 1237.50   2
   8   1 -15 15353.5 1115.90   2
  -8  -1  14 210.858 215.037   4
   8  -1 -14 397.499 226.800   2
   8   1 -14 164.086 171.450   2
  -8   1  14 175.590 79.1047   5
  -8  -1  14 48.5313 61.7387   5
  -8   1  14 356.191 278.631   3
  -8  -1  14 79.3318 155.671   3
  -8  -1  14 146.405 83.4648   1
  -8   1  14 334.713 178.490   4
  -8  -1  13 3055.64 567.816   4
   8  -1 -13 2202.11 441.316   2
  -8  -1  13 2815.94 309.862   1
   8   1 -13 3029.62 471.448   2
  -8   1  13 2600.25 278.084   5
  -8   1  13 2622.68 616.765   3
  -8  -1  13 3818.88 709.400   3
  -8   1  13 3436.93 578.739   4
  -8   1  12 37534.9 2184.05   3
  -8  -1  12 34187.2 2046.18   3
  -8  -1  12 33754.2 1245.64   5
  -8   1  12 33375.6 892.554   5
  -8  -1  12 25832.6 937.832   1
  -8   1  12 33839.3 1716.20   4
  -8  -1  12 29340.4 1603.76   4
   8  -1 -12 34624.5 1693.15   2
   8  -1 -12 33272.9 1523.45   4
   8   1 -12 28746.7 1416.53   2
  -8  -1  11 820.958 255.527   4
   8  -1 -11 937.434 278.387   2
  -8  -1  11 529.916 144.510   1
   8  -1 -11 742.595 216.877   4
   8   1 -11 710.668 231.631   2
  -8   1  11 715.178 352.330   3
  -8  -1  11 775.919 196.962   5
  -8  -1  11 871.145 350.331   3
  -8   1  11 967.246 284.483   4
  -8  -1  10 3136.44 473.826   4
   8  -1 -10 3511.25 514.360   2
   8  -1 -10 3188.70 422.239   4
   8   1 -10 3187.18 444.903   2
  -8  -1  10 3387.26 362.409   5
  -8   1  10 3091.24 610.584   3
  -8  -1  10 3201.35 606.094   3
  -8  -1  10 3652.28 354.637   1
  -8   1  10 3984.20 528.154   4
  -8   1   9 137093. 3809.11   3
  -8  -1   9 135887. 3682.57   3
  -8   1   9 131380. 2834.01   4
  -8  -1   9 132357. 2835.40   4
  -8  -1   9 136094. 2191.38   1
   8  -1  -9 133521. 3023.98   2
   8  -1  -9 128989. 2515.07   4
  -8  -1   8 81199.4 1736.55   1
   8   1  -8 82852.9 1747.11   5
  -8   1   8 85731.9 2897.18   3
  -8  -1   8 85303.5 2793.58   3
  -8   1   8 81433.8 2082.55   4
  -8  -1   8 82640.6 2118.96   4
   8  -1  -8 84282.5 2348.99   2
   8  -1  -8 83594.0 1878.41   4
  -8   1   7 26921.1 1111.47   4
   8  -1  -7 25543.9 761.235   1
  -8  -1   7 26361.4 1014.29   1
  -8   1   7 27069.8 1584.14   3
   8   1  -7 26922.5 982.216   5
  -8  -1   7 25470.5 1481.73   3
  -8  -1   7 27208.5 1357.68   2
  -8  -1   7 26670.0 1113.96   4
   8  -1  -7 29039.8 1321.34   2
   8  -1  -7 26500.5 971.591   4
   8  -1  -6 17672.4 708.007   1
   8   1  -6 18317.8 810.900   5
  -8  -1   6 16971.5 844.224   1
  -8  -1   6 16461.5 1136.22   3
  -8   1   6 17065.2 1204.77   3
  -8   1   6 16955.4 796.124   4
  -8  -1   6 18398.8 1088.26   2
  -8  -1   6 17899.7 856.922   4
   8  -1  -6 17340.4 472.256   5
   8   1  -5 16333.3 853.671   1
  -8   1   5 15332.3 1102.52   3
   8  -1  -5 16317.1 551.323   5
   8   1  -5 15734.5 773.577   5
  -8  -1   5 16648.7 858.870   1
   8  -1  -5 16467.8 750.188   1
  -8   1   5 15512.5 681.301   4
  -8  -1   5 15949.0 1005.83   2
  -8  -1   5 16164.3 758.152   4
  -8  -1   5 15947.1 1080.65   3
   8  -1  -5 15077.9 914.919   2
   8   1  -4 4299.93 445.785   1
   8   1  -4 3809.89 394.795   5
  -8   1   4 3453.54 513.018   3
  -8   1   4 4158.34 306.095   4
  -8  -1   4 3650.74 502.033   3
  -8   1   4 3221.29 456.406   2
  -8  -1   4 3475.84 412.422   1
  -8  -1   4 3669.56 470.954   2
  -8  -1   4 3344.89 323.401   4
   8  -1  -4 3548.80 371.051   1
   8  -1  -3 12900.0 751.282   1
  -8   1   3 13845.4 962.259   3
  -8  -1   3 13125.2 883.929   3
   8   1  -3 13286.5 817.106   1
  -8   1   3 13012.7 433.531   4
  -8   1   3 13174.6 892.869   2
  -8  -1   3 12255.3 846.626   2
  -8  -1   3 13127.5 598.399   4
  -8   1   2 11813.8 846.505   3
  -8  -1   2 12181.4 822.480   3
   8  -1  -2 12606.7 787.175   1
   8   1  -2 13493.5 857.154   1
  -8   1   2 12721.7 868.077   2
  -8  -1   2 12977.9 853.170   2
  -8  -1   1 32740.1 1248.25   3
   8  -1  -1 30687.7 1293.88   1
  -8  -1   1 30491.4 1357.87   1
   8   1  -1 31168.0 1345.03   1
  -8   1   1 31119.7 1331.20   2
  -8  -1   0 4337.22 531.834   1
  -8  -1   0 3461.03 378.807   3
   8  -1   0 4190.58 512.727   1
  -8   1   0 4971.70 524.719   2
   8   1   0 3997.88 508.765   1
   8   1   1 27371.1 1363.68   1
  -8  -1  -1 28229.4 944.634   3
   8  -1   1 28273.1 1364.45   1
  -8   1  -1 28460.3 1238.51   2
   8   1   2 38535.5 1675.29   1
   8  -1   2 39804.3 1709.08   1
  -8   1  -2 38560.6 1433.65   2
   8   1   3 13654.1 1039.70   1
  -8   1  -3 15294.8 508.124   4
  -8   1  -3 15457.2 908.891   2
   8  -1   3 13532.2 1031.25   1
   8   1   4 4674.63 627.719   1
   8  -1   4 5238.39 669.011   1
  -8  -1  -4 5004.28 481.901   4
  -8   1  -4 5241.92 350.722   4
   8  -1   5 81478.3 2719.02   1
   8   1   5 75568.7 2610.40   1
  -8   1  -5 75291.6 1520.20   4
   8   1   6 6203.30 777.823   1
   8  -1   6 5229.93 707.689   1
  -8   1  -6 5295.70 437.302   4
   8  -1   7 13139.8 1173.94   1
   8   1   7 11908.0 1107.93   1
  -8  -1  -7 10648.3 820.841   4
  -8  -1  -8 194.280 123.992   4
  -8   1  -8-43.6270 83.9444   4
   8   1   8 200.187 213.691   1
   8  -1   8 520.114 297.336   1
   8   1   9 9528.34 1061.99   1
  -8  -1  -9 9756.95 844.420   4
  -8   1  -9 8857.58 705.871   4
   8  -1   9 9429.45 1059.12   1
   8   1  10 683.220 284.534   1
   8  -1  10 904.668 351.823   1
   8   1  11 17186.3 1519.47   1
   8  -1  11 16758.3 1509.94   1
   8   1  12 2683.90 607.459   1
   8  -1  12 2137.75 574.961   1
   8   1  13 6831.87 1028.11   1
   8  -1  13 5254.87 890.061   1
   8  -2 -20 2792.67 629.039   2
   8  -2 -19 2266.61 569.475   2
  -8   2  19 2229.44 683.253   3
  -8  -2  19 2753.54 751.748   3
  -8  -2  19 1357.26 532.580   4
  -8   2  18 7805.23 1212.57   3
  -8  -2  18 6761.21 1118.42   3
   8  -2 -18 8182.35 1004.14   2
  -8  -2  18 6743.16 1017.78   4
   8  -2 -17 3135.87 607.314   2
  -8   2  17 3000.11 719.098   3
  -8  -2  17 2221.25 592.252   3
  -8  -2  17 2380.59 576.658   4
  -8  -2  16 35540.0 2392.91   3
  -8   2  16 32320.6 2343.49   3
  -8  -2  16 32698.6 2054.56   4
   8  -2 -16 35860.5 2032.29   2
   8  -2 -15 3147.70 582.913   2
  -8  -2  15 3543.33 650.143   4
  -8   2  15 2701.33 686.227   3
  -8  -2  15 3507.32 514.394   5
  -8  -2  15 2631.53 601.554   3
   8  -2 -14 3973.28 648.273   2
  -8  -2  14 4557.79 699.338   4
  -8   2  14 3042.19 279.209   5
  -8   2  14 2729.70 667.704   3
  -8  -2  14 3456.38 492.664   5
  -8   2  13 12853.6 1342.42   3
  -8   2  13 13693.8 497.113   5
  -8  -2  13 14253.3 938.550   5
  -8  -2  13 14306.2 1179.66   4
   8  -2 -13 13202.3 1122.52   2
  -8   2  12 17111.4 1501.43   3
  -8  -2  12 16065.4 871.758   1
  -8  -2  12 16173.7 1195.67   4
   8  -2 -12 13394.5 1100.95   2
   8  -2 -12 16418.2 1078.39   4
   8  -2 -11-56.4359 150.418   2
  -8  -2  11 234.680 80.8102   4
   8  -2 -11 106.077 131.735   4
  -8   2  11 511.163 337.834   3
  -8  -2  11 454.949 160.130   1
  -8   2  10 68181.0 2797.55   3
  -8  -2  10 67729.7 1769.95   1
  -8  -2  10 60748.7 2078.34   4
   8  -2 -10 59850.1 2176.19   2
   8  -2 -10 62417.4 1879.13   4
   8  -2  -9-77.3592 89.1951   2
  -8  -2   9 59.8346 95.5157   1
  -8  -2   9-93.5097 124.738   4
   8  -2  -9 48.3825 66.7240   4
  -8   2   8 53846.2 2337.42   3
   8   2  -8 50955.0 1568.33   5
  -8  -2   8 52152.7 1555.23   1
  -8  -2   8 50345.1 1877.51   2
  -8  -2   8 51943.3 1734.38   4
   8  -2  -8 52834.6 1908.08   2
   8  -2  -8 52262.4 1498.34   4
  -8   2   7 77425.8 2705.64   3
   8  -2  -7 76114.5 1170.97   1
   8   2  -7 72814.4 1849.80   5
  -8  -2   7 77186.9 2284.30   2
  -8  -2   7 77197.6 1918.77   1
  -8  -2   7 75320.2 1962.92   4
   8  -2  -7 73958.6 2199.64   2
   8  -2  -7 72241.0 1608.52   4
  -8   2   6 16514.8 1202.94   3
   8   2  -6 15872.1 859.808   5
   8  -2  -6 16850.6 650.167   1
  -8  -2   6 16248.8 1025.73   2
  -8  -2   6 16082.1 856.775   4
   8  -2  -6 16214.0 686.834   4
   8  -2  -6 16209.9 997.215   2
  -8  -2   5 2.30283 63.1789   2
   8  -2  -5 108.247 120.785   2
  -8  -2   5 132.855 85.6326   4
   8  -2  -5 83.3492 49.9930   4
   8   2  -5-16.0982 94.8330   1
  -8   2   5-84.5565 133.452   3
   8   2  -5 39.9876 88.2380   5
   8  -2  -5 48.6260 24.8647   5
   8  -2  -5 92.0319 96.6416   3
   8  -2  -5 62.3477 57.3826   1
  -8   2   4 70173.0 2351.12   3
   8   2  -4 69726.5 1931.63   1
   8  -2  -4 67337.7 2216.09   3
   8  -2  -4 66267.9 1577.03   1
   8   2  -4 68751.1 1820.75   5
  -8  -2   4 70611.1 2052.41   2
   8  -2  -4 69077.5 1962.77   2
  -8   2   3 48264.7 1874.99   3
   8   2  -3 48275.3 1661.01   1
   8  -2  -3 45341.6 1768.82   3
   8   2  -3 49549.5 1598.30   5
   8  -2  -3 50175.7 1490.66   1
  -8  -2   3 50933.8 1732.59   2
   8  -2  -2 7247.25 691.960   3
   8   2  -2 8060.00 688.107   1
  -8  -2   2 7796.37 691.618   1
   8  -2  -2 7469.82 609.513   1
   8  -2  -1 35826.5 1414.81   1
   8  -2  -1 37677.5 1512.00   3
  -8  -2   1 37846.4 1334.22   3
   8   2  -1 35936.2 1512.16   1
  -8   2   1 36327.2 1474.15   2
  -8  -2   1 36287.8 1535.24   1
  -8  -2   0 10066.0 828.639   1
   8  -2   0 8698.44 734.851   1
  -8  -2   0 8229.21 574.659   3
   8   2   0 8982.33 783.085   1
  -8   2   0 8176.59 688.469   2
   8  -2   0 8038.46 673.734   3
  -8  -2  -1 6416.60 453.978   3
   8  -2   1 6049.42 552.344   3
   8  -2   1 6527.61 658.835   1
  -8  -2  -1 5718.45 646.529   1
   8   2   1 4943.47 598.549   1
  -8   2  -1 7170.81 636.655   2
  -8  -2  -2 22288.8 699.331   3
   8  -2   2 20904.9 1000.28   3
   8  -2   2 21018.1 1250.10   1
  -8  -2  -2 22021.9 1313.81   1
   8   2   2 20124.8 1246.47   1
  -8   2  -2 22447.0 1100.69   2
   8  -2   3 7769.73 585.706   3
   8  -2   3 8674.79 823.895   1
  -8   2  -3 8038.71 660.802   2
   8   2   3 8263.53 829.408   1
   8  -2   4 42533.7 1293.55   3
   8  -2   4 42615.5 1906.77   1
  -8   2  -4 42639.9 1490.62   2
   8   2   4 41589.2 1883.88   1
   8   2   5 7286.71 844.085   1
   8  -2   5 7956.00 521.324   3
   8  -2   5 8009.06 866.874   1
  -8   2  -5 8048.66 653.504   2
   8   2   6 30991.6 1751.22   1
   8  -2   6 30770.2 946.687   3
  -8  -2  -6 31018.9 1448.60   4
  -8   2  -6 31957.1 1006.82   4
   8  -2   6 33247.7 1826.38   1
  -8   2  -6 30170.1 1253.50   2
   8   2   7 7682.17 898.234   1
   8  -2   7 7488.55 409.052   3
   8  -2   7 9129.25 988.126   1
  -8  -2  -7 7214.94 730.872   4
  -8   2  -7 7862.82 552.334   4
  -8   2  -7 7024.28 601.719   2
   8   2   8 11544.4 1143.19   1
   8  -2   8 11128.8 1126.46   1
  -8  -2  -8 9294.53 865.680   4
  -8   2  -8 10734.1 754.612   2
   8   2   9 8235.18 985.828   1
   8  -2   9 7402.06 957.473   1
  -8   2  -9 8116.58 652.991   4
  -8   2  -9 8635.26 681.164   2
   8   2  10 26977.4 1855.06   1
   8  -2  10 28238.6 1912.88   1
   8   2  11-196.614 229.570   1
   8  -2  11 235.921 239.040   1
   8  -2  12 4731.46 821.353   1
   8   2  12 6236.21 952.101   1
   8   2  13 497.577 358.839   1
  -8   3  19 326.817 290.602   3
  -8  -3  19 459.323 405.531   3
   8  -3 -19 348.622 306.909   2
  -8  -3  18-8.70365 193.865   4
  -8   3  18-39.2019 301.159   3
  -8  -3  18 165.934 313.524   3
   8  -3 -18 247.576 142.330   2
  -8   3  17 26693.9 2226.94   3
  -8  -3  17 24677.2 1889.68   4
   8  -3 -17 28463.8 1916.30   2
  -8  -3  16 980.684 368.008   4
  -8   3  16 609.399 297.227   3
   8  -3 -16 658.536 293.910   2
  -8  -3  15 493.871 270.605   4
  -8   3  15 455.047 242.649   3
  -8  -3  15 196.032 120.764   1
  -8  -3  14 928.733 308.049   4
  -8  -3  14 848.753 234.217   1
  -8   3  14 907.387 384.635   3
  -8  -3  14 858.433 275.938   5
  -8  -3  13 20795.8 1119.82   1
  -8   3  13 20333.9 1696.00   3
  -8  -3  13 18914.1 1173.35   5
   8  -3 -13 21739.4 1493.87   2
  -8  -3  13 21028.4 1427.98   4
  -8  -3  12 4584.70 652.633   4
  -8  -3  12 3548.04 461.636   1
  -8   3  12 4463.28 790.241   3
  -8  -3  12 3846.34 512.898   5
   8  -3 -12 3117.47 553.510   2
  -8   3  11 25093.7 1808.53   3
  -8  -3  11 15680.1 952.940   1
  -8  -3  11 23248.3 1219.11   5
   8  -3 -11 17605.0 1267.72   2
   8  -3 -11 23265.8 1254.46   4
  -8  -3  11 20620.0 1293.88   4
   8  -3 -10 251.670 161.077   4
  -8  -3  10 161.101 166.144   4
  -8   3  10 168.252 185.475   3
  -8  -3  10-35.4752 101.692   5
  -8  -3  10 132.898 68.1135   1
   8  -3 -10 359.139 204.214   2
  -8   3   9 8555.68 990.834   3
   8   3  -9 7149.03 661.580   5
  -8  -3   9 7356.07 727.403   2
   8  -3  -9 8207.86 820.262   2
   8  -3  -9 8694.52 678.750   4
  -8  -3   9 8180.86 737.962   4
  -8   3   8 44678.0 2183.73   3
   8   3  -8 46221.0 1652.90   5
   8  -3  -8 46512.5 2157.59   3
   8  -3  -8 47689.1 1916.81   2
   8  -3  -8 45273.1 1434.84   4
  -8  -3   8 43337.5 1736.65   2
  -8  -3   8 46875.7 1702.01   4
  -8   3   7 56065.9 2374.40   3
   8   3  -7 58730.2 1840.42   5
   8  -3  -7 53472.3 2269.34   3
   8  -3  -7 55787.8 956.214   1
   8  -3  -7 56039.0 1459.22   4
   8  -3  -7 55795.0 1997.30   2
  -8  -3   7 56718.3 1942.63   2
  -8  -3   7 57426.9 1813.90   4
  -8   3   6 9545.50 956.080   3
   8  -3  -6 8559.01 466.334   1
   8   3  -6 9201.36 729.287   5
   8  -3  -6 7570.35 841.502   3
   8  -3  -6 8242.92 506.742   4
   8  -3  -6 9469.73 800.040   2
  -8  -3   6 8457.08 736.714   2
  -8  -3   6 9162.55 692.331   4
   8  -3  -5 998.780 260.036   2
   8  -3  -5 1451.14 185.822   4
  -8  -3   5 1265.80 286.227   2
   8  -3  -5 1176.86 199.017   1
  -8  -3   5 638.946 210.352   1
   8   3  -5 550.871 185.766   5
   8  -3  -5 1682.76 395.528   3
   8  -3  -4 1854.68 337.908   2
   8  -3  -4 1955.00 186.235   5
   8   3  -4 2175.06 376.857   1
   8   3  -4 1827.94 326.398   5
   8  -3  -4 1359.38 334.251   3
  -8  -3   4 2453.28 396.869   1
   8  -3  -4 1912.95 171.711   4
   8  -3  -4 1229.81 224.748   1
  -8  -3   3 60067.8 1961.15   1
   8   3  -3 58031.0 1907.91   1
   8  -3  -3 54718.6 2102.05   3
   8   3  -3 53858.1 1797.07   5
   8  -3  -3 57664.7 1634.20   1
   8  -3  -3 59271.9 1800.71   2
   8  -3  -2 3075.08 394.707   2
   8  -3  -2 2765.39 381.931   1
  -8  -3   2 2984.86 460.933   1
   8  -3  -2 2906.28 474.065   3
   8   3  -2 2591.95 407.349   1
   8  -3  -1 7596.73 661.521   1
   8  -3  -1 7276.49 725.757   3
  -8  -3   1 7350.26 724.713   1
   8   3  -1 6361.54 659.310   1
  -8  -3   0 79.7367 104.699   1
   8  -3   0 123.910 110.164   3
   8  -3   0 23.7862 106.346   1
   8   3   0 102.092 156.433   1
   8  -3   1 17640.8 1068.33   3
   8   3   1 18912.4 1201.83   1
  -8  -3  -1 18611.3 1210.57   1
   8  -3   2 11189.3 832.871   3
  -8  -3  -2 11014.4 549.863   3
   8   3   2 11144.9 949.430   1
  -8   3  -2 11599.9 796.582   2
   8  -3   3 84824.0 2238.06   3
  -8  -3  -3 82362.0 1156.37   3
   8   3   3 90011.5 2786.68   1
  -8   3  -3 85920.8 2160.44   2
   8  -3   4 4285.75 487.194   3
   8   3   4 3572.52 582.160   1
  -8   3  -4 4255.06 472.964   2
  -8   3  -5 1163.03 233.004   2
   8   3   5 1552.12 405.011   1
   8  -3   5 1278.08 271.204   3
   8  -3   5 634.757 281.663   1
  -8   3  -6 232.401 120.576   2
   8   3   6 215.255 200.143   1
   8  -3   6 214.092 139.660   3
   8  -3   6 5.72506 159.403   1
   8  -3   7 32864.0 1234.78   3
  -8  -3  -7 32387.2 1661.20   4
  -8   3  -7 32226.5 1277.93   2
   8   3   7 35742.8 1976.05   1
  -8   3  -8-58.2404 98.9075   2
   8   3   8-201.886 213.987   1
   8  -3   8 135.385 209.382   1
   8  -3   9 16017.4 1421.59   1
   8   3   9 14620.7 1341.39   1
   8   3  10 1400.27 415.536   1
   8  -3  10 1223.80 417.422   1
   8   3  11 7953.99 1052.96   1
   8  -3  11 9724.85 1168.71   1
   8  -3  12 1980.66 594.401   1
   8   3  12 1222.51 409.498   1
  -8  -4  18 132.571 215.221   4
  -8   4  18 284.778 232.990   3
  -8  -4  17 979.467 380.093   4
  -8   4  17 620.225 361.833   3
  -8  -4  16 2903.23 632.530   4
  -8   4  16 3821.76 834.451   3
  -8  -4  15 4456.31 720.025   4
  -8   4  15 4531.60 866.265   3
  -8  -4  14 16490.6 1126.68   1
  -8   4  14 15977.2 1576.81   3
  -8  -4  14 16481.8 1349.58   4
  -8  -4  13-67.0944 173.592   4
  -8  -4  13 91.0929 94.9644   1
  -8   4  13 103.108 177.561   3
  -8  -4  12 492.077 207.551   4
  -8   4  12 353.524 148.890   3
  -8  -4  12 576.558 205.267   1
  -8  -4  12 377.002 188.650   5
   8  -4 -11 2556.00 431.620   4
  -8   4  11 1560.06 483.787   3
  -8  -4  11 2116.58 428.409   4
  -8  -4  11 2186.70 400.342   1
  -8  -4  11 1943.16 373.686   5
  -8   4  10 111611. 3753.41   3
  -8  -4  10 114070. 2808.37   1
  -8  -4  10 112259. 2836.24   5
  -8  -4  10 109203. 2864.51   2
   8  -4 -10 117146. 2789.88   4
  -8  -4  10 116352. 3038.82   4
   8   4  -9 70692.9 2265.79   5
  -8   4   9 73188.1 2969.20   3
  -8  -4   9 69961.6 2188.13   1
  -8  -4   9 71012.7 2241.31   5
   8  -4  -9 72172.6 2069.93   4
  -8  -4   9 71627.7 2286.48   2
  -8  -4   9 75108.0 2350.84   4
   8   4  -8 15260.8 1036.79   5
  -8  -4   8 13878.4 987.451   1
   8  -4  -8 14881.1 1104.60   2
   8  -4  -8 13203.5 831.912   4
  -8  -4   8 13847.7 981.294   2
  -8  -4   8 13810.4 977.020   4
   8  -4  -7 585.776 220.277   2
   8  -4  -7 524.964 155.705   4
  -8  -4   7 618.268 214.136   2
  -8  -4   7 350.531 171.120   4
   8   4  -7 348.782 218.640   5
   8  -4  -7 482.136 97.0731   1
  -8  -4   7 586.593 191.145   1
   8  -4  -6 356.520 185.934   2
   8  -4  -6 367.616 118.594   4
   8  -4  -6 313.612 116.767   1
  -8  -4   6 456.834 205.403   1
  -8  -4   6 645.771 220.638   2
   8   4  -6 123.821 138.387   5
   8  -4  -6 673.021 252.754   3
   8  -4  -5 2438.03 427.425   2
  -8  -4   5 3647.06 510.381   1
   8   4  -5 2798.49 433.238   5
   8  -4  -5 3082.90 553.667   3
   8  -4  -5 3098.81 304.916   4
   8  -4  -5 2787.58 321.303   1
   8  -4  -4 32727.3 1766.22   3
   8  -4  -4 29559.1 790.619   5
   8   4  -4 30795.5 1441.64   5
   8  -4  -4 31305.4 824.910   4
  -8  -4   4 32125.0 1507.22   1
   8  -4  -4 32408.7 1436.25   2
   8   4  -3 24222.3 1311.57   1
   8  -4  -3 24470.1 854.589   5
   8  -4  -3 23843.2 1471.24   3
   8   4  -3 25959.2 1341.89   5
   8  -4  -3 24806.4 578.992   4
   8  -4  -3 24737.9 1215.13   2
  -8  -4   3 26025.1 1380.34   1
  -8  -4   2 7945.70 782.680   1
   8   4  -2 7877.72 769.411   1
   8   4  -2 8398.78 771.450   5
   8  -4  -2 7291.82 795.978   3
   8  -4  -2 8116.89 668.433   2
  -8  -4   1 20267.1 1261.60   1
   8  -4  -1 20049.1 1299.34   3
   8   4  -1 18184.6 1179.28   1
   8  -4  -1 19400.1 1000.78   2
   8  -4   0 85764.8 2654.43   3
   8   4   0 88543.0 2663.50   1
   8  -4   1 13152.8 1006.75   3
   8   4   1 13134.7 1044.28   1
   8  -4   2 24277.5 1362.21   3
   8   4   2 25718.7 1509.56   1
   8  -4   3 6815.91 707.054   3
   8   4   3 6183.10 757.452   1
   8   4   4 2478.16 506.312   1
  -8  -4  -4 2923.06 205.438   3
   8  -4   4 3100.59 469.274   3
   8   4   5 124.921 104.782   1
   8  -4   5-133.339 144.620   3
   8  -4   6 25607.1 1331.99   3
   8   4   6 27380.8 1727.56   1
   8   4   7 5960.36 831.898   1
   8  -4   7 6181.38 646.091   3
   8   4   8 20792.3 1572.73   1
   8   4   9 266.253 211.048   1
   8  -4  10 17583.0 1567.26   1
   8   4  10 19596.1 1612.64   1
   8   4  11 556.506 288.005   1
   8  -4  11 140.026 188.885   1
   8   4  12 515.709 248.486   1
  -8  -5  17 1614.42 512.261   4
  -8  -5  16 8573.94 1075.95   4
  -8  -5  15 16268.1 1413.87   4
  -8  -5  14 673.802 293.150   4
  -8  -5  13 2972.09 555.992   4
  -8  -5  12 5057.62 708.370   4
  -8  -5  11 26151.9 1561.19   4
  -8  -5  10-54.8461 164.796   2
   8  -5 -10-13.9364 112.335   4
  -8  -5  10 138.852 169.439   4
   8   5 -10-42.3139 157.246   5
   8   5  -9 93943.3 2793.82   5
  -8  -5   9 90644.1 2705.77   1
   8  -5  -9 90486.1 2462.46   4
  -8  -5   9 88982.3 2524.43   2
  -8  -5   9 90468.8 2722.01   4
   8  -5  -8 1393.04 290.861   4
  -8  -5   8 1606.93 335.792   2
  -8  -5   8 868.906 281.829   4
   8  -5  -8 1045.05 129.060   1
   8  -5  -8 855.128 114.693   1
   8   5  -8 736.326 258.755   5
  -8  -5   8 771.186 234.538   1
  -8  -5   7 4882.06 592.309   4
  -8  -5   7 4916.55 627.122   1
   8   5  -7 4710.72 626.302   5
   8  -5  -7 3880.76 451.783   4
  -8  -5   7 4673.87 566.614   2
   8   5  -6 32383.2 1594.18   5
  -8  -5   6 29307.1 1529.36   1
   8  -5  -6 30826.4 1190.54   4
   8  -5  -6 30017.0 1540.72   2
   8  -5  -5 1301.67 317.943   2
  -8  -5   5 1386.96 346.760   1
   8   5  -5 1690.42 367.799   5
   8  -5  -5 1206.75 228.559   4
   8  -5  -4 22395.8 1543.71   3
   8  -5  -4 21369.8 766.053   5
   8  -5  -4 21833.7 837.926   4
  -8  -5   4 22782.0 1352.20   1
   8  -5  -4 21848.3 1230.40   2
   8   5  -4 22870.7 1342.31   5
   8   5  -3 5515.50 658.983   5
   8  -5  -3 5359.65 755.571   3
   8  -5  -3 5487.02 371.339   4
   8  -5  -3 6103.17 626.769   2
   8  -5  -3 5322.30 438.378   5
   8  -5  -2 35196.6 1886.00   3
   8  -5  -2 32356.3 1175.29   5
   8   5  -2 34675.6 1678.87   5
   8  -5  -2 35797.3 829.890   4
   8  -5  -2 36427.9 1473.62   2
   8   5  -1 27415.5 1523.90   1
   8  -5  -1 26751.2 1618.05   3
   8  -5  -1 25603.1 1133.39   5
   8   5  -1 26714.9 1487.53   5
   8  -5  -1 26962.9 599.457   4
   8  -5  -1 27045.3 530.057   4
   8  -5  -1 30094.7 1293.32   2
   8  -5   0 33784.7 1789.18   3
   8   5   0 30413.1 1636.10   1
   8  -5   0 29287.1 1286.78   5
   8  -5   1 42096.8 1990.97   3
   8   5   1 44530.5 2008.13   1
   8  -5   2 16988.9 1247.94   3
   8  -5   2 17328.0 467.338   4
   8  -5   3 24742.2 1502.04   3
   8   5   3 26521.7 1611.05   1
   8  -5   3 27253.5 709.963   4
   8  -5   4 8546.00 877.469   3
   8   5   4 7822.13 887.346   1
   8  -5   4 7225.94 424.604   4
   8   5   5 10318.2 1058.79   1
   8   5   6 1790.12 478.792   1
   8   5   7 7381.52 946.639   1
   8   5   8 6718.24 931.104   1
   8   5   9 27817.3 1927.50   1
   8   5  10 8121.01 1068.12   1
   8   5  11 4752.40 877.149   1
  -8  -6  16 6372.42 952.465   4
  -8  -6  15 6000.23 889.356   4
  -8  -6  14 320.000 198.568   4
  -8  -6  13 21965.0 1578.33   4
  -8  -6  12 48895.7 2298.63   4
  -8  -6  11 1237.00 371.812   4
   8   6 -10 27645.8 1659.23   5
   8  -6 -10 24263.9 1419.81   4
  -8  -6  10 27188.4 1601.04   4
   8  -6  -9 420.178 181.245   4
   8  -6  -9 87.2973 39.0174   1
  -8  -6   9 90.2604 121.697   4
   8  -6  -9 59.1673 30.0468   1
   8   6  -9 341.991 235.988   5
   8  -6  -8 52509.2 1151.73   1
   8   6  -8 49432.0 2161.42   5
   8  -6  -8 49748.0 1850.34   4
  -8  -6   8 50137.6 2067.99   4
   8   6  -7 18361.0 1303.66   5
   8  -6  -7 20815.5 1131.38   4
   8   6  -6 2333.59 482.762   5
   8  -6  -6 1953.47 342.483   4
   8   6  -5 8.33467 180.868   5
   8  -6  -5 379.761 137.134   4
   8  -6  -5 235.047 176.613   2
   8  -6  -4 923.127 258.397   2
   8   6  -4 1565.34 379.838   5
   8  -6  -4 1252.94 222.773   5
   8  -6  -4 1230.33 227.060   4
   8   6  -3 128520. 3392.06   5
   8  -6  -3 128063. 3006.70   2
   8  -6  -2 18357.1 961.918   5
   8   6  -2 18821.7 1326.28   5
   8  -6  -2 17784.8 1074.08   2
   8  -6  -1 7164.30 635.649   5
   8   6  -1 8300.52 885.603   5
   8  -6  -1 7357.81 664.059   2
   8  -6   0 1514.10 294.380   2
   8  -6   0 1075.19 141.902   4
   8   6   0 1689.63 391.925   1
   8  -6   0 1393.53 306.936   5
   8   6   0 1174.77 353.029   5
   8  -6   1 8147.65 953.115   3
   8   6   1 10616.8 1023.06   1
   8  -6   1 7536.30 729.170   5
   8   6   1 8282.92 906.982   5
   8  -6   1 8137.21 400.755   4
   8  -6   2 123573. 3681.70   3
   8   6   2 123535. 3536.72   1
   8  -6   2 121031. 1625.50   4
   8   6   3 4293.65 682.887   1
   8  -6   3 2941.95 279.340   4
   8   6   4 16879.5 1364.79   1
   8  -6   4 15534.9 691.926   4
   8   6   5 2164.14 533.779   1
   8  -6   5 2373.62 306.470   4
   8   6   6 492.271 251.810   1
   8  -6   6 305.520 110.232   4
   8   6   7 17147.9 1478.81   1
   8   6   8 15202.0 1441.33   1
   8   6   9 1743.87 481.122   1
   8   6  10 4769.52 841.804   1
   8   6  11 57.5756 294.803   1
  -8  -7  15 12795.0 1358.59   4
  -8  -7  14 3632.63 667.271   4
  -8  -7  13 2273.27 544.150   4
  -8  -7  12 6082.15 843.192   4
  -8  -7  11 23219.6 1594.38   4
  -8  -7  10 2214.32 504.678   4
   8   7 -10 2094.19 489.181   5
   8   7  -9 129864. 3735.13   5
  -8  -7   9 122532. 3470.07   4
   8  -7  -8 2615.86 305.197   1
   8   7  -8 2033.54 465.135   5
   8  -7  -8 2140.28 410.523   4
   8   7  -7 916.582 296.099   5
   8  -7  -7 509.036 193.820   4
   8   7  -6 2910.66 542.270   5
   8  -7  -6 2730.84 417.176   4
   8   7  -5 8871.94 949.717   5
   8   7  -4 51056.5 2267.49   5
   8  -7  -4 48456.9 1458.24   5
   8  -7  -4 48085.1 1976.15   2
   8  -7  -3 3640.51 523.766   2
   8   7  -3 4045.50 650.090   5
   8  -7  -3 3049.51 391.645   5
   8  -7  -2 7317.92 645.482   5
   8   7  -2 8203.73 930.785   5
   8  -7  -2 7689.49 749.194   2
   8  -7  -1 18202.3 1077.06   5
   8   7  -1 15793.3 1284.01   5
   8  -7  -1 16824.1 1045.47   2
   8  -7   0 1798.07 321.405   2
   8  -7   0 1640.03 335.061   5
   8   7   0 1367.12 402.551   5
   8  -7   1 37381.3 1685.50   5
   8   7   1 42180.0 2144.43   5
   8  -7   1 42673.6 1119.67   4
   8  -7   1 41549.4 1488.63   2
   8  -7   2-87.1050 87.4886   4
   8   7   2-70.8166 156.335   1
   8   7   2 27.5388 197.486   5
   8   7   3 3019.11 607.913   1
   8  -7   3 2624.39 292.772   4
   8  -7   4 105.768 72.7566   4
   8   7   4 383.537 191.225   1
   8   7   5 15706.9 1406.93   1
   8  -7   5 15848.8 817.813   4
   8   7   6 15431.8 1432.48   1
   8   7   7 2366.71 567.649   1
   8   7   8 1928.15 486.307   1
   8   7   9 5899.51 944.511   1
  -8  -8  14 3909.28 728.675   4
  -8  -8  13 3520.77 688.388   4
  -8  -8  12 647.678 345.037   4
  -8  -8  11 8575.38 1009.93   4
   8   8 -10 20862.3 1624.49   5
  -8  -8  10 20769.9 1537.11   4
   8   8  -9 10466.1 1136.95   5
  -8  -8   9 10249.4 1046.27   4
   8   8  -8 31073.3 1921.00   5
   8   8  -7 2737.60 578.939   5
   8   8  -6 22580.6 1610.64   5
   8   8  -5 8675.91 1016.06   5
   8   8  -4 30916.9 1869.93   5
   8  -8  -4 29259.6 1269.72   5
   8  -8  -3 1086.97 331.238   2
   8   8  -3 656.672 215.300   5
   8  -8  -3 921.201 237.549   5
   8   8  -2 7165.74 903.251   5
   8  -8  -2 6515.28 657.054   5
   8  -8  -2 7447.88 777.554   2
   8  -8  -1 9084.59 803.721   5
   8   8  -1 7951.82 957.328   5
   8  -8  -1 8406.70 776.673   2
   8  -8   0 611.383 228.418   2
   8  -8   0 391.463 198.225   5
   8   8   0 199.339 160.947   5
   8   8   1 4249.32 720.174   5
   8  -8   1 4010.77 395.666   4
   8  -8   1 4751.46 523.379   2
   8   8   2 4849.47 791.622   5
   8  -8   2 4109.00 399.506   4
   8   8   3 6463.81 907.303   5
   8  -8   3 7978.16 577.808   4
   8   8   4 21057.1 1702.63   5
   8   8   5 1818.97 503.962   1
   8   8   5 1268.30 443.157   5
   8   8   6 11167.4 1244.97   1
   8   8   7 3739.12 737.031   1
   8   8   8 3043.11 672.252   1
  -8  -9  12 2726.42 621.993   4
  -8  -9  11 4417.32 779.440   4
  -8  -9  10 49.2922 168.647   4
   8   9 -10-65.6962 195.884   5
   8   9  -9 11388.2 1258.16   5
  -8  -9   9 10399.6 1116.36   4
   8   9  -8 3318.88 689.280   5
   8   9  -7 52196.0 2623.44   5
   8   9  -6 2608.51 594.854   5
   8   9  -5 2387.15 562.181   5
   8   9  -4 4262.58 749.354   5
   8  -9  -3 20259.6 1360.90   2
   8   9  -3 22491.0 1694.64   5
   8  -9  -2 703.842 227.120   2
   8   9  -2 795.279 366.593   5
   8   9  -1 4408.12 763.533   5
   8  -9  -1 5282.18 647.810   2
   8  -9   0 62.0625 94.2163   2
   8   9   0-91.1369 172.004   5
   8  -9   1 2492.46 398.203   2
   8   9   1 2708.12 618.344   5
   8   9   2 818.631 384.398   5
   8   9   3 18619.8 1611.56   5
   8   9   4 2181.18 602.199   5
   8   9   5 28.1254 187.128   5
   8   9   6 7395.04 1090.75   5
   8  10 -10 27153.1 2059.90   5
  -8 -10  10 26475.4 1918.64   4
   8  10  -9 5382.61 930.614   5
  -8 -10   9 8165.80 1064.25   4
   8  10  -8 14606.3 1480.15   5
   8  10  -7 4446.57 827.709   5
   8  10  -6 8469.24 1124.21   5
   8  10  -5 1796.47 504.492   5
   8  10  -4 13785.2 1422.55   5
   8  10  -3-334.860 316.899   5
   8 -10  -3-103.095 164.237   2
   8 -10  -2 2161.75 455.176   2
   8  10  -2 2964.18 641.604   5
   8 -10  -1 1025.02 323.105   2
   8  10  -1 669.382 239.773   5
   8  10   0 24675.3 1889.68   5
   8 -10   0 24372.5 1358.03   2
   8  10   1 221.601 187.751   5
   8  10   2 1368.30 509.959   5
   8  10   3 115.791 261.379   5
   8 -11  -3 12766.9 1196.39   2
   8 -11  -2 1466.78 396.765   2
   9   0 -21 490.797 277.747   2
   9   0 -20-90.4488 193.382   2
   9   0 -19-78.7654 197.069   2
  -9   0  19-11.5709 266.747   3
  -9   0  19-218.603 192.711   4
  -9   0  18 25407.8 2228.18   3
  -9   0  18 29481.1 2140.87   4
   9   0 -18 30438.8 1818.14   2
   9   0 -17 258.427 186.082   2
  -9   0  17-315.392 337.481   3
  -9   0  17 688.487 366.627   4
  -9   0  16 10014.2 1328.92   3
  -9   0  16 10875.3 1184.23   4
   9   0 -16 10391.3 1008.59   2
   9   0 -15 46.6621 160.867   2
  -9   0  15-230.031 136.373   3
  -9   0  15-81.0796 175.381   4
  -9   0  14 25073.2 1954.86   3
  -9   0  14 25642.9 1007.69   5
  -9   0  14 23973.7 1592.08   4
   9   0 -14 24584.6 1461.54   2
   9   0 -13 283.154 217.924   2
  -9   0  13-31.8862 58.8525   5
  -9   0  13 7.98744 153.595   3
  -9   0  13 81.6874 119.550   4
  -9   0  12 1538.94 158.258   1
   9   0 -12 1306.91 352.489   2
  -9   0  12 1471.65 473.548   3
  -9   0  11 79.4231 158.750   4
   9   0 -11 186.891 147.676   2
   9   0 -11-115.545 117.183   4
  -9   0  11 60.7429 232.463   3
  -9   0  11 26.5112 39.4339   1
  -9   0  10 3887.66 517.109   4
  -9   0  10 3541.31 301.110   1
   9   0 -10 4007.09 535.882   2
  -9   0  10 3812.14 687.771   3
  -9   0   9 13.8157 95.9122   4
  -9   0   9 12.1791 47.0805   1
   9   0  -9-23.2416 147.689   2
  -9   0   9 40.8782 164.227   3
  -9   0   8 160375. 4052.48   3
  -9   0   8 153331. 2272.43   1
  -9   0   8 155988. 2894.76   4
  -9   0   7-97.8563 61.0778   4
   9   0  -7-17.1510 53.0590   5
  -9   0   7 76.4794 157.948   3
  -9   0   7 28.9863 56.1788   1
   9   0  -6 3900.68 415.212   1
   9   0  -6 4166.47 355.502   5
  -9   0   6 4131.21 621.029   3
  -9   0   6 2793.96 465.048   2
  -9   0   6 4240.91 414.539   4
  -9   0   6 3716.41 403.628   1
  -9   0   5 10.9657 98.0324   2
  -9   0   5-51.9495 62.2297   4
  -9   0   5-69.7473 83.4332   1
  -9   0   5-24.4321 84.8827   3
   9   0  -5-13.6733 47.0049   5
   9   0  -5 2.56997 55.6790   1
  -9   0   4 842.395 226.111   2
  -9   0   4 723.815 147.392   4
   9   0  -4 609.754 193.793   1
  -9   0   4 640.058 225.055   3
  -9   0   3 110.175 130.402   2
  -9   0   3 20.6973 41.6668   4
   9   0  -3 4.05030 71.6790   1
  -9   0   3 65.5326 98.4338   3
  -9   0   2 7296.57 667.596   3
  -9   0   2 7912.68 364.528   4
  -9   0   2 8191.46 738.889   2
   9   0  -2 7478.92 669.350   1
  -9   0   1 25.2798 87.3018   2
  -9   0   1-4.69964 26.1502   4
  -9   0   1 17.4332 72.7076   3
   9   0  -1 189.526 142.698   1
   9   0   0 51747.4 1894.57   1
  -9   0   0 52015.5 1807.57   2
  -9   0  -1-146.454 118.768   2
   9   0   1-172.990 217.924   1
  -9   0  -1-17.9797 36.6583   4
   9   0   2 57976.3 2153.95   1
  -9   0  -2 56708.4 1153.68   4
  -9   0  -3-0.53098 42.0899   4
   9   0   3 27.4853 114.639   1
   9   0   4 5848.48 736.956   1
  -9   0  -4 6811.31 473.923   4
  -9   0  -5-32.9417 90.4576   4
   9   0   5 3.72663 143.339   1
   9   0   6 29891.4 1773.33   1
   9   0   7 266.034 196.740   1
   9   0   8 12034.3 1208.52   1
  -9   0  -8 14021.8 889.816   4
   9   0   9 14.5059 139.452   1
   9   0  10 128.327 307.066   1
   9   0  11 269.989 252.801   1
   9  -1 -20 573.024 332.141   2
   9   1 -20 178.116 188.144   2
  -9   1  19 10992.2 1491.78   3
  -9  -1  19 9453.22 1393.59   3
   9  -1 -19 8373.80 1012.85   2
  -9  -1  19 6663.61 1059.96   4
   9   1 -19 9047.58 954.334   2
   9  -1 -18 429.509 277.730   2
   9   1 -18 65.9879 183.342   2
  -9   1  18-337.323 168.561   3
  -9  -1  18 57.9935 185.496   3
  -9  -1  18-11.3953 150.094   4
  -9   1  17 12031.9 1494.86   3
  -9  -1  17 11473.7 1459.01   3
  -9  -1  17 12720.0 1330.07   4
   9  -1 -17 12078.9 1158.03   2
   9   1 -17 12731.9 1102.46   2
   9  -1 -16 383.895 249.003   2
   9   1 -16 362.177 231.802   2
  -9   1  16 676.972 437.253   3
  -9  -1  16-233.516 324.911   3
  -9  -1  16 470.940 229.433   4
  -9   1  15 15699.2 1616.26   3
  -9  -1  15 15340.2 1556.82   3
  -9   1  15 15600.6 1351.30   4
  -9  -1  15 16100.6 1381.29   4
   9  -1 -15 15421.0 1245.30   2
   9   1 -15 16911.8 1203.70   2
  -9  -1  14-18.1230 129.335   4
   9  -1 -14 102.652 175.528   2
   9   1 -14 9.26065 131.358   2
  -9  -1  14 74.8506 80.2716   1
  -9   1  14-83.5178 177.052   3
  -9   1  14-24.0756 45.1488   5
  -9  -1  14-168.763 231.169   3
  -9   1  14 25.9690 140.637   4
  -9  -1  13 213.516 240.256   4
   9  -1 -13 194.949 154.789   2
   9   1 -13 145.855 139.097   2
  -9  -1  13 96.4580 61.4026   1
  -9   1  13 254.594 260.804   3
  -9  -1  13 192.391 187.604   3
  -9   1  13 387.441 224.277   4
  -9   1  12 55199.9 2747.04   3
  -9  -1  12 51139.1 2613.26   3
  -9  -1  12 55655.2 1557.97   5
  -9   1  12 53223.3 2168.16   4
  -9  -1  12 55949.6 2224.61   4
   9  -1 -12 55903.1 2165.41   2
  -9  -1  12 56051.0 1380.50   1
   9  -1 -12 54342.1 1931.55   4
  -9  -1  11 4256.97 584.266   4
   9  -1 -11 4951.14 641.977   2
  -9   1  11 5171.80 812.564   3
  -9  -1  11 5046.41 808.691   3
   9  -1 -11 4780.12 544.573   4
  -9   1  11 4289.13 583.695   4
  -9  -1  11 4031.52 379.694   1
  -9  -1  10 15133.3 751.254   1
  -9   1  10 12833.3 1245.38   3
  -9  -1  10 15465.6 1336.65   3
  -9   1  10 15585.2 1054.42   4
  -9  -1  10 14674.3 1018.58   4
   9  -1 -10 15663.9 1100.74   2
   9  -1 -10 15386.3 914.996   4
  -9  -1   9 2529.66 405.452   4
   9  -1  -9 2559.72 439.141   2
   9  -1  -9 2400.24 334.038   4
  -9  -1   9 2126.50 295.418   1
  -9   1   9 2830.31 577.372   3
  -9  -1   9 2629.48 534.121   3
  -9   1   9 2316.85 382.570   4
   9   1  -8 8947.53 588.332   5
  -9   1   8 8564.19 953.297   3
  -9  -1   8 8222.21 586.653   1
  -9  -1   8 7119.31 853.210   3
  -9   1   8 9244.42 698.032   4
  -9  -1   8 7948.21 670.698   4
   9  -1  -8 8067.47 747.362   2
   9  -1  -7 58778.8 1351.36   1
  -9   1   7 61100.3 2462.12   3
   9   1  -7 61395.9 1540.14   5
  -9  -1   7 59701.5 2362.44   3
  -9   1   7 58362.4 1633.44   4
  -9  -1   7 60060.0 2152.52   2
  -9  -1   7 59640.5 1695.67   4
   9  -1  -7 58598.1 1978.36   2
  -9  -1   6 1386.51 328.072   2
  -9  -1   6 1659.84 261.450   4
   9  -1  -6 1829.57 183.333   5
   9   1  -6 1470.90 278.340   1
  -9   1   6 1094.38 334.180   3
   9   1  -6 1579.22 256.163   5
  -9  -1   6 2069.81 431.876   3
   9  -1  -6 1473.32 245.433   1
  -9   1   6 1606.74 256.110   4
  -9   1   5 28664.1 1552.66   3
   9   1  -5 27708.3 1196.74   1
  -9  -1   5 28186.8 1514.16   3
   9   1  -5 26935.9 1071.66   5
   9  -1  -5 27236.6 813.353   5
   9  -1  -5 25740.7 1029.35   1
  -9   1   5 26816.8 884.986   4
  -9  -1   5 27951.5 1407.70   2
  -9  -1   5 27224.8 1012.19   4
  -9  -1   4 1719.28 342.266   2
  -9  -1   4 1209.13 203.565   4
  -9   1   4 1565.23 356.818   3
   9  -1  -4 1371.56 267.933   1
   9   1  -4 1405.85 256.800   5
  -9  -1   4 644.776 223.761   3
  -9   1   4 1373.14 315.191   2
   9   1  -4 1146.19 270.359   1
  -9   1   4 1397.74 174.638   4
  -9   1   3 3292.77 496.227   2
   9  -1  -3 3928.68 456.314   1
  -9   1   3 3289.52 495.867   3
  -9  -1   3 3662.40 480.311   1
   9   1  -3 4317.62 510.702   1
  -9  -1   3 3974.51 518.231   3
  -9  -1   3 4127.83 345.692   4
  -9  -1   3 4410.35 541.450   2
  -9   1   2 87646.9 2403.49   3
   9  -1  -2 92982.6 2305.75   1
  -9  -1   2 90348.5 2329.58   3
   9   1  -2 87924.2 2347.25   1
  -9  -1   2 90757.9 2419.20   1
  -9   1   2 85950.4 2427.85   2
  -9  -1   2 89194.0 2426.47   2
  -9  -1   1 38865.0 1638.37   1
  -9  -1   1 38007.3 1431.64   3
   9  -1  -1 41272.4 1615.13   1
   9   1  -1 38970.9 1609.99   1
  -9   1   1 38387.5 1596.39   2
  -9  -1   1 37772.6 1568.29   2
  -9  -1   0 21548.6 987.037   3
   9  -1   0 22879.4 1266.44   1
  -9   1   0 21285.1 1167.44   2
   9   1   0 18822.9 1176.25   1
  -9   1  -1 2288.13 383.380   2
   9  -1   1 1837.29 364.861   1
  -9  -1  -1 1488.57 235.724   3
   9   1   1 1621.56 368.795   1
   9   1   2 15637.6 1134.90   1
   9  -1   2 17059.5 1177.37   1
  -9   1  -2 16590.1 1018.80   2
   9   1   3 22981.0 1416.60   1
  -9  -1  -3 20355.1 932.993   4
   9  -1   3 19670.5 1310.01   1
  -9   1  -3 21542.3 542.644   4
  -9   1  -3 22086.0 1174.76   2
   9   1   4 2574.54 502.564   1
  -9   1  -4 3008.46 437.353   2
   9  -1   4 2481.53 506.188   1
  -9  -1  -4 3900.07 440.683   4
  -9   1  -4 3477.65 268.712   4
   9   1   5 43795.0 2106.95   1
  -9   1  -5 41087.3 1067.84   4
  -9   1  -5 42175.6 1625.50   2
  -9   1  -6 1520.90 229.983   4
   9   1   6 1159.87 387.316   1
   9  -1   6 2137.18 488.517   1
  -9  -1  -7 109.513 84.8037   4
   9   1   7 479.753 305.056   1
   9  -1   7 124.436 216.555   1
  -9  -1  -8 3427.30 486.487   4
   9   1   8 4013.07 709.398   1
   9  -1   8 3303.15 634.481   1
   9   1   9 13672.8 1339.36   1
   9  -1   9 13557.2 1322.50   1
   9   1  10 431.515 241.031   1
   9  -1  10 513.165 212.903   1
   9   1  11 3102.49 664.726   1
   9  -1  11 3751.71 730.809   1
   9  -2 -20 5084.25 845.971   2
   9  -2 -19 2655.57 564.081   2
  -9   2  19 2525.20 692.724   3
  -9  -2  19 2980.36 718.815   4
   9  -2 -18 7170.98 964.251   2
  -9   2  18 6836.48 1164.98   3
  -9  -2  18 6713.43 1136.38   3
  -9  -2  18 7780.29 1096.51   4
  -9   2  17 28226.0 2291.80   3
  -9  -2  17 31475.7 2388.59   3
  -9  -2  17 28485.8 2015.33   4
   9  -2 -17 30927.9 1932.00   2
  -9   2  16 31158.4 2347.12   3
  -9  -2  16 29762.1 2277.17   3
  -9  -2  16 28026.5 1919.63   4
   9  -2 -16 31165.8 1888.83   2
  -9  -2  15 5631.40 829.102   4
   9  -2 -15 6626.43 847.581   2
  -9  -2  15 6308.58 668.696   5
  -9   2  15 5245.41 933.412   3
  -9  -2  15 7095.52 1055.51   3
  -9  -2  14 927.204 316.633   4
   9  -2 -14 1091.35 329.306   2
  -9   2  14 528.578 294.509   3
  -9  -2  14 1184.40 281.908   5
  -9  -2  14 1177.07 407.053   3
  -9   2  13 9705.68 1189.48   3
  -9  -2  13 11373.6 1245.90   3
  -9  -2  13 10912.1 821.798   5
  -9  -2  13 10262.3 996.947   4
   9  -2 -13 10882.2 1041.13   2
  -9  -2  12 770.853 271.334   4
   9  -2 -12 931.799 308.630   2
   9  -2 -12 220.588 113.761   4
  -9   2  12 1096.99 419.984   3
  -9  -2  12-22.1952 73.1744   5
   9  -2 -11 1408.79 365.281   2
  -9  -2  11 1415.21 342.754   4
   9  -2 -11 1165.91 275.745   4
  -9   2  11 1734.57 498.143   3
  -9   2  10 18126.3 1509.26   3
  -9  -2  10 14857.6 1039.69   4
   9  -2 -10 15701.4 1139.58   2
   9  -2 -10 16882.6 959.925   4
   9   2  -9 4648.15 481.934   5
  -9   2   9 5956.25 842.208   3
  -9  -2   9 6020.36 622.155   4
   9  -2  -9 5665.54 656.219   2
   9  -2  -9 4169.64 443.382   4
  -9   2   8 10467.4 1070.14   3
   9   2  -8 10383.4 722.057   5
  -9  -2   8 10999.7 803.615   4
   9  -2  -8 11115.0 901.499   2
   9  -2  -8 9802.92 622.619   4
  -9   2   7 56787.4 2417.58   3
   9   2  -7 58491.0 1708.20   5
   9  -2  -7 60363.7 1261.44   1
  -9  -2   7 56689.9 2071.16   2
  -9  -2   7 55272.3 1710.14   4
   9  -2  -7 53980.5 1332.58   4
   9  -2  -7 58737.0 2023.94   2
  -9   2   6 57298.9 2354.91   3
   9   2  -6 60852.2 1752.82   5
   9  -2  -6 56853.2 1388.55   1
  -9  -2   6 59274.0 2069.36   2
  -9  -2   6 59647.4 1689.01   4
   9  -2  -6 62756.2 2040.55   2
   9  -2  -5 3776.14 391.773   1
  -9  -2   5 3689.16 519.157   2
   9  -2  -5 3667.34 489.175   2
  -9  -2   5 3513.08 452.324   1
   9   2  -5 3606.47 438.009   5
   9   2  -5 3355.78 436.597   1
  -9   2   5 4535.77 636.738   3
  -9  -2   5 3714.88 408.820   4
  -9  -2   4 3079.42 456.809   2
  -9  -2   4 2489.51 323.185   4
   9  -2  -4 3132.11 380.075   1
  -9   2   4 2442.99 453.039   3
  -9  -2   4 3391.78 473.558   1
   9   2  -4 2940.61 406.003   5
   9   2  -4 2099.79 369.233   1
  -9  -2   3 62.8774 76.6676   2
  -9  -2   3 119.600 76.1451   1
  -9  -2   3 50.3814 157.617   3
   9  -2  -3 76.7077 111.287   3
   9   2  -3-40.8432 87.9871   1
   9  -2  -3 44.1480 59.6629   1
   9  -2  -2 245.190 152.934   1
  -9  -2   2 361.179 165.803   1
  -9  -2   2 122.662 110.360   3
   9  -2  -2 424.996 179.913   3
   9   2  -2 339.007 189.684   1
  -9  -2   1 9401.43 839.896   1
  -9  -2   1 8958.15 690.115   3
   9  -2  -1 8931.82 757.328   3
   9   2  -1 8688.76 786.300   1
  -9   2   1 8997.21 785.914   2
   9  -2  -1 8361.54 739.368   1
   9  -2   0 11287.3 889.595   1
  -9  -2   0 12098.9 756.078   3
   9  -2   0 11669.0 831.779   3
  -9  -2   0 12520.5 985.999   1
   9   2   0 13046.3 1000.11   1
  -9   2   0 12787.9 920.355   2
   9  -2   1 7564.07 766.237   1
  -9  -2  -1 7122.56 499.280   3
   9  -2   1 7161.83 626.836   3
   9   2   1 7534.93 786.350   1
  -9   2  -1 7327.89 684.641   2
   9  -2   2 24951.1 1434.08   1
  -9  -2  -2 25201.2 751.850   3
   9  -2   2 23132.4 1067.84   3
   9   2   2 25035.7 1474.22   1
  -9   2  -2 24702.2 1255.12   2
   9  -2   3 7272.39 799.948   1
   9  -2   3 7706.14 581.962   3
  -9   2  -3 7744.28 691.806   2
   9   2   3 7687.84 843.495   1
   9  -2   4 36810.9 1889.97   1
   9  -2   4 32245.8 1106.32   3
  -9   2  -4 32945.9 1412.98   2
   9   2   4 32355.4 1766.56   1
   9  -2   5 1655.30 429.905   1
  -9   2  -5 2607.32 392.533   2
   9  -2   5 2186.08 257.369   3
   9   2   5 2665.60 504.845   1
  -9  -2  -5 2116.86 369.535   4
  -9   2  -6 56.1475 107.702   2
   9   2   6 534.614 289.466   1
   9  -2   6-18.4731 140.494   1
  -9  -2  -6 264.462 183.593   4
  -9   2  -7 645.522 214.780   2
   9   2   7 1082.84 377.809   1
   9  -2   7 604.445 295.800   1
  -9  -2  -7 1028.80 298.137   4
   9   2   8 13561.3 1299.71   1
   9  -2   8 15271.7 1383.70   1
   9  -2   9 3014.87 660.071   1
   9   2   9 2006.21 532.816   1
   9   2  10 20479.2 1681.34   1
   9  -2  10 23164.3 1816.52   1
   9  -2  11 373.766 270.812   1
   9   2  11 650.432 388.714   1
   9  -3 -19 6501.80 963.760   2
  -9  -3  18 3694.47 748.278   4
   9  -3 -18 4317.28 778.821   2
  -9   3  18 3729.22 873.497   3
  -9  -3  18 3352.36 803.424   3
  -9  -3  17 8350.68 1104.42   4
  -9   3  17 8686.51 1281.64   3
  -9  -3  17 8330.60 1262.38   3
   9  -3 -17 9790.04 1143.90   2
   9  -3 -16 561.761 261.248   2
  -9  -3  16 451.298 232.630   4
  -9   3  16 510.705 365.822   3
   9  -3 -15-55.2464 219.098   2
  -9  -3  15 219.668 182.619   4
  -9   3  15 406.924 294.833   3
   9  -3 -14 1538.60 430.817   2
  -9  -3  14 1734.79 444.582   4
  -9   3  14 1271.38 462.971   3
  -9  -3  14 2256.66 424.337   5
  -9  -3  14 2398.57 397.789   1
  -9   3  13 67417.1 3217.17   3
  -9  -3  13 70211.2 2067.56   1
  -9  -3  13 63129.2 2130.57   5
  -9  -3  13 69455.5 2643.09   4
   9  -3 -13 70815.5 2750.18   2
   9  -3 -12 3985.74 644.779   2
  -9  -3  12 5075.67 689.654   4
  -9  -3  12 4153.16 506.845   1
  -9   3  12 4599.89 823.969   3
  -9  -3  12 3751.10 515.158   5
   9  -3 -11 363.587 189.733   2
  -9  -3  11 75.1565 113.104   4
   9  -3 -11-17.1168 99.1653   4
  -9   3  11 136.759 230.252   3
  -9  -3  11 132.391 148.785   5
  -9  -3  11 69.1167 94.0469   1
  -9   3  10 6138.77 893.037   3
  -9  -3  10 6005.46 612.607   1
   9  -3 -10 5779.64 716.512   2
  -9  -3  10 5350.58 642.357   4
   9  -3 -10 5752.08 569.736   4
  -9   3   9 7142.08 921.819   3
   9   3  -9 7292.13 686.623   5
  -9  -3   9 6194.56 621.322   1
   9  -3  -9 6821.11 760.893   2
   9  -3  -9 7161.79 603.202   4
  -9  -3   9 8574.35 774.104   4
  -9   3   8 11338.2 1138.11   3
   9  -3  -8 10269.7 361.592   1
   9   3  -8 9853.92 781.961   5
  -9  -3   8 10986.3 838.616   1
   9  -3  -8 10479.6 904.706   2
   9  -3  -8 10522.6 661.766   4
  -9  -3   8 10039.8 801.629   4
  -9   3   7 45459.2 2216.13   3
   9   3  -7 44844.1 1655.85   5
   9  -3  -7 44575.9 1035.68   1
   9  -3  -7 43059.4 1221.98   4
  -9  -3   7 41706.4 1632.43   1
   9  -3  -7 43704.8 1802.28   2
  -9  -3   7 42829.9 1595.70   4
   9  -3  -6 15111.2 696.033   1
  -9   3   6 13414.6 1186.54   3
   9   3  -6 14049.0 932.946   5
   9  -3  -6 14336.8 1182.13   3
   9  -3  -6 14227.4 622.764   4
   9  -3  -6 14851.7 1025.92   2
  -9  -3   6 14916.9 905.837   4
  -9  -3   6 14141.6 969.995   1
  -9  -3   5 4295.20 541.719   1
   9  -3  -5 4672.56 221.425   5
   9   3  -5 5252.48 582.530   5
   9  -3  -5 4174.51 411.474   1
   9  -3  -5 4697.31 649.111   3
   9  -3  -5 4507.80 286.916   4
   9  -3  -5 4989.23 577.106   2
   9   3  -4 37141.8 1598.67   1
  -9  -3   4 34705.0 1568.19   1
   9  -3  -4 34149.9 1744.87   3
   9   3  -4 36631.7 1518.87   5
   9  -3  -4 36307.5 1304.98   1
   9  -3  -4 35962.0 1505.23   2
   9  -3  -3 24894.3 1162.67   1
   9   3  -3 23524.9 1291.81   1
   9  -3  -3 21831.2 1373.21   3
  -9  -3   3 22497.5 1278.80   1
   9   3  -3 23779.7 1250.98   5
   9   3  -2 6440.53 699.040   1
   9  -3  -2 7028.02 658.174   1
   9  -3  -2 6892.42 751.424   3
  -9  -3   2 7896.53 771.965   1
  -9  -3   1 3393.72 526.854   1
   9  -3  -1 4964.59 617.469   3
   9  -3  -1 4463.76 541.329   1
   9   3  -1 3573.59 530.678   1
   9  -3   0 583.382 229.014   3
   9  -3   0 578.185 214.856   1
   9   3   0 683.220 269.575   1
   9  -3   1 36664.9 1592.66   3
  -9  -3  -1 37549.1 1222.79   3
   9   3   1 39164.3 1834.88   1
   9  -3   1 37672.4 1722.89   1
   9  -3   2 6950.82 674.211   3
  -9  -3  -2 6424.52 427.642   3
   9   3   2 7380.07 812.001   1
  -9   3  -2 5694.87 601.820   2
   9  -3   2 5821.24 707.048   1
   9   3   3 871.093 279.344   1
   9  -3   3 577.281 176.491   3
  -9   3  -3 937.062 239.971   2
  -9   3  -4 1188.00 276.689   2
   9  -3   4 723.147 265.184   1
   9   3   4 491.512 294.136   1
   9  -3   4 919.168 227.324   3
   9  -3   5 4665.14 482.794   3
   9   3   5 6033.73 805.737   1
  -9   3  -5 4866.67 540.133   2
   9  -3   5 5422.14 764.166   1
  -9   3  -6 154.316 81.9795   2
   9   3   6 716.544 297.174   1
   9  -3   6 580.481 293.700   1
   9  -3   7 39761.8 2190.63   1
   9   3   7 39887.9 2188.92   1
  -9   3  -7 40288.0 1533.12   2
   9   3   8 946.089 431.289   1
   9  -3   8 255.452 139.820   1
   9  -3   9 1486.45 472.080   1
   9   3   9 382.827 210.574   1
   9  -3  10 1852.60 499.011   1
   9   3  10 2702.36 629.136   1
   9  -3  11 18876.0 1702.28   1
   9   3  11 22255.1 1822.61   1
  -9  -4  18 41.9049 179.078   4
  -9   4  18-107.394 269.416   3
  -9   4  17 12698.1 1567.98   3
  -9  -4  17 12590.4 1364.27   4
   9  -4 -17 16098.6 1504.34   2
  -9   4  16 7915.70 1221.49   3
   9  -4 -16 7516.43 1023.07   2
  -9  -4  16 8057.96 1059.80   4
  -9  -4  15 471.022 250.840   4
  -9   4  15-59.0179 284.385   3
   9  -4 -15-7.19845 218.793   2
   9  -4 -14 8666.58 1022.78   2
  -9  -4  14 10470.4 1093.88   4
  -9  -4  13 304.359 229.288   4
  -9   4  13 342.010 278.604   3
  -9  -4  13 42.6545 101.421   1
   9  -4 -13 238.486 219.308   2
  -9   4  12 16716.3 1581.65   3
  -9  -4  12 16505.5 1106.34   1
   9  -4 -12 16594.1 1348.61   2
  -9  -4  12 15826.1 1239.34   4
   9  -4 -11 13.3030 163.483   2
   9  -4 -11 398.131 196.580   4
  -9  -4  11 139.735 126.551   4
  -9   4  11-119.404 165.929   3
  -9  -4  11 339.428 168.997   5
  -9  -4  11 136.896 123.755   1
   9  -4 -10 2337.21 474.037   2
   9  -4 -10 2056.01 352.210   4
  -9  -4  10 2553.85 462.509   4
  -9   4  10 2029.62 553.491   3
   9   4 -10 2005.85 397.186   5
  -9  -4  10 2625.69 444.045   1
   9  -4  -9 178.874 123.535   2
  -9  -4   9 271.916 145.739   1
   9  -4  -9 120.433 100.518   4
  -9  -4   9 179.233 144.314   4
  -9   4   9-253.639 252.802   3
   9   4  -9 44.8038 107.498   5
   9  -4  -8 4421.09 620.094   2
  -9  -4   8 3701.88 514.171   1
  -9  -4   8 3826.31 521.478   4
   9   4  -8 4014.63 552.420   5
   9  -4  -8 3792.91 225.595   1
   9  -4  -8 3442.68 404.485   4
   9  -4  -7 41614.7 1031.07   1
   9   4  -7 41775.0 1730.76   5
  -9  -4   7 41172.6 1740.63   1
   9  -4  -7 41400.3 1258.87   4
   9  -4  -7 42077.9 1846.54   2
  -9  -4   7 43059.7 1688.20   4
   9   4  -6 122682. 2962.04   5
   9  -4  -6 127769. 2097.36   1
  -9  -4   6 122481. 3021.62   1
   9  -4  -6 122538. 1927.24   4
   9  -4  -6 123968. 3056.48   2
  -9  -4   6 123201. 2771.57   4
   9  -4  -5 14731.4 803.789   1
   9  -4  -5 13734.8 1206.09   3
   9   4  -5 14010.0 1005.22   5
   9  -4  -5 15069.9 395.307   5
   9  -4  -5 14674.3 572.731   4
   9  -4  -5 15731.3 1062.67   2
  -9  -4   5 15468.8 1086.01   1
  -9  -4   4 10019.7 893.181   1
   9  -4  -4 10006.7 492.567   5
   9  -4  -4 10579.7 1033.02   3
   9   4  -4 9276.95 825.237   5
   9  -4  -4 10883.4 737.253   1
   9  -4  -4 9927.50 357.612   4
   9  -4  -4 10026.9 818.795   2
  -9  -4   3 2890.45 484.640   1
   9  -4  -3 3284.90 468.875   2
   9   4  -3 3213.41 509.400   1
   9  -4  -3 2137.83 260.945   5
   9  -4  -3 3282.40 571.997   3
   9   4  -3 2246.05 402.674   5
   9  -4  -3 2208.50 365.960   1
   9  -4  -2 12165.0 874.674   1
   9   4  -2 12644.3 1012.11   1
   9  -4  -2 11712.5 1049.97   3
   9   4  -2 12595.0 984.281   5
   9  -4  -1 562.891 212.857   3
   9   4  -1 191.135 160.470   1
   9  -4   0 10791.7 966.039   3
   9   4   0 11402.6 1008.68   1
   9  -4   1 32185.8 1636.48   3
   9   4   1 31196.5 1712.16   1
   9  -4   2 5782.83 690.551   3
   9   4   2 4697.64 682.734   1
   9  -4   3 12681.6 987.802   3
  -9  -4  -3 12224.4 542.281   3
   9   4   3 11724.7 1097.48   1
   9  -4   4 37345.1 1655.56   3
   9   4   4 46555.7 2230.11   1
   9   4   5 946.153 375.314   1
   9  -4   5 541.262 198.158   3
   9  -4   6 23039.8 1621.88   1
   9   4   6 23851.1 1684.33   1
   9   4   7 3523.51 645.948   1
   9  -4   7 3179.48 642.266   1
   9   4   8 12528.9 1282.79   1
   9  -4   8 12260.3 1269.64   1
   9   4   9 4854.87 813.037   1
   9  -4   9 3372.92 676.965   1
   9   4  10 11697.3 1301.61   1
   9  -4  10 11758.8 1329.37   1
  -9  -5  17 10165.2 1244.15   4
  -9  -5  16 2350.53 588.309   4
  -9  -5  15 13588.9 1326.01   4
  -9  -5  14 17818.1 1467.93   4
  -9  -5  13 3005.00 602.668   4
  -9  -5  12 19502.3 1424.19   4
   9  -5 -11 770.214 232.866   4
  -9  -5  11 1026.62 314.030   4
   9  -5 -11 597.837 276.505   2
   9  -5 -10 3911.18 507.703   4
  -9  -5  10 4635.47 653.473   4
   9   5 -10 4004.19 598.334   5
   9  -5 -10 4244.76 670.214   2
   9  -5  -9 349.495 85.2339   4
  -9  -5   9 139.856 119.742   4
   9   5  -9 626.768 251.150   5
   9  -5  -9 690.510 292.240   2
   9  -5  -8 3895.52 612.288   2
  -9  -5   8 4224.49 579.465   4
   9  -5  -8 3774.42 268.879   1
   9   5  -8 3273.60 525.628   5
   9  -5  -8 3789.08 452.930   4
   9  -5  -7 138109. 2061.65   1
   9   5  -7 134989. 3357.67   5
   9  -5  -7 132512. 2452.66   4
   9  -5  -7 134023. 3402.77   2
  -9  -5   7 133721. 3170.85   4
   9  -5  -6 510.518 220.860   2
   9  -5  -6 628.290 157.163   4
   9   5  -6 607.451 250.299   5
   9  -5  -6 485.134 155.832   1
   9   5  -5 114004. 3061.65   5
   9  -5  -5 115249. 1388.21   5
   9  -5  -5 113874. 1857.14   4
   9  -5  -5 110598. 2937.15   2
   9  -5  -4 10687.6 549.397   5
   9   5  -4 8504.48 842.742   5
   9  -5  -4 9593.59 456.267   4
   9  -5  -4 9254.93 827.350   2
   9  -5  -3 2478.73 410.096   2
   9  -5  -3 2422.07 301.999   5
   9   5  -3 1919.26 417.063   5
   9  -5  -3 2190.00 159.688   4
   9   5  -2 42899.8 1952.31   1
   9  -5  -2 40961.0 1356.07   5
   9  -5  -2 42868.2 2137.02   3
   9   5  -2 47470.4 2043.18   5
   9  -5  -2 44339.5 1676.16   2
   9   5  -1 872.308 327.725   1
   9  -5  -1 481.844 172.129   5
   9  -5  -1 456.876 205.911   3
   9   5  -1 464.497 215.349   5
   9  -5   0 1823.56 431.008   3
   9   5   0 1809.15 434.291   1
   9   5   1 6667.42 808.751   1
   9  -5   1 5151.73 703.785   3
   9  -5   2 1105.67 326.477   3
   9   5   2 1753.89 430.561   1
   9  -5   3 16920.3 1262.40   3
   9   5   3 18383.7 1424.85   1
   9  -5   4-370.294 196.483   3
   9   5   4 156.832 160.837   1
   9  -5   5 20431.9 1360.18   3
   9   5   5 23755.8 1677.67   1
   9   5   6-193.529 239.033   1
   9   5   7 10666.7 1207.25   1
   9   5   8 16948.5 1526.79   1
   9   5   9 12180.7 1335.53   1
   9  -5   9 11978.6 1326.63   1
   9   5  10 68.4312 197.045   1
  -9  -6  16 646.484 326.534   4
  -9  -6  15 2669.64 597.293   4
  -9  -6  14 20852.7 1627.89   4
  -9  -6  13 2258.29 542.448   4
  -9  -6  12 14073.5 1258.85   4
  -9  -6  11 61.8843 126.721   4
   9  -6 -10 1787.25 385.553   4
  -9  -6  10 3142.57 565.726   4
   9   6 -10 2530.81 510.853   5
   9  -6  -9 5225.86 227.967   1
   9   6  -9 8101.12 904.991   5
   9  -6  -9 7151.81 695.975   4
  -9  -6   9 6615.61 785.048   4
   9   6  -8 56072.4 2335.36   5
   9  -6  -8 60251.0 1276.17   1
   9  -6  -8 58726.5 1918.70   4
   9  -6  -8 59255.1 2440.43   2
  -9  -6   8 59779.7 2288.90   4
   9   6  -7 12521.7 1096.22   5
   9  -6  -7 12774.9 845.926   4
   9  -6  -7 12074.2 1076.67   2
   9   6  -6 56137.8 2313.68   5
   9  -6  -6 56008.6 1637.45   4
   9  -6  -6 56100.8 2229.60   2
   9  -6  -5 132.915 113.106   4
   9  -6  -5 144.665 177.017   2
   9   6  -4 35700.7 1854.29   5
   9  -6  -4 37016.5 1140.05   5
   9  -6  -4 37924.3 1122.61   4
   9  -6  -4 37755.8 1721.53   2
   9  -6  -3 12741.0 740.711   5
   9   6  -3 12199.6 1089.85   5
   9  -6  -3 13106.0 583.576   4
   9  -6  -3 12536.9 959.870   2
   9  -6  -2 73.0193 82.9449   2
   9  -6  -2 82.0503 62.9299   5
   9   6  -2 1.82887 152.091   5
   9  -6  -2 330.598 82.2042   4
   9  -6  -1 15.7714 12.8505   4
   9  -6  -1-108.831 103.778   2
   9  -6  -1 68.3606 89.7595   5
   9   6  -1-118.004 189.398   5
   9   6   0 1118.61 349.086   1
   9  -6   0 1757.50 340.735   5
   9   6   0 820.116 293.621   5
   9   6   1 750.985 336.990   1
   9  -6   1 262.942 158.657   5
   9   6   1 906.521 337.983   5
   9   6   2 54854.3 2475.63   1
   9   6   3 1855.43 503.962   1
   9   6   4 2817.52 593.143   1
   9   6   5 6582.49 919.201   1
   9   6   6 20940.3 1669.24   1
   9   6   7 3244.90 701.823   1
   9   6   8 2514.06 616.678   1
   9   6   9 93.6013 160.693   1
  -9  -7  15 4224.20 786.729   4
  -9  -7  14 98.4051 234.563   4
  -9  -7  13 1097.45 367.038   4
  -9  -7  12 845.730 350.488   4
  -9  -7  11 35546.7 2010.88   4
   9   7 -10 9320.37 1053.17   5
  -9  -7  10 9297.23 994.875   4
  -9  -7   9 6283.27 804.628   4
   9   7  -9 5555.74 798.354   5
  -9  -7   8 878.000 310.771   4
   9   7  -8 261.455 172.969   5
   9  -7  -8 1267.66 310.669   4
   9   7  -7 48815.6 2274.18   5
   9  -7  -7 42494.1 1677.89   4
   9  -7  -7 46282.4 2175.82   2
   9  -7  -6-181.659 215.638   2
   9   7  -6-271.066 176.926   5
   9  -7  -6-67.6728 80.0644   4
   9   7  -5 33102.5 1886.54   5
   9  -7  -5 34151.4 1329.68   4
   9  -7  -5 31033.4 1685.51   2
   9  -7  -4 1607.66 371.585   2
   9   7  -4 1760.37 471.652   5
   9  -7  -4 1692.85 268.038   5
   9  -7  -4 1273.23 249.245   4
   9  -7  -3 771.168 223.999   2
   9  -7  -3 971.398 220.080   5
   9   7  -3 961.057 328.875   5
   9  -7  -3 952.005 191.755   4
   9  -7  -2 15918.3 964.525   5
   9   7  -2 17179.2 1367.58   5
   9  -7  -2 16825.3 1113.10   2
   9   7  -1 44363.3 2221.49   5
   9  -7  -1 46165.4 1006.33   4
   9  -7  -1 44563.6 1750.70   2
   9  -7   0 4811.16 589.832   5
   9   7   0 7282.33 897.002   5
   9  -7   0 5533.66 326.765   4
   9  -7   0 7501.74 688.412   2
   9   7   1 9041.38 1041.99   5
   9   7   2 1512.74 429.137   1
   9   7   2 1178.07 381.758   5
   9   7   3 12139.3 1235.85   1
   9   7   4 643.764 250.008   1
   9   7   5 27803.4 1940.16   1
   9   7   6 6351.79 974.158   1
   9   7   7-158.375 201.633   1
   9   7   8 376.293 144.981   1
  -9  -8  13 314.139 259.633   4
  -9  -8  12 6675.66 942.089   4
  -9  -8  11 2681.83 584.843   4
   9   8 -10 15037.1 1394.15   5
  -9  -8  10 19842.7 1541.76   4
   9   8  -9 8793.58 1049.67   5
  -9  -8   9 8871.54 993.919   4
   9   8  -8 23533.4 1704.59   5
   9   8  -7 20123.3 1564.01   5
   9   8  -6 37585.8 2125.52   5
   9  -8  -6 37961.6 1986.97   2
   9   8  -5 6685.42 899.623   5
   9  -8  -5 7146.73 838.698   2
   9  -8  -4 5069.56 685.180   2
   9   8  -4 4632.42 751.979   5
   9  -8  -3 1403.01 343.777   2
   9   8  -3 2223.04 507.954   5
   9   8  -2 5231.06 785.757   5
   9  -8  -2 6111.69 699.290   2
   9  -8  -1 4676.30 586.245   2
   9   8  -1 4496.28 747.780   5
   9   8   0 15657.2 1398.37   5
   9  -8   0 16350.6 1050.55   2
   9   8   1 2135.18 588.811   5
   9   8   2 16797.6 1499.11   5
   9   8   3 6623.01 954.642   5
   9   8   4 17942.6 1602.64   5
   9   8   5 1010.41 405.201   1
   9   8   5 604.345 329.163   5
   9   8   6 8901.26 1158.23   1
  -9  -9  11 878.511 357.592   4
  -9  -9  10 4327.48 780.854   4
   9   9 -10 3680.51 779.688   5
   9   9  -9 19195.7 1660.00   5
  -9  -9   9 25260.0 1786.03   4
   9   9  -8 153.494 230.657   5
   9   9  -7 32816.1 2120.73   5
   9   9  -6 1041.54 381.948   5
   9  -9  -6 1305.19 405.080   2
   9   9  -5 5042.03 822.392   5
   9  -9  -5 5251.60 756.115   2
   9  -9  -4 3873.09 636.303   2
   9   9  -4 4752.06 803.631   5
   9   9  -3 14775.3 1432.71   5
   9  -9  -3 14123.2 1149.45   2
   9  -9  -2 2672.23 484.905   2
   9   9  -2 2532.88 583.201   5
   9  -9  -1 4371.57 608.170   2
   9   9  -1 3160.08 653.649   5
   9  -9   0 2789.60 451.645   2
   9   9   0 3432.29 691.586   5
   9   9   1 44779.2 2535.45   5
   9   9   2 1156.72 438.008   5
   9   9   3 4376.83 827.953   5
   9   9   4 3628.18 742.024   5
   9  10  -9 3638.80 742.655   5
   9  10  -8 1579.91 464.485   5
   9  10  -7 359.850 263.716   5
   9  10  -6 43436.9 2574.98   5
   9  10  -5-30.8140 188.206   5
   9 -10  -5-820.891 320.623   2
   9 -10  -4 2974.87 574.404   2
   9  10  -4 3952.83 774.073   5
   9 -10  -3 1856.32 518.856   2
   9  10  -3 1902.36 532.793   5
   9  10  -2 16940.9 1581.30   5
   9 -10  -2 19222.4 1340.64   2
   9 -10  -1 654.032 258.122   2
   9  10  -1 696.910 358.699   5
   9  10   0 21674.3 1834.69   5
   9 -11  -5 14904.9 1395.69   2
   9 -11  -4 5810.79 839.276   2
   9 -11  -3 21254.9 1531.49   2
  10   0 -20 2275.39 524.373   2
  10   0 -19 315.758 240.907   2
 -10   0  19 300.257 300.485   4
 -10   0  18 13904.1 1682.95   3
 -10   0  18 12252.5 1361.46   4
  10   0 -18 13687.3 1229.14   2
  10   0 -17-230.926 203.106   2
 -10   0  17 209.295 292.571   3
 -10   0  17-333.358 348.054   4
 -10   0  16 22647.0 2042.69   3
 -10   0  16 23297.1 1725.55   4
  10   0 -16 26926.8 1666.70   2
  10   0 -15-129.272 166.422   2
 -10   0  15 41.6557 229.947   3
 -10   0  15-207.547 288.434   4
 -10   0  14 38163.6 2488.43   3
 -10   0  14 33699.2 1905.70   4
  10   0 -14 36349.2 1836.71   2
  10   0 -13-81.5115 99.6207   2
 -10   0  13-156.263 313.895   3
 -10   0  13 113.671 167.812   4
 -10   0  12 13398.0 1370.45   3
 -10   0  12 10265.0 949.816   4
  10   0 -12 11138.2 981.376   2
  10   0 -11-24.3541 157.097   2
 -10   0  11-220.606 274.589   3
 -10   0  11-33.4344 69.0338   1
 -10   0  11-75.7125 154.331   4
 -10   0  10 80016.5 3171.34   3
 -10   0  10 77450.1 2344.82   4
 -10   0  10 78225.7 1542.63   1
 -10   0   9 28.0122 119.861   4
 -10   0   9 110.286 221.415   3
 -10   0   9 20.8343 43.6301   1
 -10   0   8 57560.1 1526.28   1
  10   0  -8 60324.2 1281.15   5
 -10   0   8 56721.9 2508.96   3
 -10   0   8 58291.1 1772.92   4
 -10   0   7-149.817 125.629   4
  10   0  -7-4.18506 74.6363   1
  10   0  -7 55.9695 56.8210   5
 -10   0   7-25.0553 139.872   3
  10   0  -6 3574.06 349.962   5
 -10   0   6 3258.07 562.549   3
 -10   0   6 3912.15 389.984   4
  10   0  -6 3888.06 448.845   1
 -10   0   5-27.5235 65.4168   4
 -10   0   5 248.363 207.029   3
  10   0  -5 34.2836 74.2569   5
  10   0  -5 80.6137 135.007   1
 -10   0   4 45996.7 1961.86   3
  10   0  -4 46851.6 1650.79   1
 -10   0   4 46466.2 1097.91   4
 -10   0   3 10.0063 36.0117   4
  10   0  -3-117.295 111.420   1
 -10   0   3-110.675 115.534   3
 -10   0   2 1342.49 318.806   3
  10   0  -2 1333.93 319.289   1
 -10   0   2 1277.55 145.523   4
 -10   0   1 42.1474 30.6067   4
 -10   0   1-3.37527 68.9036   3
  10   0  -1-40.8946 128.301   1
  10   0   0 19010.0 1219.52   1
 -10   0   0 18489.7 525.405   4
 -10   0   0 18384.9 468.222   4
 -10   0  -1 27.7822 38.1507   4
  10   0   1 114.739 126.512   1
  10   0   2 29792.5 1645.96   1
 -10   0  -2 29416.9 783.409   4
 -10   0  -3-40.2046 49.2192   4
  10   0   3 121.155 184.617   1
 -10   0  -4 109.676 85.4222   4
  10   0   4-183.707 272.991   1
 -10   0  -5 33.1352 78.0677   4
  10   0   5 20.6372 158.334   1
  10   0   6 28432.6 1818.34   1
  10   0   7 135.271 197.595   1
  10   0   8-119.007 309.348   1
  10   0   9 81.9080 259.521   1
  10   0  10 2199.97 563.224   1
  10  -1 -20 1301.69 401.442   2
  10  -1 -19 3832.97 698.353   2
 -10  -1  19 3115.26 711.439   4
  10  -1 -18 4391.91 726.806   2
 -10   1  18 4168.40 916.413   3
 -10  -1  18 4959.36 1008.88   3
 -10  -1  18 3487.29 738.227   4
 -10   1  17 35130.4 2605.66   3
 -10  -1  17 31781.6 2470.94   3
 -10  -1  17 33130.0 2172.96   4
  10  -1 -17 33681.5 1974.36   2
  10  -1 -16 3669.81 635.824   2
 -10   1  16 3807.12 835.666   3
 -10  -1  16 4637.20 948.542   3
 -10  -1  16 3803.96 705.453   4
 -10   1  15 7594.38 1164.67   3
 -10   1  15 7422.67 940.378   4
 -10  -1  15 8322.87 1195.07   3
 -10  -1  15 8231.58 988.310   4
  10  -1 -15 8968.21 982.682   2
 -10  -1  14 532.415 277.754   4
  10  -1 -14 1118.13 354.793   2
 -10   1  14 369.461 220.962   3
 -10  -1  14 257.119 277.269   3
 -10   1  14 656.826 322.079   4
  10  -1 -13 4982.63 695.752   2
 -10  -1  13 6280.03 461.691   1
 -10   1  13 4961.82 875.232   3
 -10  -1  13 5639.42 910.394   3
 -10  -1  13 6102.25 773.106   4
 -10   1  13 5119.41 697.773   4
 -10   1  12 10599.2 1243.15   3
 -10  -1  12 8555.24 556.790   1
 -10   1  12 8436.75 855.319   4
 -10  -1  12 7886.66 1047.59   3
 -10  -1  12 8206.10 857.738   4
  10  -1 -12 7372.15 809.321   2
  10  -1 -12 7686.74 730.418   4
 -10   1  11 23515.5 1800.06   3
 -10  -1  11 20355.1 1644.92   3
 -10  -1  11 21307.3 911.257   1
 -10   1  11 22649.3 1326.59   4
 -10  -1  11 20066.4 1276.42   4
  10  -1 -11 21475.2 1359.40   2
  10  -1 -11 19736.8 1083.73   4
 -10   1  10 19480.0 1597.42   3
 -10  -1  10 20051.5 1573.89   3
 -10  -1  10 17652.9 860.767   1
 -10   1  10 18218.6 1137.97   4
 -10  -1  10 18903.6 1167.62   4
  10  -1 -10 19197.0 1261.25   2
  10   1  -9 4713.58 444.647   5
 -10   1   9 4139.15 695.372   3
 -10  -1   9 3853.06 690.281   3
 -10   1   9 5378.04 568.979   4
 -10  -1   9 4869.60 474.746   1
 -10  -1   9 5130.67 576.378   4
  10  -1  -9 5783.25 674.959   2
  10   1  -8 6626.19 526.620   5
 -10  -1   8 6791.22 876.360   3
 -10   1   8 5507.95 802.025   3
 -10   1   8 5991.27 565.169   4
 -10  -1   8 5769.95 577.705   4
  10  -1  -8 7163.19 734.887   2
 -10   1   7 63892.8 2609.79   3
  10  -1  -7 61540.4 1551.74   1
  10  -1  -7 62602.3 991.883   5
  10   1  -7 63749.6 1642.84   5
 -10  -1   7 65486.7 2569.77   3
 -10   1   7 59717.4 1638.66   4
 -10  -1   7 61382.0 1751.35   4
 -10  -1   6 700.397 177.047   4
  10   1  -6 704.283 211.772   1
 -10   1   6 874.823 328.805   3
  10  -1  -6 507.893 115.262   5
  10   1  -6 690.586 196.176   5
 -10  -1   6 1075.33 341.177   3
  10  -1  -6 677.446 192.048   1
 -10   1   6 793.311 182.448   4
 -10   1   5 22705.3 1439.51   3
  10   1  -5 23227.7 1179.69   1
 -10  -1   5 21292.8 1377.95   3
 -10  -1   5 19813.9 1104.45   1
  10   1  -5 24642.6 1080.50   5
  10  -1  -5 24877.7 875.283   5
  10  -1  -5 22575.1 1070.15   1
 -10   1   5 23313.4 787.934   4
 -10  -1   5 23836.5 958.510   4
 -10   1   4 17034.1 1211.28   3
 -10  -1   4 16090.1 1141.79   3
  10   1  -4 17501.4 1049.92   1
  10   1  -4 17051.4 941.725   5
 -10  -1   4 18666.3 1098.37   1
  10  -1  -4 17246.6 970.119   1
 -10  -1   4 18150.9 785.174   4
  10   1  -3 324.569 193.912   1
 -10  -1   3 611.364 144.070   4
 -10  -1   3 178.610 117.216   1
 -10   1   3 402.873 200.193   3
 -10  -1   3 339.185 132.561   3
  10  -1  -3 404.232 162.790   1
 -10   1   2 36.1588 107.167   2
  10  -1  -2-164.470 142.163   1
 -10  -1   2 7.12784 44.7205   4
  10   1  -2 181.789 165.375   1
 -10  -1   2 141.144 147.569   3
 -10  -1   2-217.157 138.549   1
 -10   1   1 222.141 172.893   2
  10  -1  -1 145.888 145.297   1
  10   1  -1 204.323 116.019   1
 -10  -1   1 276.490 141.422   3
 -10  -1   0 39279.0 1384.80   3
  10  -1   0 36719.0 1680.93   1
  10   1   0 39563.9 1792.29   1
 -10   1   0 41621.8 1749.45   2
 -10   1  -1 3370.48 501.860   2
  10   1   1 3340.74 535.394   1
  10  -1   1 3248.97 529.592   1
 -10   1  -2 2462.69 422.887   2
  10   1   2 2261.12 464.063   1
  10  -1   2 3447.18 579.400   1
  10   1   3 45749.8 2107.53   1
  10  -1   3 46314.1 2114.57   1
 -10  -1  -3 44220.4 1354.53   4
 -10   1  -4 418.022 83.1572   4
  10   1   4 326.011 185.355   1
 -10  -1  -4 154.821 83.8799   4
  10  -1   5 5494.13 781.508   1
 -10   1  -5 4372.32 322.941   4
  10   1   5 3819.17 659.662   1
 -10  -1  -6 554.805 180.080   4
  10  -1   6 1652.96 468.475   1
  10   1   7 4634.56 777.234   1
  10  -1   7 4019.98 719.235   1
  10   1   8 2563.90 561.932   1
  10  -1   8 2949.88 653.489   1
  10   1   9 3797.30 735.288   1
  10  -1   9 4467.27 794.915   1
  10  -1  10 3133.63 709.072   1
  10   1  10 2843.31 654.643   1
  10  -2 -19 3310.69 687.386   2
  10  -2 -18 7361.16 994.543   2
 -10   2  18 8269.51 1311.05   3
 -10  -2  18 9027.73 1357.03   3
 -10  -2  18 6831.87 1044.09   4
  10  -2 -17 4988.38 814.056   2
 -10   2  17 5243.95 1034.08   3
 -10  -2  17 5554.37 1024.29   3
 -10  -2  17 4683.93 831.345   4
 -10   2  16 23949.5 2113.59   3
 -10  -2  16 23751.2 2065.53   3
 -10  -2  16 25777.2 1847.57   4
  10  -2 -16 29364.2 1878.04   2
 -10   2  15 18338.0 1806.03   3
 -10  -2  15 21266.8 1906.80   3
 -10  -2  15 19973.7 1559.56   4
  10  -2 -15 20803.7 1517.09   2
 -10   2  14 14300.6 1547.64   3
 -10  -2  14 13340.2 1461.19   3
 -10  -2  14 13252.7 1212.62   4
  10  -2 -14 15490.5 1272.01   2
 -10   2  13 12418.0 1411.26   3
 -10  -2  13 9440.13 1177.31   3
 -10  -2  13 9371.37 974.368   4
  10  -2 -13 10653.8 1036.33   2
 -10   2  12 15552.8 1508.22   3
 -10  -2  12 13797.0 1394.99   3
 -10  -2  12 16188.0 1209.44   4
  10  -2 -12 16624.8 1274.03   2
  10  -2 -12 14897.8 1016.66   4
 -10   2  11 11485.0 1261.67   3
 -10  -2  11 11713.2 1235.04   3
 -10  -2  11 12468.4 1010.52   4
  10  -2 -11 13139.3 1090.79   2
  10  -2 -11 11718.2 846.259   4
 -10  -2  10 122.749 136.373   4
  10  -2 -10 273.944 163.613   2
  10  -2 -10 160.791 119.758   4
 -10   2  10 186.824 187.087   3
 -10  -2  10-212.993 265.448   3
 -10  -2   9 1957.78 367.043   4
  10  -2  -9 2277.73 445.015   2
  10  -2  -9 2018.03 306.164   4
  10   2  -9 1685.94 317.392   5
 -10   2   9 2380.99 557.271   3
 -10  -2   9 2081.34 497.277   3
 -10  -2   8 3306.36 450.142   4
  10  -2  -8 2909.83 476.052   2
 -10  -2   8 2781.26 404.707   1
  10  -2  -8 3597.17 307.075   1
  10   2  -8 3449.26 441.920   5
 -10   2   8 3444.90 620.477   3
 -10  -2   8 2784.03 534.718   3
 -10   2   7 6871.84 866.101   3
  10   2  -7 6760.29 608.034   5
 -10  -2   7 6560.11 800.204   3
 -10  -2   7 6276.91 615.988   1
  10  -2  -7 6716.51 485.335   1
 -10  -2   7 6568.11 597.076   4
  10  -2  -7 7060.21 730.708   2
  10   2  -6 76309.7 2186.81   1
 -10   2   6 74463.1 2774.03   3
  10  -2  -6 77671.3 878.223   5
  10   2  -6 75314.1 2047.12   5
 -10  -2   6 81113.4 2750.45   3
 -10  -2   6 77537.9 2220.17   1
  10  -2  -6 79799.1 1801.72   1
 -10  -2   6 76507.0 1947.54   4
  10  -2  -6 76701.3 2361.86   2
 -10   2   5 31785.2 1750.11   3
  10   2  -5 32047.9 1451.01   1
 -10  -2   5 34689.4 1744.15   3
  10   2  -5 34395.8 1406.52   5
 -10  -2   5 30799.0 1452.41   1
 -10  -2   5 33904.2 1236.01   4
  10  -2  -5 33204.2 1257.89   1
  10  -2  -4 50568.1 1642.31   1
 -10   2   4 51594.3 2166.65   3
  10   2  -4 48900.5 1847.05   1
 -10  -2   4 54115.1 2087.89   3
  10   2  -4 49747.0 1727.05   5
 -10  -2   4 52590.7 1941.95   1
 -10  -2   4 51696.8 1461.38   4
  10  -2  -3 2401.17 379.485   1
 -10  -2   3 2139.45 399.934   3
 -10  -2   3 3373.53 512.321   1
  10   2  -3 1997.00 390.226   1
 -10  -2   2 400.944 163.562   1
 -10  -2   2 285.241 154.147   3
  10  -2  -2 492.708 198.081   1
  10   2  -2 570.362 239.121   1
  10   2  -1 1742.08 376.603   1
  10  -2  -1 1578.30 347.494   1
 -10  -2   1 2453.14 381.162   3
 -10   2   1 1635.81 361.219   2
  10   2   0 6576.21 756.789   1
 -10  -2   0 5670.64 526.128   3
  10  -2   0 6937.54 743.940   1
 -10   2   0 5889.24 678.197   2
 -10   2  -1 482.992 204.907   2
  10   2   1 72.1848 128.008   1
  10  -2   1 546.549 244.964   1
 -10  -2  -1 259.050 112.041   3
  10   2   2 33740.0 1797.90   1
 -10   2  -2 35118.7 1600.44   2
  10  -2   2 35515.2 1805.16   1
  10   2   3 7338.04 868.708   1
 -10   2  -3 7406.53 723.992   2
  10  -2   3 7947.84 888.669   1
 -10   2  -4 17270.1 1098.29   2
  10   2   4 19375.1 1448.89   1
  10  -2   4 17944.8 1373.29   1
 -10   2  -5 3477.17 499.688   2
  10  -2   5 3681.63 642.773   1
  10   2   5 4260.38 699.869   1
 -10  -2  -5 3950.88 508.821   4
  10  -2   6 313.053 290.330   1
  10   2   6 90.1214 139.510   1
 -10  -2  -6-58.0551 129.795   4
  10  -2   7-268.565 293.692   1
  10   2   7 50.1587 134.984   1
  10  -2   8 20257.9 1661.59   1
  10   2   8 21993.3 1710.02   1
  10  -2   9 757.614 408.660   1
  10   2   9 1295.00 440.908   1
  10  -2  10 4443.75 834.780   1
  10   2  10 5561.25 934.534   1
 -10  -3  18 3415.73 750.395   4
  10  -3 -18 3393.77 681.158   2
 -10  -3  17 1032.93 436.273   4
  10  -3 -17 699.816 276.867   2
 -10   3  17 1380.43 525.149   3
 -10  -3  17 1585.49 614.419   3
 -10  -3  16-128.637 183.457   4
  10  -3 -16-33.2905 227.416   2
 -10   3  16-123.842 201.655   3
 -10  -3  16 154.421 258.038   3
 -10   3  15 34987.2 2526.64   3
 -10  -3  15 40736.4 2605.17   3
 -10  -3  15 38618.7 2185.90   4
  10  -3 -15 40003.0 2195.76   2
  10  -3 -14 603.102 316.602   2
 -10  -3  14 336.359 212.670   4
 -10   3  14 866.885 454.176   3
 -10   3  13 33932.0 2342.98   3
 -10  -3  13 36128.8 1506.16   1
 -10  -3  13 35938.3 1920.68   4
  10  -3 -13 34305.0 1919.52   2
  10  -3 -12 1298.94 365.587   2
 -10  -3  12 2050.85 435.830   4
  10  -3 -12 1471.95 336.073   4
 -10  -3  12 1594.48 323.967   1
 -10   3  12 1466.76 497.269   3
  10  -3 -11 1930.85 434.749   2
 -10  -3  11 2605.42 475.862   4
  10  -3 -11 2439.86 392.907   4
 -10  -3  11 2679.53 420.252   1
 -10   3  11 1180.61 369.019   3
  10  -3 -10 5298.71 677.740   2
 -10  -3  10 4286.29 585.149   4
  10   3 -10 4813.24 569.404   5
 -10   3  10 4895.70 805.629   3
 -10  -3  10 4961.72 579.347   1
  10  -3 -10 4257.85 476.788   4
  10   3  -9 5093.56 582.694   5
 -10   3   9 5568.11 851.221   3
 -10  -3   9 5901.60 666.096   4
  10  -3  -9 6520.81 753.132   2
  10  -3  -9 5567.81 507.730   4
 -10  -3   9 5001.77 581.403   1
  10  -3  -8 653.000 261.411   2
 -10  -3   8 666.984 213.345   4
  10  -3  -8 743.779 168.713   4
 -10   3   8 905.883 355.009   3
  10   3  -8 833.817 265.950   5
  10  -3  -8 582.162 117.577   1
 -10  -3   8 727.059 225.948   1
 -10  -3   7 30591.9 1476.08   1
 -10   3   7 29929.2 1840.07   3
  10   3  -7 29564.5 1391.22   5
  10  -3  -7 30245.4 984.074   1
 -10  -3   7 29592.5 1346.35   4
  10  -3  -7 30075.8 959.107   4
  10  -3  -7 30846.6 1556.58   2
  10  -3  -6 2314.26 410.148   2
 -10  -3   6 1812.72 356.769   1
 -10  -3   6 2073.14 335.221   4
  10   3  -6 1572.13 328.901   5
  10  -3  -6 1869.57 286.147   1
  10   3  -5 148293. 3280.75   1
  10  -3  -5 134930. 1472.26   5
  10  -3  -5 138861. 2591.31   1
 -10  -3   5 141721. 3270.46   1
  10   3  -5 146840. 3141.23   5
  10  -3  -5 139777. 3705.86   3
 -10  -3   5 142183. 2745.63   4
  10  -3  -5 147046. 3275.72   2
  10   3  -4 9552.61 848.378   1
  10  -3  -4 7785.46 864.596   3
  10   3  -4 9130.81 805.657   5
 -10  -3   4 7906.36 790.413   1
  10  -3  -4 9066.82 707.706   1
  10   3  -3 166839. 3656.21   1
  10  -3  -3 168049. 3887.35   3
  10   3  -3 177490. 3588.93   5
  10  -3  -3 180693. 3316.54   1
  10   3  -2 24363.7 1428.68   1
  10  -3  -2 23906.4 1442.27   3
 -10  -3   2 24606.1 1290.00   3
  10  -3  -2 25930.6 1333.54   1
  10  -3  -1 1907.14 392.991   3
 -10  -3   1 1850.13 341.979   3
  10  -3  -1 1664.00 361.584   1
  10   3  -1 1295.77 361.607   1
 -10  -3   0 1058.47 249.064   3
  10  -3   0 1727.47 361.082   3
  10   3   0 1487.42 379.507   1
  10  -3   0 1900.52 402.713   1
  10   3   1 2373.41 489.219   1
  10  -3   1 2565.24 480.682   1
 -10  -3  -1 2029.08 304.442   3
  10  -3   1 2696.83 453.697   3
 -10  -3  -2 13256.3 590.190   3
  10  -3   2 12572.8 1102.41   1
  10  -3   2 12666.1 913.685   3
  10   3   2 12907.0 1135.23   1
  10   3   3 4092.79 672.189   1
  10  -3   3 4684.82 685.954   1
  10  -3   3 3764.33 480.265   3
 -10   3  -3 4058.83 556.069   2
  10   3   4 553.644 253.433   1
  10  -3   4 1138.34 404.988   1
  10  -3   4 490.317 148.648   3
 -10   3  -4 832.849 241.982   2
  10  -3   5 24971.3 1709.64   1
  10   3   5 23731.1 1675.11   1
 -10   3  -5 22764.0 1260.69   2
  10  -3   6 3441.22 671.109   1
  10   3   6 5014.61 798.978   1
  10  -3   7 24076.1 1779.41   1
  10   3   7 22840.7 1733.05   1
  10   3   8 1177.98 425.967   1
  10  -3   8 1029.54 377.229   1
  10   3   9 1063.89 402.849   1
  10  -3   9 1318.91 482.248   1
 -10   4  17 13343.3 1651.30   3
 -10  -4  17 11056.1 1300.09   4
  10  -4 -17 15053.2 1466.85   2
 -10   4  16 12753.9 1583.45   3
 -10  -4  16 11669.9 1280.72   4
  10  -4 -16 11622.5 1262.46   2
  10  -4 -15 1436.54 421.791   2
 -10  -4  15 2155.98 575.041   4
 -10   4  15 2613.07 709.830   3
 -10   4  14 21180.4 1927.38   3
 -10  -4  14 23095.0 1638.66   4
  10  -4 -14 22416.8 1669.42   2
  10  -4 -13 2400.91 524.836   2
 -10  -4  13 1949.54 451.546   4
 -10   4  13 2713.27 701.123   3
 -10   4  12 35418.5 2380.97   3
 -10  -4  12 34211.4 1623.83   1
  10  -4 -12 37669.2 2037.19   2
 -10  -4  12 35022.8 1858.10   4
  10  -4 -11 747.759 278.038   2
  10  -4 -11 1160.70 301.382   4
 -10  -4  11 1317.68 375.442   4
 -10  -4  11 1107.89 305.182   1
 -10   4  11 554.670 308.010   3
  10  -4 -10 1057.96 338.273   2
  10  -4 -10 848.003 234.300   4
 -10  -4  10 752.167 265.117   4
 -10   4  10 862.403 356.565   3
 -10  -4  10 668.608 238.481   1
  10   4 -10 368.209 184.113   5
  10  -4  -9 354.045 217.681   2
  10  -4  -9-5.56083 109.393   4
 -10  -4   9 406.569 185.970   4
 -10  -4   9 200.258 148.387   1
  10   4  -9-8.76130 136.625   5
  10  -4  -8 327.556 208.443   2
  10  -4  -8 219.213 118.798   4
 -10  -4   8 449.520 222.856   4
  10  -4  -8 96.6312 42.0115   1
 -10  -4   8 14.7821 78.0535   1
  10   4  -8 58.9009 106.014   5
  10  -4  -7 204.581 156.068   2
  10  -4  -7 136.950 40.9519   4
 -10  -4   7 194.772 141.800   4
  10   4  -7-8.59027 126.413   5
 -10  -4   7 201.650 174.509   1
  10  -4  -7 256.854 98.2041   1
  10   4  -6 5763.05 670.132   5
  10  -4  -6 4722.66 446.009   1
  10  -4  -6 5252.13 354.387   4
  10  -4  -6 4833.79 620.153   2
 -10  -4   6 5693.66 616.441   4
  10  -4  -5 7390.31 317.442   5
  10   4  -5 7310.61 756.749   5
  10  -4  -5 7520.37 616.775   1
  10  -4  -5 7237.40 737.262   2
  10  -4  -4 61333.0 1889.37   1
  10   4  -4 64250.2 2306.01   1
  10  -4  -4 58412.8 1255.36   5
  10   4  -4 63731.9 2242.95   5
  10  -4  -4 64869.4 2159.11   2
  10   4  -3 60488.3 2302.08   1
  10  -4  -3 60743.9 1975.21   1
  10  -4  -3 61017.6 2488.08   3
  10   4  -3 62042.6 2244.67   5
  10   4  -2 169219. 3889.66   1
  10   4  -2 162506. 3704.43   5
  10  -4  -2 163743. 3415.85   1
  10   4  -1 22498.9 1464.36   1
  10  -4  -1 20966.9 1407.98   3
  10  -4  -1 21604.6 1290.28   1
  10  -4   0 3357.95 528.916   1
  10  -4   0 2933.43 516.622   3
  10   4   0 4735.57 688.557   1
  10  -4   1 6978.62 786.966   3
 -10  -4  -1 6949.16 569.709   3
  10   4   1 6266.60 796.745   1
  10  -4   1 5548.63 718.152   1
  10  -4   2 879.829 346.302   1
  10  -4   2 651.226 234.096   3
 -10  -4  -2 704.123 166.630   3
  10   4   2 1236.10 371.732   1
 -10  -4  -3 1558.21 149.941   3
  10  -4   3 1596.04 427.789   1
  10  -4   3 1542.03 360.919   3
  10   4   3 1221.18 405.267   1
  10   4   4 25363.9 1712.59   1
  10  -4   4 27253.8 1746.71   1
  10   4   5 469.431 297.221   1
  10  -4   5 55.6857 150.932   1
  10   4   6 1969.37 539.025   1
  10  -4   6 1583.37 433.476   1
  10   4   7 4560.51 809.805   1
  10  -4   7 3019.56 650.599   1
  10   4   8 25273.0 1896.68   1
  10  -4   8 24000.9 1849.31   1
  10   4   9 2447.99 604.048   1
  10  -4   9 2586.50 608.440   1
 -10  -5  17 4182.29 821.343   4
  10  -5 -16 8510.73 1126.60   2
 -10  -5  16 6921.74 1007.66   4
  10  -5 -15 7862.65 1070.69   2
 -10  -5  15 10285.2 1189.56   4
  10  -5 -14 413.404 312.864   2
 -10  -5  14 52.5725 144.078   4
  10  -5 -13 11402.7 1210.29   2
 -10  -5  13 11544.9 1146.60   4
  10  -5 -12 3002.18 602.788   2
 -10  -5  12 2512.76 510.404   4
  10   5 -11 19985.8 1373.03   5
  10  -5 -11 17601.8 1400.66   2
 -10  -5  11 18584.2 1363.17   4
  10   5 -10 29537.7 1658.17   5
  10  -5 -10 30554.7 1377.59   4
  10  -5 -10 29784.8 1769.78   2
 -10  -5  10 30919.2 1690.05   4
  10   5  -9 5343.25 698.496   5
  10  -5  -9 5248.58 531.788   4
  10  -5  -9 5974.44 779.365   2
 -10  -5   9 5433.23 702.247   4
  10  -5  -8 3035.59 535.507   2
  10  -5  -8 2763.46 363.610   4
  10  -5  -8 2662.98 252.376   1
 -10  -5   8 2509.75 450.845   4
  10   5  -8 2304.61 479.706   5
  10  -5  -7 3884.52 607.352   2
 -10  -5   7 2607.82 448.088   4
  10   5  -7 4055.40 609.057   5
  10  -5  -7 2700.03 317.257   1
  10  -5  -7 3385.71 356.873   4
  10  -5  -6 8378.86 612.921   1
  10   5  -6 9216.16 899.171   5
  10  -5  -6 9140.06 512.548   4
  10  -5  -6 8916.28 872.076   2
  10   5  -5 17261.3 1236.67   5
  10  -5  -5 17866.7 543.779   5
  10  -5  -5 19206.1 1010.91   1
  10  -5  -5 16830.5 568.865   4
  10  -5  -5 18226.4 1212.38   2
  10  -5  -4 448.304 227.203   2
  10  -5  -4 621.849 207.486   1
  10  -5  -4 566.366 129.458   5
  10   5  -4 342.865 176.542   5
  10  -5  -3 51123.5 1882.79   1
  10  -5  -3 44969.1 1339.61   5
  10   5  -3 50860.8 2166.59   5
  10  -5  -3 52481.1 1948.77   2
  10  -5  -2 5118.30 502.157   5
  10   5  -2 5398.41 725.394   1
  10   5  -2 3852.02 617.621   5
  10   5  -1 19362.0 1393.95   1
  10  -5  -1 15609.3 924.460   5
  10   5  -1 16475.3 1277.86   5
  10   5   0 10432.7 1043.61   1
  10  -5   0 10576.5 1049.33   3
  10   5   1 7073.06 889.715   1
  10  -5   1 5707.89 761.033   3
  10  -5   2 1570.43 409.104   3
  10   5   2 1620.88 444.175   1
  10  -5   3 12789.8 1123.69   3
  10   5   3 14464.8 1315.67   1
 -10  -5  -3 12571.6 631.591   3
  10   5   4 1693.75 456.231   1
  10  -5   5 2457.32 579.815   1
  10   5   5 2413.43 558.566   1
  10  -5   6 261.107 211.286   1
  10   5   6-221.873 254.518   1
  10  -5   7 8752.94 1097.27   1
  10   5   7 11146.4 1254.76   1
  10  -5   8 1091.17 437.456   1
  10   5   8 134.911 152.577   1
 -10  -6  16 540.723 313.839   4
 -10  -6  15 724.559 363.432   4
  10  -6 -15 851.777 424.443   2
  10  -6 -14 39058.2 2396.68   2
 -10  -6  14 40164.0 2298.48   4
 -10  -6  13 6585.43 899.471   4
  10  -6 -13 5946.13 931.977   2
 -10  -6  12 1389.26 407.548   4
  10  -6 -12 330.258 159.929   2
 -10  -6  11 477.878 242.843   4
  10   6 -11 323.498 222.293   5
  10  -6 -11 896.719 386.980   2
  10   6 -10 25095.1 1632.60   5
  10  -6 -10 25514.7 1732.65   2
 -10  -6  10 25485.7 1610.07   4
  10  -6  -9 793.311 360.675   2
 -10  -6   9 1057.50 330.031   4
  10   6  -9 1000.25 343.048   5
  10  -6  -8 5205.68 725.493   2
 -10  -6   8 4377.40 630.162   4
  10   6  -8 5175.75 724.971   5
  10  -6  -8 4365.30 363.489   1
  10  -6  -8 5008.56 521.147   4
  10   6  -7 15595.2 1252.48   5
  10  -6  -7 14088.7 759.750   1
  10  -6  -7 13875.8 796.046   4
  10  -6  -7 13592.2 1153.63   2
  10  -6  -6 164.719 68.8817   4
  10  -6  -6 283.447 188.273   2
  10  -6  -6 110.709 110.265   1
  10   6  -6 309.599 209.548   5
  10  -6  -5 47.3949 53.3635   4
  10  -6  -5 6.43543 159.003   2
  10   6  -5-9.34406 110.807   5
  10  -6  -5-30.0185 49.0667   5
  10  -6  -4 108247. 1936.84   5
  10   6  -4 105946. 3275.01   5
  10  -6  -4 107182. 1379.35   4
  10  -6  -4 106172. 2972.75   2
  10  -6  -3 6544.86 535.347   5
  10   6  -3 7619.07 894.149   5
  10  -6  -3 7274.05 745.807   2
  10  -6  -2 6265.18 574.292   5
  10   6  -2 6532.90 835.248   5
  10  -6  -2 8035.25 772.626   2
  10   6  -1 236.540 201.860   1
  10  -6  -1 121.030 100.155   5
  10   6  -1-92.7567 212.177   5
  10   6   0 12874.4 1213.36   1
  10  -6   0 11159.3 864.636   5
  10   6   0 12016.2 1159.39   5
  10   6   1 12264.1 1205.95   1
  10   6   1 12336.7 1191.34   5
  10   6   2 18987.3 1520.89   1
  10   6   3 1895.45 513.946   1
  10   6   4 2095.98 506.146   1
  10   6   5 1933.09 531.149   1
  10   6   6 14460.0 1442.65   1
  10   6   7-193.776 192.133   1
 -10  -7  14 513.117 239.395   4
 -10  -7  13 8045.97 1055.65   4
 -10  -7  12 2173.78 516.984   4
  10  -7 -12 2923.88 631.912   2
 -10  -7  11 6126.02 852.107   4
  10   7 -11 5406.16 815.650   5
  10  -7 -11 7937.64 1025.25   2
 -10  -7  10 833.028 357.389   4
  10   7 -10 606.886 298.017   5
  10  -7 -10 528.475 289.253   2
  10  -7  -9 764.693 338.556   2
 -10  -7   9 709.136 323.278   4
  10   7  -9 566.302 292.405   5
  10   7  -8 11350.3 1142.90   5
  10  -7  -8 14044.5 1251.09   2
 -10  -7   8 12149.2 1106.60   4
  10   7  -7 39018.7 2112.78   5
  10  -7  -7 39127.1 2025.76   2
  10  -7  -6 81.2191 99.6304   2
  10   7  -6-72.0501 134.107   5
  10   7  -5 14137.2 1255.90   5
  10  -7  -5 15887.4 1216.91   2
  10  -7  -4 548.005 248.110   2
  10   7  -4 603.663 286.222   5
  10   7  -3 30500.0 1872.51   5
  10  -7  -3 31215.4 1609.25   2
  10  -7  -2 47.8815 90.7153   2
  10   7  -2-32.8141 145.244   5
  10   7  -1 11062.0 1145.22   5
  10   7   0-27.4834 127.184   5
  10   7   1 177.843 209.062   1
  10   7   1-66.2180 134.308   5
  10   7   2 7559.03 1009.15   1
  10   7   2 7440.65 991.248   5
  10   7   3 67272.0 3016.53   1
  10   7   4 1866.12 555.548   1
  10   7   5 2267.54 594.898   1
  10   7   6 295.020 284.043   1
 -10  -8  13 8308.56 1091.09   4
 -10  -8  12 5729.04 906.480   4
  10   8 -11 17224.4 1531.37   5
 -10  -8  11 18798.4 1562.51   4
  10   8 -10 12755.0 1305.67   5
  10  -8 -10 11385.4 1260.29   2
 -10  -8  10 13361.4 1301.00   4
 -10  -8   9 983.515 360.659   4
  10   8  -9 1142.86 438.985   5
  10  -8  -9 1583.31 456.461   2
  10   8  -8 8153.68 1025.02   5
  10  -8  -8 9113.72 1070.28   2
  10   8  -7 15410.7 1397.96   5
  10  -8  -7 15945.0 1332.93   2
  10   8  -6 17636.5 1495.09   5
  10  -8  -6 18458.6 1408.00   2
  10   8  -5 10259.6 1135.95   5
  10  -8  -5 11385.6 1066.18   2
  10   8  -4 28783.5 1905.14   5
  10  -8  -4 27523.2 1612.03   2
  10  -8  -3 2127.49 435.659   2
  10   8  -3 3259.44 638.282   5
  10   8  -2 8793.67 1070.17   5
  10  -8  -2 9433.46 884.189   2
  10  -8  -1 1106.57 264.596   2
  10   8  -1 2866.66 625.100   5
  10   8   0 1974.29 538.431   5
  10   8   1 856.576 332.765   5
  10   8   2 12783.5 1354.33   5
  10   8   3 245.363 264.305   5
  10   8   4 14292.5 1471.07   1
  10   8   4 15748.5 1567.83   5
  10   9 -11 402.974 276.706   5
 -10  -9  10 2909.33 661.749   4
  10   9 -10 2087.42 592.298   5
  10   9  -9 33447.6 2233.67   5
  10  -9  -9 37031.3 2291.62   2
 -10  -9   9 37913.3 2225.92   4
  10   9  -8 1150.68 432.250   5
  10  -9  -8 510.547 245.888   2
  10  -9  -7 4083.02 705.142   2
  10   9  -7 3335.03 684.343   5
  10  -9  -6 209.726 214.188   2
  10   9  -6 470.468 241.038   5
  10   9  -5 23442.1 1824.78   5
  10  -9  -5 22191.8 1547.90   2
  10  -9  -4-162.240 194.565   2
  10   9  -4-103.268 186.024   5
  10   9  -3 11098.4 1265.77   5
  10  -9  -3 10106.6 978.394   2
  10  -9  -2 4524.39 635.420   2
  10   9  -2 4443.70 810.636   5
  10  -9  -1 671.176 221.588   2
  10   9  -1 601.274 385.542   5
  10   9   0 102.658 216.917   5
  10   9   1 29560.7 2102.36   5
  10   9   2 336.890 247.246   5
  10 -10  -9 632.663 354.409   2
  10 -10  -8 10926.1 1263.43   2
  10 -10  -7 528.966 301.544   2
  10  10  -7 403.131 290.028   5
  10  10  -6 27856.1 2082.25   5
  10 -10  -6 25836.7 1828.47   2
  10 -10  -5 281.582 249.390   2
  10  10  -5 627.642 395.283   5
  10 -10  -4 98.8179 143.340   2
  10  10  -4 753.085 371.430   5
  10 -10  -3 297.010 231.772   2
  10 -10  -2 28938.9 1650.90   2
  10 -11  -7 1581.73 466.340   2
  10 -11  -6 9449.77 1142.82   2
  10 -11  -5 10246.0 1151.41   2
  10 -11  -4 196.988 135.693   2
  11   0 -19 309.253 283.086   2
  11   0 -18 2665.15 561.426   2
 -11   0  18 2382.13 621.877   4
  11   0 -17 37.8261 192.583   2
 -11   0  17 79.7421 336.468   3
 -11   0  17 74.0008 176.327   4
 -11   0  16 29644.4 2373.10   3
 -11   0  16 29286.2 1933.15   4
  11   0 -16 31175.6 1847.09   2
  11   0 -15-108.111 108.363   2
 -11   0  15-285.026 284.073   3
 -11   0  15 267.134 238.530   4
 -11   0  14 27898.4 2173.17   3
 -11   0  14 27706.1 1733.77   4
  11   0 -14 28602.5 1679.13   2
 -11   0  13 350.363 379.412   3
 -11   0  13 16.6328 157.608   4
 -11   0  12 2738.95 671.189   3
 -11   0  12 1755.23 407.661   4
 -11   0  11 644.088 329.615   3
 -11   0  11 487.168 216.590   4
 -11   0  10 58342.5 2823.65   3
 -11   0  10 61457.8 2083.86   4
 -11   0   9 217.996 150.635   4
 -11   0   9 78.2154 154.072   3
 -11   0   8 615.648 168.842   4
  11   0  -8 538.961 135.855   5
 -11   0   8 662.228 301.119   3
 -11   0   7-183.002 128.995   4
  11   0  -7-69.7400 123.026   1
  11   0  -7-35.7349 69.7046   5
 -11   0   7-4.16073 144.212   3
 -11   0   6 46685.5 2193.88   3
  11   0  -6 46180.1 1635.43   1
  11   0  -6 44483.1 1343.43   5
 -11   0   6 46729.4 1346.56   4
 -11   0   5-1.21381 69.0919   4
 -11   0   5-232.347 194.821   3
  11   0  -5 53.1253 96.9263   5
  11   0  -5 60.6384 92.9421   1
 -11   0   4 61164.7 2332.84   3
  11   0  -4 65285.0 2094.64   1
 -11   0   4 63723.7 1267.34   4
 -11   0   3-11.5436 34.9474   4
  11   0  -3-18.7608 84.5943   1
 -11   0   3-66.7367 106.123   3
 -11   0   2 20288.2 1233.29   3
 -11   0   2 22059.2 525.574   4
  11   0  -2 21353.6 1287.32   1
  11   0  -1-72.4602 117.609   1
  11   0   0 51195.5 2123.59   1
 -11   0  -1-0.55838 13.2468   4
  11   0   1 123.290 152.676   1
  11   0   2 12899.1 1154.13   1
  11   0   3 110.409 131.510   1
 -11   0  -3-33.9414 26.4965   4
  11   0   4 9210.86 1036.57   1
  11   0   5 63.7500 176.088   1
  11   0   6 16342.5 1443.24   1
  11   0   7 153.975 206.656   1
  11   0   8 301.910 257.777   1
  11   0   9-184.297 328.455   1
 -11  -1  19 16488.8 1659.76   4
  11  -1 -19 17357.4 1478.12   2
  11  -1 -18 4196.37 727.172   2
 -11  -1  18 4673.04 849.962   4
 -11   1  17 19168.5 1995.27   3
 -11  -1  17 20563.4 2040.02   3
 -11  -1  17 20954.6 1737.63   4
  11  -1 -17 20377.5 1573.54   2
  11  -1 -16 4725.81 745.063   2
 -11   1  16 4215.84 911.042   3
 -11  -1  16 3966.04 880.107   3
 -11  -1  16 5163.13 820.826   4
  11  -1 -15 1533.23 403.561   2
 -11   1  15 2008.51 626.666   3
 -11  -1  15 1634.54 557.196   3
 -11  -1  15 2023.79 484.160   4
 -11   1  14 10076.8 1328.45   3
 -11  -1  14 10818.0 1360.90   3
 -11   1  14 10376.9 1072.60   4
 -11  -1  14 9340.45 1018.11   4
  11  -1 -14 10433.2 1037.93   2
 -11   1  13 37041.8 2455.77   3
 -11  -1  13 34731.1 2352.01   3
 -11   1  13 33145.2 1787.80   4
 -11  -1  13 37451.7 1930.05   4
  11  -1 -13 38579.2 1959.13   2
 -11  -1  12 132.847 95.2190   4
  11  -1 -12 382.729 228.578   2
 -11  -1  12 280.775 98.0387   1
 -11   1  12 268.488 267.233   3
 -11  -1  12 446.114 242.858   3
 -11   1  11 15443.0 1507.69   3
 -11  -1  11 15237.7 1478.28   3
 -11   1  11 15977.6 1124.00   4
 -11  -1  11 16028.1 1153.79   4
 -11  -1  11 13572.5 775.598   1
  11  -1 -11 15165.0 1184.21   2
 -11  -1  10 3799.02 533.110   4
  11  -1 -10 4987.94 664.394   2
 -11   1  10 3352.18 678.804   3
 -11  -1  10 4169.89 755.653   3
 -11   1  10 4303.42 550.623   4
 -11   1   9 22666.5 1717.66   3
  11   1  -9 23405.9 994.436   5
 -11  -1   9 22716.7 1693.92   3
 -11   1   9 22500.2 1156.44   4
 -11  -1   9 21860.5 1190.22   4
 -11  -1   8 2991.27 417.344   4
  11  -1  -8 3628.82 387.930   1
  11   1  -8 3647.98 405.601   5
 -11   1   8 3018.41 601.961   3
 -11  -1   8 3253.99 614.775   3
 -11   1   8 3713.96 434.711   4
  11   1  -7 55130.8 1805.40   1
 -11   1   7 60257.8 2624.27   3
  11  -1  -7 61777.0 1696.90   1
  11  -1  -7 58704.5 1101.95   5
 -11  -1   7 60293.9 2576.97   3
  11   1  -7 58956.0 1664.66   5
 -11  -1   7 60677.9 1946.65   1
 -11   1   7 56846.3 1557.36   4
 -11  -1   7 57375.1 1708.25   4
 -11  -1   6 1292.53 248.031   4
 -11   1   6 1505.42 432.539   3
  11   1  -6 1241.76 288.910   1
  11   1  -6 826.076 224.594   5
  11  -1  -6 752.880 155.350   5
 -11  -1   6 1343.15 386.886   3
 -11   1   6 1039.11 192.953   4
 -11  -1   6 1346.16 330.122   1
  11  -1  -6 1190.16 260.877   1
 -11  -1   5-2.92287 58.1409   4
  11  -1  -5 73.5575 119.643   1
 -11  -1   5-80.5637 93.7382   1
 -11   1   5 182.994 170.591   3
 -11  -1   5 259.393 232.665   3
  11   1  -5-70.6778 71.0144   5
  11  -1  -5 7.54886 47.4744   5
  11   1  -5-20.1805 106.359   1
 -11  -1   4 2052.60 272.397   4
 -11  -1   4 2438.30 428.354   1
  11  -1  -4 1886.86 371.894   1
 -11   1   4 1936.77 443.105   3
 -11  -1   4 1722.18 397.943   3
  11   1  -4 2456.49 391.545   5
  11   1  -4 2537.87 438.479   1
 -11   1   3 41358.1 1869.12   3
 -11  -1   3 37896.6 1740.99   3
  11   1  -3 39731.4 1753.05   1
 -11  -1   3 39260.5 1083.24   4
  11  -1  -3 38948.9 1646.22   1
 -11  -1   2 911.698 164.760   4
  11   1  -2 824.252 273.154   1
 -11  -1   2 480.083 201.761   3
  11  -1  -2 811.076 252.192   1
  11  -1  -1 88061.7 2670.99   1
 -11  -1   1 81442.8 2253.68   3
  11   1  -1 82329.4 2667.89   1
 -11  -1   0 17307.6 943.384   3
  11  -1   0 18508.6 1273.02   1
  11   1   0 16698.4 1242.58   1
  11  -1   1 4800.05 679.942   1
  11   1   1 3649.41 589.430   1
  11  -1   2 324.466 215.970   1
  11   1   2 337.754 198.556   1
 -11  -1  -2 131.357 98.9117   4
  11  -1   3 176.892 179.641   1
  11   1   3 328.336 249.330   1
 -11  -1  -3 142.472 101.119   4
  11   1   4 17288.6 1418.19   1
  11  -1   4 17597.8 1419.79   1
  11  -1   5 2567.28 557.350   1
  11   1   5 2648.70 588.265   1
  11  -1   6 8693.47 1082.99   1
  11   1   6 7698.55 1013.94   1
  11   1   7 11762.6 1288.79   1
  11  -1   7 13598.1 1368.43   1
  11  -1   8 303.912 289.047   1
  11   1   8 327.814 316.071   1
  11  -1   9 2783.52 677.554   1
 -11  -2  18 9327.01 1226.74   4
  11  -2 -18 8531.56 1064.91   2
  11  -2 -17 3388.87 649.222   2
 -11   2  17 4573.64 963.309   3
 -11  -2  17 3658.53 888.185   3
 -11  -2  17 3127.87 672.741   4
 -11  -2  16 4814.44 812.180   4
  11  -2 -16 4905.48 773.412   2
 -11   2  16 3651.81 817.523   3
 -11  -2  16 4434.42 940.362   3
 -11  -2  15 758.926 304.509   4
  11  -2 -15 731.509 318.707   2
 -11   2  15 356.730 224.302   3
 -11  -2  15 878.764 372.330   3
 -11   2  14 39792.9 2615.38   3
 -11  -2  14 40302.4 2632.63   3
 -11  -2  14 37385.7 2061.62   4
  11  -2 -14 39389.4 2087.64   2
 -11  -2  13 1984.19 459.558   4
  11  -2 -13 1763.66 421.051   2
 -11   2  13 1857.63 560.196   3
 -11  -2  13 1915.71 555.418   3
 -11   2  12 48420.1 2750.69   3
 -11  -2  12 53886.3 2845.46   3
 -11  -2  12 51587.8 2188.12   4
  11  -2 -12 51124.8 2272.27   2
  11  -2 -12 46993.0 1743.40   4
 -11   2  11 23880.3 1881.66   3
 -11  -2  11 24156.4 1868.56   3
 -11  -2  11 24049.5 1432.92   4
  11  -2 -11 26239.7 1583.73   2
  11  -2 -11 23523.1 1158.22   4
 -11  -2  10 228.521 151.223   4
  11  -2 -10 133.252 111.948   2
  11   2 -10-74.3272 91.3364   5
 -11   2  10 188.217 233.691   3
 -11  -2  10 197.817 134.048   1
 -11  -2  10 74.5680 162.903   3
  11  -2  -9 5311.84 690.652   2
  11   2  -9 5798.16 578.860   5
 -11  -2   9 4876.95 548.433   1
 -11   2   9 4766.79 799.930   3
 -11  -2   9 4627.22 778.356   3
 -11  -2   9 5084.30 584.082   4
 -11   2   8 45790.7 2400.25   3
  11  -2  -8 44677.0 1245.57   1
  11   2  -8 44330.7 1593.17   5
 -11  -2   8 45832.0 2321.13   3
 -11  -2   8 42521.0 1670.24   1
 -11  -2   8 40663.3 1598.35   4
  11  -2  -8 45646.0 1965.80   2
 -11  -2   7 786.274 239.002   4
 -11  -2   7 599.161 218.570   1
 -11   2   7 396.584 182.495   3
  11   2  -7 791.676 237.508   5
 -11  -2   7 1091.33 355.132   3
  11  -2  -7 549.452 181.273   1
  11   2  -6 24811.0 1314.86   1
 -11   2   6 23253.3 1612.68   3
 -11  -2   6 25568.5 1632.59   3
  11  -2  -6 24783.2 650.007   5
  11   2  -6 23916.0 1207.20   5
  11  -2  -6 24362.1 1089.90   1
 -11  -2   6 24876.8 1121.95   4
 -11  -2   6 25656.3 1361.63   1
 -11  -2   5 5445.73 636.905   1
  11   2  -5 5151.79 622.958   1
 -11  -2   5 6413.91 775.366   3
  11   2  -5 5503.70 587.354   5
 -11   2   5 5003.58 725.353   3
 -11  -2   5 6752.18 566.990   4
  11  -2  -5 5197.34 537.421   1
 -11  -2   4 193.219 111.048   1
 -11  -2   4 113.204 95.8721   4
  11   2  -4 97.3977 116.799   5
 -11  -2   4 143.964 166.669   3
  11   2  -4-39.1342 118.872   1
  11  -2  -4-4.62729 106.073   1
  11  -2  -3 3103.00 466.349   1
 -11  -2   3 2497.58 461.142   3
  11   2  -3 2265.36 447.740   1
 -11  -2   3 2799.28 347.572   4
 -11  -2   2 53835.0 1975.74   3
  11  -2  -2 55857.5 2051.70   1
  11   2  -2 56653.0 2211.86   1
 -11  -2   1 81906.9 2263.66   3
  11  -2  -1 78824.0 2536.31   1
  11   2  -1 79049.3 2662.21   1
 -11  -2   0 42945.0 1482.41   3
  11  -2   0 43569.4 1941.74   1
  11   2   0 42926.0 2018.99   1
  11  -2   1 3619.27 589.701   1
 -11  -2  -1 2831.09 340.808   3
  11   2   1 2823.25 545.328   1
  11  -2   2 5798.24 756.707   1
  11   2   2 6477.62 830.952   1
  11  -2   3 177.310 170.576   1
  11   2   3-27.2453 194.965   1
  11  -2   4 1578.89 423.934   1
  11   2   4 1354.25 422.009   1
  11  -2   5 486.311 260.803   1
  11   2   5 1300.00 447.314   1
  11  -2   6 3379.79 668.847   1
  11   2   6 3059.16 658.593   1
  11  -2   7 243.000 255.204   1
  11   2   7 479.807 290.414   1
  11  -2   8 7315.83 1043.38   1
  11   2   8 6446.29 985.824   1
 -11  -3  18 12549.2 1424.73   4
 -11  -3  17 1870.01 551.476   4
  11  -3 -17 1726.76 487.250   2
 -11   3  17 1740.51 660.929   3
 -11  -3  17 3267.90 866.743   3
 -11  -3  16 405.325 194.516   4
  11  -3 -16 1704.77 495.248   2
 -11   3  16 1243.06 512.227   3
 -11  -3  16 1235.74 483.126   3
 -11   3  15 48897.2 3050.09   3
 -11  -3  15 51795.0 3044.36   3
 -11  -3  15 50676.1 2517.82   4
  11  -3 -15 51593.7 2532.63   2
 -11  -3  14 361.582 212.156   4
  11  -3 -14 1492.72 435.528   2
 -11   3  14 1001.81 480.874   3
 -11  -3  14 1018.74 453.555   3
 -11   3  13 11459.5 1403.45   3
 -11  -3  13 13273.7 1446.24   3
 -11  -3  13 11411.4 1093.33   4
  11  -3 -13 15070.4 1293.12   2
 -11  -3  12 251.332 198.379   4
  11  -3 -12 204.161 184.778   2
 -11   3  12-15.0596 292.843   3
 -11  -3  12 589.119 205.768   1
 -11  -3  11 64089.5 2126.13   1
 -11   3  11 68400.8 3234.94   3
 -11  -3  11 67506.7 2445.57   4
  11  -3 -11 65536.2 2578.47   2
  11  -3 -11 64330.8 1960.61   4
 -11  -3  10 1204.55 332.262   4
  11  -3 -10 1431.99 384.434   2
  11  -3 -10 1295.30 255.268   4
 -11   3  10 870.650 308.283   3
  11   3 -10 1511.69 337.736   5
 -11  -3  10 1435.97 335.003   1
 -11  -3   9 1777.83 359.503   1
 -11  -3   9 2008.80 391.140   4
  11  -3  -9 1595.80 395.093   2
  11  -3  -9 1467.33 253.281   4
 -11   3   9 1295.35 421.476   3
  11   3  -9 1818.60 377.265   5
 -11   3   8 9061.33 1086.92   3
 -11  -3   8 7560.73 754.448   1
  11   3  -8 6780.05 701.882   5
  11  -3  -8 8470.32 514.558   1
 -11  -3   8 8284.56 758.840   4
  11  -3  -8 8877.09 888.971   2
 -11   3   7 5818.96 856.032   3
  11   3  -7 5814.33 638.166   5
 -11  -3   7 6590.56 707.953   1
  11  -3  -7 5349.94 458.669   1
 -11  -3   7 6216.53 624.058   4
  11  -3  -7 5826.48 697.865   2
 -11  -3   6 341.352 161.318   4
  11   3  -6 413.526 213.488   5
  11  -3  -6 126.422 122.015   1
 -11  -3   6 77.3681 125.807   1
  11  -3  -5 106938. 2407.20   1
  11   3  -5 108074. 2952.11   1
  11   3  -5 105039. 2792.14   5
 -11  -3   5 108991. 3202.84   3
 -11  -3   5 104901. 2395.73   4
  11  -3  -4 2754.90 413.752   1
  11   3  -4 2685.36 487.571   1
  11   3  -4 2113.44 408.138   5
 -11  -3   4 2032.33 421.843   3
  11   3  -3 11151.1 983.735   1
 -11  -3   3 11357.4 958.662   3
  11  -3  -3 10489.6 993.326   3
  11   3  -3 10643.3 911.374   5
  11  -3  -3 10114.5 838.003   1
  11   3  -2 9445.13 936.329   1
 -11  -3   2 10612.1 889.539   3
  11  -3  -2 9580.55 914.632   3
  11  -3  -2 10836.9 910.271   1
 -11  -3   1 49930.4 1793.56   3
  11   3  -1 51928.1 2246.51   1
  11  -3  -1 45532.1 1965.75   3
  11  -3  -1 48735.7 2026.54   1
 -11  -3   0 18409.0 1008.98   3
  11  -3   0 16884.0 1155.75   3
  11   3   0 18356.1 1363.77   1
  11  -3   0 18320.5 1286.50   1
 -11  -3  -1 16030.0 815.140   3
  11  -3   1 14203.8 1022.14   3
  11   3   1 14978.0 1260.39   1
  11  -3   1 16742.9 1273.64   1
  11   3   2 124.507 233.885   1
  11  -3   2 352.359 207.684   1
  11  -3   2-25.3162 69.5898   3
  11   3   3 7090.96 900.501   1
  11  -3   3 5610.76 797.915   1
  11   3   4 1133.17 401.323   1
  11  -3   4 1138.93 387.201   1
  11  -3   5 32327.7 2030.29   1
  11   3   5 32297.6 2052.42   1
  11   3   6 22.9196 170.568   1
  11  -3   6-443.955 306.246   1
  11   3   7 6318.43 963.481   1
  11  -3   7 7553.95 1047.53   1
  11   3   8-25.5117 162.835   1
  11  -3   8 104.841 193.828   1
 -11  -4  17 1286.07 484.747   4
 -11  -4  16 4674.78 842.599   4
  11  -4 -16 4434.47 796.827   2
 -11   4  16 2914.39 789.648   3
  11  -4 -15 1909.00 504.259   2
 -11  -4  15 1571.90 468.783   4
 -11   4  15 2179.23 650.719   3
 -11   4  14 15248.0 1667.13   3
 -11  -4  14 10826.5 1130.24   4
  11  -4 -14 12866.3 1282.72   2
  11  -4 -13 848.325 367.654   2
 -11  -4  13 779.788 313.157   4
 -11   4  13 115.393 243.808   3
 -11   4  12 65065.4 3312.83   3
 -11  -4  12 68450.2 2637.67   4
  11  -4 -12 66315.1 2745.63   2
  11  -4 -11 4257.68 656.236   2
 -11  -4  11 3925.58 602.826   4
 -11   4  11 4024.64 823.932   3
  11   4 -11 2701.51 484.927   5
 -11  -4  10 5024.65 666.678   4
  11   4 -10 3926.32 577.122   5
  11  -4 -10 5394.72 537.122   4
  11  -4 -10 5908.39 784.325   2
  11  -4  -9 8079.11 303.646   1
  11   4  -9 8044.85 810.102   5
 -11  -4   9 8910.40 843.908   4
  11  -4  -9 9524.86 640.638   4
  11  -4  -9 8471.15 906.661   2
  11   4  -8 11022.8 943.226   5
  11  -4  -8 12069.9 590.794   1
 -11  -4   8 11188.1 916.750   4
  11  -4  -8 11286.6 633.752   4
  11  -4  -8 13352.8 1109.66   2
  11  -4  -7 2308.72 463.857   2
 -11  -4   7 1720.05 363.589   4
  11  -4  -7 1850.52 219.493   4
  11   4  -7 1448.27 358.587   5
  11  -4  -7 1704.97 273.683   1
  11  -4  -6-34.9332 139.812   2
 -11  -4   6 198.311 143.583   4
  11  -4  -6 108.215 117.328   1
  11   4  -6-59.7246 146.845   5
  11  -4  -5 9111.00 397.458   5
  11   4  -5 8546.27 850.372   5
  11  -4  -5 8027.21 681.942   1
  11  -4  -5 10191.8 914.593   2
  11   4  -4 12621.6 1078.19   1
  11  -4  -4 12666.3 617.710   5
  11   4  -4 14340.9 1098.91   5
  11  -4  -4 13290.7 923.871   1
  11   4  -3 1425.31 367.766   1
  11  -4  -3 1675.17 363.949   1
  11   4  -3 1120.32 329.231   5
  11  -4  -2 128114. 3216.05   1
  11   4  -2 128334. 3569.71   1
  11  -4  -2 123209. 3587.79   3
  11   4  -2 133549. 3511.62   5
  11  -4  -1 7686.65 816.601   1
  11   4  -1 7836.07 901.206   1
  11  -4  -1 7957.35 887.804   3
 -11  -4   1 8132.30 755.322   3
  11  -4   0 1152.60 363.431   1
  11  -4   0 956.196 296.086   3
 -11  -4   0 774.168 231.753   3
  11   4   0 1235.87 374.745   1
 -11  -4  -1 8730.76 640.722   3
  11  -4   1 7434.64 823.474   3
  11   4   1 8420.34 961.784   1
  11  -4   1 9165.53 968.535   1
  11  -4   2 332.097 266.325   1
 -11  -4  -2 23.6322 46.8660   3
  11   4   2 103.445 147.985   1
  11  -4   3 235.609 187.111   1
  11   4   3 501.323 212.806   1
  11  -4   4 11626.5 1202.72   1
  11   4   4 10651.1 1161.02   1
  11   4   5 3381.07 692.508   1
  11  -4   5 4159.74 739.690   1
  11  -4   6 20920.6 1711.27   1
  11   4   6 19135.0 1644.24   1
  11   4   7 1791.26 516.044   1
  11  -4   7 1817.54 557.375   1
 -11  -5  16 6115.29 956.544   4
  11  -5 -15 5600.40 903.348   2
 -11  -5  15 5969.33 910.736   4
  11  -5 -14 4599.92 798.106   2
 -11  -5  14 5148.68 809.568   4
  11  -5 -13 25295.6 1805.44   2
 -11  -5  13 20803.5 1563.48   4
  11  -5 -12 3531.17 665.716   2
 -11  -5  12 3615.27 632.544   4
  11   5 -11 29152.9 1701.04   5
  11  -5 -11 26319.1 1767.95   2
 -11  -5  11 29464.5 1729.49   4
  11  -5 -10 489.116 261.620   2
 -11  -5  10 287.826 193.204   4
  11   5 -10 311.923 218.922   5
  11  -5  -9 2733.87 538.902   2
 -11  -5   9 2469.78 504.948   4
  11   5  -9 3012.25 545.720   5
  11  -5  -8-163.822 161.768   2
 -11  -5   8 204.404 151.372   4
  11   5  -8-40.2787 103.442   5
  11  -5  -8-38.8924 49.3119   1
  11  -5  -7 5247.00 699.294   2
 -11  -5   7 5128.90 643.446   4
  11  -5  -7 4778.07 450.609   1
  11   5  -7 4684.38 672.103   5
  11   5  -6 25729.2 1554.95   5
  11  -5  -6 24802.5 1126.76   1
  11  -5  -6 27620.1 1557.87   2
  11   5  -5 8257.61 885.143   5
  11  -5  -5 7837.21 820.095   2
  11  -5  -5 8497.35 713.684   1
  11  -5  -4 3976.21 536.749   1
  11   5  -4 3613.89 605.309   5
  11   5  -3 24053.2 1578.83   1
  11  -5  -3 21359.6 936.738   5
  11   5  -3 23447.2 1525.57   5
  11  -5  -3 23872.5 1336.46   1
  11   5  -2 7294.42 888.654   1
  11  -5  -2 6245.37 557.865   5
  11   5  -2 8261.90 921.795   5
  11  -5  -2 8456.60 839.830   1
  11   5  -1 23897.2 1617.75   1
  11   5  -1 23693.1 1582.03   5
  11  -5  -1 23183.0 1450.42   1
  11  -5   0 355.642 218.084   1
  11   5   0 503.658 256.500   1
  11  -5   1 4444.61 697.256   1
  11   5   1 5306.30 788.325   1
  11  -5   2 1248.46 423.908   1
  11   5   2 683.807 321.051   1
  11  -5   3 4642.32 746.383   1
  11   5   3 6087.01 888.905   1
  11   5   4 12530.2 1316.05   1
  11  -5   4 11184.6 1192.44   1
  11   5   5 22084.0 1771.75   1
  11  -5   5 21132.3 1712.83   1
  11  -5   6 333.845 227.631   1
  11   5   6 1369.82 490.669   1
  11  -5   7 10562.0 1264.32   1
 -11  -6  15 1925.17 538.906   4
  11  -6 -14 7471.57 1043.53   2
 -11  -6  14 8054.02 1045.46   4
  11  -6 -13 2133.27 577.134   2
 -11  -6  13 2194.31 515.473   4
  11  -6 -12 4628.19 778.214   2
 -11  -6  12 4651.72 736.154   4
  11  -6 -11 1323.84 411.346   2
 -11  -6  11 1171.57 357.903   4
  11   6 -11 1476.79 440.313   5
  11   6 -10 41775.9 2146.20   5
  11  -6 -10 39416.6 2151.52   2
 -11  -6  10 44410.7 2143.64   4
  11  -6  -9 7067.94 894.287   2
  11   6  -9 8534.88 961.120   5
 -11  -6   9 6575.31 825.409   4
  11  -6  -8 2413.14 530.858   2
 -11  -6   8 1796.58 414.691   4
  11   6  -8 1967.60 469.097   5
  11  -6  -7 1632.26 403.098   2
 -11  -6   7 822.948 274.492   4
  11  -6  -7 996.198 248.063   1
  11   6  -7 1963.26 472.343   5
  11  -6  -6 21584.5 1091.59   1
  11   6  -6 19390.8 1439.13   5
  11  -6  -6 21676.2 1427.63   2
  11  -6  -5 891.094 287.828   2
  11  -6  -5 705.728 244.658   1
  11   6  -5 483.833 259.255   5
  11   6  -4 17473.9 1366.60   5
  11  -6  -4 16687.8 1120.65   1
  11  -6  -4 18661.3 1266.73   2
  11  -6  -3 5594.52 669.545   1
  11   6  -3 5574.25 784.971   5
  11  -6  -2 743.041 298.055   1
  11   6  -2 802.243 287.915   5
  11   6  -1 1159.06 375.396   1
  11   6  -1 1693.09 475.613   5
  11   6   0 57583.8 2660.78   1
  11   6   0 58209.1 2632.20   5
  11   6   1 773.792 326.385   1
  11   6   1 1069.62 398.571   5
  11   6   2 933.497 386.631   1
  11   6   3 15.4390 192.258   1
  11  -6   4 10095.9 1152.95   1
  11   6   4 8107.34 1095.36   1
  11  -6   5-163.191 251.830   1
  11   6   5 243.543 229.230   1
  11  -6   6 12666.1 1374.68   1
 -11  -7  14 124.949 201.693   4
  11  -7 -13 15941.3 1552.29   2
 -11  -7  13 16537.3 1490.37   4
  11  -7 -12 413.582 271.637   2
 -11  -7  12 222.387 266.470   4
  11  -7 -11 5748.69 871.776   2
 -11  -7  11 3880.13 682.559   4
  11   7 -11 4638.30 788.100   5
  11  -7 -10 1761.15 460.977   2
 -11  -7  10 1187.12 395.768   4
  11   7 -10 1581.90 448.038   5
  11   7  -9 8318.60 1017.94   5
  11  -7  -9 7919.27 976.367   2
 -11  -7   9 8518.52 968.093   4
  11   7  -8 10182.6 1116.43   5
  11  -7  -8 10795.6 1100.30   2
 -11  -7   8 11950.4 1121.05   4
  11   7  -7 27770.5 1813.43   5
  11  -7  -7 28420.1 1734.75   2
  11  -7  -6 212.404 139.425   2
  11  -7  -6 513.936 192.857   1
  11   7  -6 621.996 263.185   5
  11  -7  -5 134.834 141.033   1
  11  -7  -5 738.603 282.866   2
  11   7  -5 694.767 301.981   5
  11  -7  -4 1857.66 425.660   2
  11   7  -4 2529.15 552.289   5
  11   7  -3 14588.3 1337.21   5
  11  -7  -3 15801.7 1167.03   2
  11   7  -2 130.886 199.925   5
  11   7  -1 11724.0 1218.71   5
  11   7   0 567.157 207.514   5
  11   7   1 11621.6 1263.71   1
  11   7   1 10676.2 1206.60   5
  11   7   2 196.728 156.070   1
  11   7   2-173.563 208.945   5
  11   7   3 28118.4 2046.00   1
  11   7   3 28117.5 2037.45   5
  11   7   4 1310.47 509.697   1
 -11  -8  12 8714.41 1101.71   4
  11   8 -11 8894.37 1134.09   5
  11  -8 -11 8943.19 1160.83   2
 -11  -8  11 11277.3 1215.15   4
  11   8 -10 14345.6 1401.52   5
  11  -8 -10 14181.6 1412.97   2
 -11  -8  10 13760.3 1314.79   4
  11  -8  -9 631.631 274.159   2
 -11  -8   9 589.048 292.115   4
  11  -8  -8 7372.67 942.298   2
  11   8  -8 8721.23 1090.53   5
 -11  -8   8 7898.29 973.906   4
  11  -8  -7 1487.05 404.587   2
  11   8  -7 2013.92 521.412   5
  11  -8  -6 5321.17 756.601   2
  11   8  -6 5114.96 845.161   5
  11  -8  -5 1667.81 426.162   2
  11   8  -5 2443.41 612.275   5
  11  -8  -4 908.475 328.785   2
  11   8  -4 874.833 335.642   5
  11  -8  -3 472.474 272.543   2
  11   8  -3 344.527 304.178   5
  11   8  -2 5960.54 932.471   5
  11  -8  -2 5772.32 715.072   2
  11   8  -1 49.9808 162.486   5
  11   8   0 25655.9 1947.21   5
  11   8   1 9879.86 1214.71   5
  11   8   2 7634.65 1078.94   5
  11   9 -11 549.948 345.163   5
  11   9 -10 1919.73 515.199   5
  11  -9  -9 6574.44 974.451   2
 -11  -9   9 5325.58 854.811   4
  11   9  -9 4713.99 862.437   5
  11  -9  -8 2202.87 542.358   2
 -11  -9   8 796.040 376.502   4
  11   9  -8 1456.19 494.137   5
  11  -9  -7 3747.40 685.583   2
  11   9  -7 4817.06 854.872   5
  11  -9  -6-206.009 223.515   2
  11   9  -6 5.54583 134.432   5
  11   9  -5 20846.7 1750.19   5
  11  -9  -5 19817.2 1491.00   2
  11  -9  -4 2573.82 523.717   2
  11   9  -4 3519.56 727.642   5
  11  -9  -3 896.630 295.666   2
  11   9  -3 343.785 257.945   5
  11  -9  -2 458.339 245.070   2
  11   9  -2-2.83630 237.536   5
  11   9  -1 23374.2 1909.39   5
  11 -10  -8 8731.15 1130.83   2
  11 -10  -7 1350.62 500.143   2
  11 -10  -6 3417.52 669.690   2
  11 -10  -5 480.306 235.479   2
  11 -10  -4 9046.04 1004.23   2
 -12   0  18 12776.9 1404.85   4
 -12   0  17 151.381 168.092   4
 -12   0  16 78056.7 3973.06   3
 -12   0  16 72121.1 3071.03   4
 -12   0  15-276.450 355.064   3
 -12   0  15-222.136 274.762   4
 -12   0  14 781.564 382.634   3
 -12   0  14 229.059 221.276   4
 -12   0  13 51.3420 177.409   3
 -12   0  13-53.9124 182.516   4
 -12   0  12 13236.2 1456.86   3
 -12   0  12 15624.7 1192.46   4
 -12   0  11-14.3095 150.896   3
 -12   0  11-95.1569 159.385   4
 -12   0  10 92774.4 3668.27   3
 -12   0  10 89238.7 2533.21   4
 -12   0   9-187.891 280.549   3
 -12   0   9 20.1415 106.968   4
 -12   0   8 11230.4 1200.81   3
  12   0  -8 10336.1 588.418   5
 -12   0   8 10273.7 755.563   4
 -12   0   7-29.7823 86.5280   4
  12   0  -7 104.459 119.096   1
 -12   0   7 26.8297 119.196   3
  12   0  -7-5.97452 53.1975   5
 -12   0   6 61549.6 2629.44   3
  12   0  -6 61927.1 2032.34   1
  12   0  -6 62266.8 1676.82   5
 -12   0   6 63652.4 1557.68   4
 -12   0   5 9.77999 38.9539   4
 -12   0   5-162.418 170.582   3
  12   0  -5-9.57092 75.3421   5
  12   0  -5 197.102 170.791   1
 -12   0   4 158.037 66.1751   4
  12   0  -4-83.8431 118.138   1
 -12   0   4-55.2439 217.059   3
  12   0  -3 99.9110 123.970   1
 -12   0   3-166.093 216.667   3
 -12   0   3 38.3645 19.6138   4
 -12   0   2 1915.31 409.075   3
  12   0  -2 1934.69 405.511   1
  12   0  -1 72.7139 144.118   1
  12   0   0 78530.9 2777.78   1
  12   0   1-72.8802 212.161   1
  12   0   2 74471.4 2904.11   1
  12   0   3-128.879 229.310   1
  12   0   4 23035.5 1715.16   1
  12   0   5-250.094 235.120   1
  12   0   6 6633.17 973.259   1
  12   0   7 39.2375 156.235   1
 -12  -1  18 4431.36 814.302   4
 -12  -1  17 17414.7 1604.29   4
  12  -1 -17 15998.0 1406.27   2
  12  -1 -16 242.260 215.433   2
 -12   1  16-145.076 324.683   3
 -12  -1  16 41.6386 232.049   3
 -12  -1  16 197.179 171.462   4
 -12   1  15 9015.95 1324.19   3
 -12  -1  15 8028.14 1243.76   3
 -12  -1  15 9498.44 1089.60   4
  12  -1 -15 10634.3 1113.58   2
 -12   1  14 7010.15 1157.42   3
 -12  -1  14 7069.76 1131.36   3
  12  -1 -14 8471.82 985.956   2
 -12  -1  14 6624.64 841.650   4
 -12   1  13 15194.8 1612.71   3
 -12  -1  13 15686.1 1646.77   3
 -12   1  13 14215.8 1184.18   4
 -12  -1  13 14289.1 1212.70   4
  12  -1 -13 16461.9 1308.74   2
 -12   1  12 13149.4 1477.35   3
 -12  -1  12 15594.2 1586.09   3
 -12   1  12 15142.7 1147.08   4
 -12  -1  12 14473.9 1157.42   4
 -12   1  11 15626.9 1559.95   3
 -12  -1  11 13389.2 1439.09   3
 -12   1  11 13079.1 1008.56   4
 -12  -1  11 14025.4 1081.86   4
 -12  -1  10 1872.44 388.935   4
 -12   1  10 1962.56 516.103   3
 -12  -1  10 2585.72 632.951   3
 -12   1  10 2170.35 393.366   4
 -12   1   9 117092. 4008.33   3
  12   1  -9 116326. 2290.76   5
 -12  -1   9 120159. 4056.85   3
 -12   1   9 114234. 2601.20   4
 -12  -1   9 116787. 2638.92   1
 -12  -1   9 116610. 2791.93   4
 -12  -1   8 1699.99 323.619   4
 -12  -1   8 1628.04 295.379   1
  12  -1  -8 1884.13 313.692   1
 -12   1   8 2440.88 581.325   3
  12   1  -8 1312.99 259.693   5
 -12  -1   8 1461.88 435.010   3
  12   1  -7 8927.84 780.424   1
 -12   1   7 9885.34 1093.38   3
  12  -1  -7 9009.36 709.194   1
 -12  -1   7 10837.4 1119.64   3
  12  -1  -7 9445.01 488.979   5
  12   1  -7 10132.1 726.604   5
 -12  -1   7 9437.70 702.446   4
 -12  -1   7 9378.12 799.837   1
 -12  -1   6 2061.94 313.143   4
 -12   1   6 2129.50 464.799   3
  12   1  -6 1702.38 371.570   1
 -12  -1   6 2401.62 525.453   3
  12   1  -6 1588.45 302.788   5
  12  -1  -6 2059.69 274.768   5
 -12  -1   6 1729.38 365.738   1
  12  -1  -6 1809.33 349.814   1
 -12  -1   5-19.8958 85.7625   4
  12  -1  -5-24.9788 94.7981   1
 -12   1   5 251.822 141.406   3
 -12  -1   5 235.616 173.743   3
  12   1  -5 228.102 139.741   5
  12  -1  -5 17.5474 97.6547   5
  12   1  -5 25.6707 92.0888   1
 -12  -1   4 987.079 198.013   4
  12  -1  -4 775.184 252.455   1
 -12   1   4 966.613 356.939   3
 -12  -1   4 647.386 262.329   3
  12   1  -4 944.914 273.878   5
  12   1  -4 376.692 189.245   1
 -12  -1   3 32929.6 1666.61   3
  12   1  -3 32646.1 1665.98   1
 -12  -1   3 31370.8 964.765   4
  12  -1  -3 34479.7 1645.57   1
 -12  -1   2 19874.1 1243.86   3
  12   1  -2 17972.8 1273.21   1
 -12  -1   2 17456.7 673.778   4
  12  -1  -2 18229.5 1239.82   1
  12  -1  -1 6904.28 798.087   1
 -12  -1   1 6751.01 681.216   3
  12   1  -1 7093.49 821.715   1
 -12  -1   1 6447.59 392.397   4
  12  -1   0 9090.51 937.710   1
  12   1   0 8459.40 909.268   1
  12  -1   1 110706. 3390.19   1
  12   1   1 103196. 3337.20   1
  12  -1   2 1843.66 470.253   1
  12   1   2 1757.15 463.960   1
  12  -1   3 52115.3 2485.18   1
  12   1   3 49843.4 2456.69   1
  12  -1   4 3180.99 663.948   1
  12   1   4 3602.45 684.066   1
  12  -1   5 3283.80 670.745   1
  12   1   5 2780.89 608.314   1
  12  -1   6 10567.0 1237.43   1
  12   1   6 10149.7 1214.92   1
  12  -1   7 1446.09 457.957   1
  12   1   7 1156.92 474.289   1
 -12  -2  18 13171.6 1454.58   4
  12  -2 -17 1916.22 534.033   2
 -12  -2  17 1340.60 491.636   4
 -12  -2  16 6055.00 906.487   4
 -12   2  16 6050.16 1131.00   3
 -12  -2  16 5264.64 1020.52   3
  12  -2 -16 7974.16 1007.88   2
 -12  -2  15 1223.19 478.309   4
  12  -2 -15 54.2164 164.353   2
 -12   2  15 701.270 436.095   3
 -12  -2  15 679.139 285.554   3
 -12   2  14 43786.6 2839.85   3
 -12  -2  14 40166.2 2707.41   3
 -12  -2  14 44153.0 2244.73   4
  12  -2 -14 46753.0 2333.36   2
 -12  -2  13 2492.67 514.406   4
  12  -2 -13 3217.08 607.246   2
 -12   2  13 3150.06 785.523   3
 -12  -2  13 1807.16 541.366   3
 -12   2  12 14171.3 1557.53   3
 -12  -2  12 14374.6 1532.44   3
 -12  -2  12 12983.3 1112.45   4
  12  -2 -12 15057.6 1266.88   2
 -12  -2  11 2461.96 476.916   4
  12  -2 -11 1866.23 445.846   2
 -12   2  11 1386.55 483.636   3
 -12  -2  11 3071.07 732.799   3
 -12   2  10 14322.9 1463.32   3
  12   2 -10 12273.6 843.309   5
 -12  -2  10 12242.4 1323.15   3
 -12  -2  10 10452.9 836.145   1
 -12  -2  10 13407.7 1026.73   4
  12  -2 -10 13024.8 1106.73   2
 -12  -2   9 1054.56 268.957   4
 -12  -2   9 1427.60 315.659   1
 -12   2   9 1543.76 490.097   3
  12   2  -9 1650.35 331.681   5
 -12  -2   9 1206.03 417.451   3
 -12  -2   8 51321.0 1941.86   1
 -12   2   8 45099.6 2453.82   3
  12  -2  -8 53051.6 1513.17   1
  12   2  -8 52745.1 1798.74   5
[truncated: 58,057 more chars]
