# Supplementary material for: Synthesis, crystal structure and Hirshfeld and thermal analysis of bis[benzyl 2-(heptan-4-yl­idene)hydrazine-1-carboxyl­ate-κ2 N 2,O]bis(thio­cyanato)­nickel(II)
Source: Acta Crystallogr E Crystallogr Commun. 2020 Apr 7;76(Pt 5):637–41. doi: 10.1107/S2056989020004260 (PMC7199269; doi:10.1107/S2056989020004260)
Supplement: Supplementary file 2 [file e-76-00637-Isup2.hkl]

data_I                                                                          
_shelx_title ' NDPR in P2(1)/c'                                                 
_shelx_refln_list_code          4                                               
_shelx_F_calc_maximum      186.46                                               
_exptl_crystal_F_000       740.00                                               
_reflns_d_resolution_high  0.7198                                               
                                                                                
loop_                                                                           
 _space_group_symop_operation_xyz                                               
 'x, y, z'                                                                      
 '-x, y+1/2, -z+1/2'                                                            
 '-x, -y, -z'                                                                   
 'x, -y-1/2, z-1/2'                                                             
                                                                                
_cell_length_a    12.6406                                                       
_cell_length_b    10.1280                                                       
_cell_length_c    15.7458                                                       
_cell_angle_alpha  90.000                                                       
_cell_angle_beta  108.647                                                       
_cell_angle_gamma  90.000                                                       
                                                                                
_shelx_F_squared_multiplier     1.000                                           
                                                                                
loop_                                                                           
 _refln_index_h                                                                 
 _refln_index_k                                                                 
 _refln_index_l                                                                 
 _refln_F_squared_calc                                                          
 _refln_F_squared_meas                                                          
 _refln_F_squared_sigma                                                         
 _refln_observed_status                                                         
   2   0   0       6735.18       6525.21        55.71 o                         
   3   0   0       1497.47       1813.30        76.52 o                         
   4   0   0         30.73         63.63         5.40 o                         
   5   0   0       4308.00       4275.13        87.70 o                         
   6   0   0       6335.34       6277.25        61.62 o                         
   7   0   0       4338.45       4570.62        55.39 o                         
   8   0   0       1734.35       1817.63        31.98 o                         
   9   0   0       1662.65       1693.48        42.68 o                         
  10   0   0        589.64        603.02        10.97 o                         
  11   0   0       1684.88       1670.87        69.31 o                         
  12   0   0       2480.59       2563.02        90.66 o                         
  13   0   0        270.69        302.18        33.04 o                         
  14   0   0        210.84        188.50        27.65 o                         
  15   0   0         54.60         79.34        18.63 o                         
  16   0   0        534.23        579.64        53.17 o                         
   2   1   0       3874.58       3775.20        31.09 o                         
   3   1   0       3400.54       3388.51        37.56 o                         
   4   1   0        872.93        827.44        25.14 o                         
   5   1   0        132.56        148.94         6.54 o                         
   6   1   0        512.51        495.63        11.20 o                         
   7   1   0         11.85          6.52         1.41 o                         
   8   1   0        129.35        135.22         6.99 o                         
   9   1   0        710.96        692.23        21.06 o                         
  10   1   0       1293.18       1283.11        26.53 o                         
  11   1   0        558.76        570.45        21.12 o                         
  12   1   0        311.56        286.44        21.30 o                         
  13   1   0        236.54        223.77        20.09 o                         
  14   1   0         10.07          2.19         3.46 o                         
  15   1   0         59.69         71.78        12.89 o                         
  16   1   0          0.90        -12.80        12.80 o                         
   0   2   0       6199.79       5929.67        59.17 o                         
   1   2   0        142.62        135.65         6.50 o                         
   2   2   0        383.70        386.43        11.72 o                         
   3   2   0         33.98         31.67         3.70 o                         
   4   2   0        263.31        248.29         9.24 o                         
   5   2   0       1132.46       1080.64        21.66 o                         
   6   2   0        729.07        690.00        18.70 o                         
   7   2   0       3492.35       3398.91        41.48 o                         
   8   2   0        329.13        281.36         9.31 o                         
   9   2   0        417.98        398.15        11.79 o                         
  10   2   0        219.67        201.63        10.68 o                         
  11   2   0       1397.54       1407.10        33.21 o                         
  12   2   0        829.44        807.31        30.61 o                         
  13   2   0       1709.19       1797.02        57.24 o                         
  14   2   0        334.92        361.60        27.05 o                         
  15   2   0        145.99        168.94        19.36 o                         
  16   2   0         51.94         48.52        15.16 o                         
   1   3   0          0.30         -0.02         0.76 o                         
   2   3   0       2398.93       2447.16        34.58 o                         
   3   3   0        355.46        378.83        14.30 o                         
   4   3   0        916.09       1043.97        24.34 o                         
   5   3   0        565.86        610.52        16.92 o                         
   6   3   0        704.90        812.27        20.65 o                         
   7   3   0        384.90        394.12        16.72 o                         
   8   3   0          0.10          2.62         1.88 o                         
   9   3   0          3.21         19.93         4.42 o                         
  10   3   0         46.25         48.98         5.37 o                         
  11   3   0        624.88        587.69        19.26 o                         
  12   3   0        100.67         99.82         9.59 o                         
  13   3   0         50.58         39.99         8.49 o                         
  14   3   0        132.09        146.57        17.45 o                         
  15   3   0         37.94         42.11         9.57 o                         
  16   3   0          2.53          9.22         9.16 o                         
   0   4   0        244.87        232.19        11.83 o                         
   1   4   0         56.98         35.98         4.19 o                         
   2   4   0        502.22        429.31        13.22 o                         
   3   4   0        138.88        203.74        11.71 o                         
   4   4   0       4737.84       4928.26        50.09 o                         
   5   4   0        536.94        507.81        15.53 o                         
   6   4   0        252.67        246.96        12.07 o                         
   7   4   0       2379.52       2365.91        41.09 o                         
   8   4   0       2813.76       2845.02        61.36 o                         
   9   4   0        362.14        362.02        22.77 o                         
  10   4   0        142.09        118.59        15.98 o                         
  11   4   0         40.26         32.39         4.88 o                         
  12   4   0         20.78         27.56         5.37 o                         
  13   4   0        544.38        610.73        37.25 o                         
  14   4   0        128.43        147.67        17.78 o                         
  15   4   0         10.75          9.02         4.75 o                         
   1   5   0       2520.33       2585.60        44.40 o                         
   2   5   0       4068.82       4071.49        45.54 o                         
   3   5   0          2.75          5.35         2.17 o                         
   4   5   0       1279.64       1280.87        57.28 o                         
   5   5   0         43.18         44.75         6.54 o                         
   6   5   0        918.65        956.39        19.37 o                         
   7   5   0       1899.04       1881.51        20.51 o                         
   8   5   0       1020.37       1005.51        37.64 o                         
   9   5   0         65.91         59.28         9.98 o                         
  10   5   0        380.14        342.84        24.15 o                         
  11   5   0          7.39         13.83         5.42 o                         
  12   5   0        120.43        126.46        11.45 o                         
  13   5   0        383.20        368.09        22.74 o                         
  14   5   0        187.48        180.09        16.53 o                         
  15   5   0         64.93         65.60        12.85 o                         
   0   6   0       6531.63       6820.72       114.83 o                         
   1   6   0       1820.59       1710.08        35.82 o                         
   2   6   0         94.61         93.54         6.75 o                         
   3   6   0          7.01         11.44         3.06 o                         
   4   6   0       4083.05       4392.84        55.78 o                         
   5   6   0       3769.98       3713.11        52.94 o                         
   6   6   0       3505.16       3478.30        47.95 o                         
   7   6   0        925.38        965.42        27.91 o                         
   8   6   0         50.03         41.27         3.53 o                         
   9   6   0         50.29         42.77         8.69 o                         
  10   6   0        395.91        386.88        19.64 o                         
  11   6   0       1837.52       1889.74        61.07 o                         
  12   6   0        982.96       1008.59        37.19 o                         
  13   6   0        380.31        375.71        23.43 o                         
  14   6   0          1.67         -1.17         5.28 o                         
   1   7   0         42.43         51.57         6.30 o                         
   2   7   0        667.11        665.36        19.33 o                         
   3   7   0         17.78         11.71         3.56 o                         
   4   7   0        213.62        228.06        16.32 o                         
   5   7   0         39.86         36.08         9.39 o                         
   6   7   0        449.53        445.22        18.30 o                         
   7   7   0        973.05        940.79        37.05 o                         
   8   7   0         49.87         53.89         6.56 o                         
   9   7   0        213.20        193.94        20.91 o                         
  10   7   0          0.74         -0.90         4.15 o                         
  11   7   0         24.66         18.51         6.77 o                         
  12   7   0        332.06        295.72        25.13 o                         
  13   7   0         49.59         42.65         9.43 o                         
  14   7   0         40.94         52.61        14.22 o                         
   0   8   0       1594.54       1628.49        46.32 o                         
   1   8   0       1516.85       1593.38        32.28 o                         
   2   8   0       1350.37       1354.27        34.23 o                         
   3   8   0       2067.82       1972.01       105.79 o                         
   4   8   0       2070.84       2110.80        57.68 o                         
   5   8   0        659.44        640.90        30.13 o                         
   6   8   0        490.00        474.10        26.17 o                         
   7   8   0        519.37        499.31        20.72 o                         
   8   8   0         15.41         12.29         3.58 o                         
   9   8   0        551.60        525.70        27.41 o                         
  10   8   0         36.22         64.44        17.57 o                         
  11   8   0        881.83        837.33        63.55 o                         
  12   8   0        635.33        611.10        55.58 o                         
  13   8   0        313.85        329.36        38.68 o                         
   1   9   0         29.74         40.70         7.50 o                         
   2   9   0        177.25        172.65        16.10 o                         
   3   9   0          0.00          5.70         5.51 o                         
   4   9   0         43.11         63.41        14.97 o                         
   5   9   0          5.45          9.01         6.65 o                         
   6   9   0         40.58         52.12        14.10 o                         
   7   9   0        185.07        172.49        15.67 o                         
   8   9   0          0.16          0.26         2.70 o                         
   9   9   0         84.35         98.26        12.34 o                         
  10   9   0          0.36          3.35         7.08 o                         
   0  10   0        286.00        215.54        27.41 o                         
   1  10   0        148.22        143.59        19.90 o                         
   2  10   0        541.56        565.39        31.10 o                         
   3  10   0        361.30        409.43        39.16 o                         
   4  10   0        192.70        236.20        30.70 o                         
   5  10   0         63.12         54.61        15.64 o                         
   6  10   0        384.97        400.26        41.41 o                         
   7  10   0         62.54         58.67         9.93 o                         
   8  10   0        706.68        798.84        35.99 o                         
   9  10   0        783.51        707.39        59.88 o                         
   1  11   0        417.94        394.27        27.94 o                         
   2  11   0         70.18         59.60        10.78 o                         
   3  11   0        245.85        255.84        33.28 o                         
   4  11   0        333.68        318.08        38.32 o                         
   5  11   0         51.26         56.62        16.34 o                         
   6  11   0         74.35         69.90        18.89 o                         
   7  11   0        102.13        114.47        24.32 o                         
   0  12   0        453.80        398.67        41.91 o                         
   1  12   0         74.83         84.01        13.43 o                         
   2  12   0        106.60         64.05        17.23 o                         
   3  12   0        183.67        203.16        31.52 o                         
   4  12   0        354.93        402.86        44.11 o                         
   5  12   0       1005.47       1015.24        72.04 o                         
   1  13   0          3.46         -8.59         8.59 o                         
 -16   1   1        328.26        340.70        27.69 o                         
 -15   1   1        430.01        412.90        29.41 o                         
 -14   1   1        188.05        179.13        18.26 o                         
 -13   1   1        359.56        382.93        25.64 o                         
 -12   1   1        239.01        217.21         9.54 o                         
 -11   1   1       2592.28       2733.19        61.81 o                         
 -10   1   1          5.83          6.91         2.28 o                         
  -9   1   1       1224.42       1268.37        20.94 o                         
  -8   1   1       1031.17       1021.62        19.17 o                         
  -7   1   1        982.75       1002.98        16.01 o                         
  -6   1   1        634.50        630.19        10.94 o                         
  -5   1   1       2397.71       2407.58        25.75 o                         
  -4   1   1       3993.64       4000.99        26.91 o                         
  -3   1   1       5982.05       5729.18        42.48 o                         
  -2   1   1       5043.53       4921.16        30.59 o                         
   1   1   1       4549.33       4582.31        33.17 o                         
   2   1   1       5273.58       5278.18        33.43 o                         
   3   1   1         11.82         15.89         1.47 o                         
   4   1   1        747.14        715.57        14.55 o                         
   5   1   1       3273.13       3296.90        29.78 o                         
   6   1   1       1229.58       1143.22        16.36 o                         
   7   1   1       3214.56       3147.45        29.33 o                         
   8   1   1        912.83        918.19        19.34 o                         
   9   1   1         59.09         57.62         5.18 o                         
  10   1   1        113.11        108.44         9.83 o                         
  11   1   1        129.16        137.77        18.78 o                         
  12   1   1       3370.58       3492.94       122.55 o                         
  13   1   1       1492.86       1634.07        55.69 o                         
  14   1   1        360.02        341.41        26.86 o                         
  15   1   1          1.98         -4.30         4.30 o                         
 -16   2   1         24.48         13.78         5.64 o                         
 -15   2   1         54.51         54.12        11.03 o                         
 -14   2   1         72.44         73.14        17.09 o                         
 -13   2   1         25.31         17.00         5.65 o                         
 -12   2   1         42.54         33.18         5.75 o                         
 -11   2   1       2495.05       2615.50        46.54 o                         
 -10   2   1         68.96         61.94         6.09 o                         
  -9   2   1        259.62        289.93        10.16 o                         
  -8   2   1       1287.38       1197.87        19.43 o                         
  -7   2   1        584.63        605.42        16.16 o                         
  -6   2   1       1143.19       1152.77        30.60 o                         
  -5   2   1       1868.12       1842.24        28.84 o                         
  -4   2   1       2631.86       2765.00        31.82 o                         
  -3   2   1       1021.04        969.33        31.22 o                         
  -2   2   1        242.58        251.95         8.57 o                         
  -1   2   1       2189.30       2124.69        19.49 o                         
   0   2   1       1634.68       1621.61        22.41 o                         
   1   2   1        606.44        623.14        20.92 o                         
   2   2   1       2120.38       2159.49        24.83 o                         
   3   2   1      12221.61      12018.38        66.51 o                         
   4   2   1       1434.14       1536.68        16.60 o                         
   5   2   1          2.05         10.11         2.29 o                         
   6   2   1        546.60        569.92        16.82 o                         
   7   2   1        729.28        731.84        14.76 o                         
   8   2   1        215.60        202.92         8.28 o                         
   9   2   1        276.06        237.92         9.42 o                         
  10   2   1         16.21          9.48         3.29 o                         
  11   2   1        110.01         98.39         8.47 o                         
  12   2   1        106.68         90.71        12.85 o                         
  13   2   1        127.43        139.77        16.51 o                         
  14   2   1        182.41        187.51        20.07 o                         
  15   2   1         50.74         58.69        12.18 o                         
 -16   3   1        105.69         99.38        14.79 o                         
 -15   3   1          2.62         -2.22         4.84 o                         
 -14   3   1          2.76         -1.57         5.94 o                         
 -13   3   1       1138.99       1184.17        34.33 o                         
 -12   3   1       1424.97       1498.08        48.66 o                         
 -11   3   1       1512.33       1599.59        35.76 o                         
 -10   3   1         71.10         55.78         5.93 o                         
  -9   3   1        143.38        134.72        11.59 o                         
  -8   3   1        240.96        233.77        11.27 o                         
  -7   3   1       7376.85       7365.02        64.09 o                         
  -6   3   1       3591.20       3602.73        51.83 o                         
  -5   3   1        375.69        313.64        12.42 o                         
  -4   3   1        314.92        317.84        11.34 o                         
  -3   3   1         90.18        104.29         7.03 o                         
  -2   3   1        447.37        405.82        10.56 o                         
  -1   3   1       9666.50       9175.25        84.88 o                         
   0   3   1       7154.14       7108.61        83.01 o                         
   1   3   1          5.16          1.23         2.06 o                         
   2   3   1       2980.28       3131.99        41.10 o                         
   3   3   1        160.57        132.52         9.25 o                         
   4   3   1       5398.97       5173.19       111.75 o                         
   5   3   1       8757.96       8937.00       123.73 o                         
   6   3   1       1972.98       1978.32        43.49 o                         
   7   3   1        130.13        132.04         9.75 o                         
   8   3   1        605.59        598.67        21.75 o                         
   9   3   1       1231.63       1229.36        25.05 o                         
  10   3   1         74.06         76.78         6.64 o                         
  11   3   1        494.26        507.62        16.95 o                         
  12   3   1        155.65        193.47        18.90 o                         
  13   3   1         86.97         75.88        12.90 o                         
  14   3   1         60.76         80.45        16.36 o                         
  15   3   1        190.08        220.33        32.31 o                         
 -16   4   1         49.00         38.61         8.73 o                         
 -15   4   1         18.70         15.92         4.41 o                         
 -14   4   1         90.96         76.99        10.48 o                         
 -13   4   1         19.20         26.83         7.33 o                         
 -12   4   1          1.18          4.15         3.19 o                         
 -11   4   1        269.70        258.42        13.61 o                         
 -10   4   1        697.91        707.64        26.04 o                         
  -9   4   1         16.81         11.45         6.07 o                         
  -8   4   1        601.93        634.79        19.04 o                         
  -7   4   1        182.66        179.89         6.23 o                         
  -6   4   1         26.95         27.31         3.03 o                         
  -5   4   1        483.59        556.51        14.55 o                         
  -4   4   1         34.55         64.40         6.49 o                         
  -3   4   1        581.02        668.60        20.35 o                         
  -2   4   1        281.37        296.19        10.66 o                         
  -1   4   1       2083.12       2142.18        28.80 o                         
   0   4   1        165.78        178.18        10.43 o                         
   1   4   1       1071.35       1226.85        26.42 o                         
   2   4   1       1161.78       1246.04        29.01 o                         
   3   4   1        900.09       1023.51        42.72 o                         
   4   4   1         20.34         16.87         3.92 o                         
   5   4   1        845.37        862.70        32.88 o                         
   6   4   1        797.46        843.35        18.50 o                         
   7   4   1         17.34         10.61         2.12 o                         
   8   4   1        418.48        428.98        23.65 o                         
   9   4   1       1042.44       1035.29        38.61 o                         
  10   4   1        213.91        213.65        11.39 o                         
  11   4   1        278.46        276.78        13.26 o                         
  12   4   1         62.43         76.14        12.02 o                         
  13   4   1        130.60        142.04        17.46 o                         
  14   4   1          1.69         -5.26         5.31 o                         
  15   4   1         24.85         21.97        10.31 o                         
 -15   5   1        399.11        418.10        30.30 o                         
 -14   5   1          9.80          5.26         3.88 o                         
 -13   5   1        506.29        487.93        25.57 o                         
 -12   5   1        376.31        342.66        16.70 o                         
 -11   5   1        739.93        769.13        29.11 o                         
 -10   5   1        548.82        548.73        31.47 o                         
  -9   5   1         16.81         17.49         3.47 o                         
  -8   5   1        900.09        885.00        11.01 o                         
  -7   5   1       1743.55       1742.79        25.14 o                         
  -6   5   1        372.11        355.64        11.92 o                         
  -5   5   1        630.95        574.46        21.90 o                         
  -4   5   1       4319.17       4419.34       131.02 o                         
  -3   5   1       1277.00       1192.10        24.11 o                         
  -2   5   1        533.20        489.14        15.38 o                         
  -1   5   1          4.25          4.27         1.68 o                         
   0   5   1       1283.21       1265.06        25.59 o                         
   1   5   1       1909.72       1849.42        27.03 o                         
   2   5   1       1656.34       1626.64        69.45 o                         
   3   5   1        203.77        281.79        15.88 o                         
   4   5   1       2328.47       2404.85        47.34 o                         
   5   5   1       1756.64       1700.08        30.42 o                         
   6   5   1       2848.51       2862.42        28.72 o                         
   7   5   1       1266.01       1305.26        39.28 o                         
   8   5   1       1495.54       1414.41        46.14 o                         
   9   5   1        180.73        192.62        24.73 o                         
  10   5   1        219.14        207.48        22.28 o                         
  11   5   1        185.34        158.64        17.05 o                         
  12   5   1        330.60        371.44        44.69 o                         
  13   5   1        290.76        303.52        25.88 o                         
  14   5   1        180.80        213.45        30.78 o                         
 -15   6   1         28.57         13.70         6.76 o                         
 -14   6   1          8.61         -1.76         3.40 o                         
 -13   6   1        124.22        120.30        13.18 o                         
 -12   6   1         28.11         31.31         7.30 o                         
 -11   6   1         56.59         46.13         9.62 o                         
 -10   6   1          5.72          3.23         2.70 o                         
  -9   6   1          0.15          0.10         1.46 o                         
  -8   6   1        249.74        244.88        13.30 o                         
  -7   6   1         16.81         16.38         3.52 o                         
  -6   6   1         69.11         59.36         6.26 o                         
  -5   6   1         21.45         17.14         3.60 o                         
  -4   6   1        166.27        159.83        12.55 o                         
  -3   6   1        207.41        223.54        11.53 o                         
  -2   6   1         15.13         17.58         3.58 o                         
  -1   6   1        266.77        270.09        11.23 o                         
   0   6   1        451.49        517.36        27.28 o                         
   1   6   1        290.90        324.51        12.44 o                         
   2   6   1        744.04        715.27        26.07 o                         
   3   6   1        362.13        349.99        17.75 o                         
   4   6   1        368.82        350.46        16.14 o                         
   5   6   1         13.91         11.02         3.23 o                         
   6   6   1         59.80         63.51         7.42 o                         
   7   6   1          2.77          2.01         1.67 o                         
   8   6   1        311.04        271.89        11.44 o                         
   9   6   1         13.82         17.53         6.60 o                         
  10   6   1        433.89        401.47        27.66 o                         
  11   6   1         15.92         29.60         8.24 o                         
  12   6   1         24.83         31.68         6.97 o                         
  13   6   1        114.34         98.98        12.41 o                         
  14   6   1        357.21        316.22        38.25 o                         
 -14   7   1        249.44        256.01        33.29 o                         
 -13   7   1         75.54         82.32        13.49 o                         
 -12   7   1          2.33         -1.60         3.18 o                         
 -11   7   1        364.14        382.64        39.78 o                         
 -10   7   1        315.60        361.03        37.38 o                         
  -9   7   1       1392.07       1488.06        26.50 o                         
  -8   7   1        525.51        558.52        21.14 o                         
  -7   7   1        363.38        355.76        16.68 o                         
  -6   7   1        113.67        119.33        12.05 o                         
  -5   7   1       2049.68       1949.63        57.19 o                         
  -4   7   1       4302.13       4445.74        59.68 o                         
  -3   7   1       1133.24       1086.00        24.73 o                         
  -2   7   1        411.71        429.54        15.46 o                         
  -1   7   1        320.70        350.10        15.32 o                         
   0   7   1       1533.23       1646.85        45.88 o                         
   1   7   1       6964.91       6908.73        92.06 o                         
   2   7   1       2235.48       2218.10        56.77 o                         
   3   7   1        966.21        891.05        27.06 o                         
   4   7   1        476.80        472.57        24.44 o                         
   5   7   1          2.50          3.03         2.23 o                         
   6   7   1         62.90         63.05         6.97 o                         
   7   7   1        991.30       1016.07        27.78 o                         
   8   7   1       1357.43       1351.36        29.26 o                         
   9   7   1        267.65        295.08        34.01 o                         
  10   7   1          1.96          0.95         3.98 o                         
  11   7   1        394.92        363.81        28.48 o                         
  12   7   1        560.63        548.89        28.93 o                         
  13   7   1        870.95        777.75        59.55 o                         
  14   7   1         36.81         36.44        15.70 o                         
 -13   8   1        177.87        162.50        26.37 o                         
 -12   8   1          2.44         -0.09         8.51 o                         
 -11   8   1          2.25          1.63         5.30 o                         
 -10   8   1         63.48         54.33        28.72 o                         
  -9   8   1        126.90        150.44        15.06 o                         
  -8   8   1        316.61        279.34        15.74 o                         
  -7   8   1        314.01        275.05        26.68 o                         
  -6   8   1        282.10        302.66        20.38 o                         
  -5   8   1        449.66        425.08        24.01 o                         
  -4   8   1          0.01         -2.86         2.86 o                         
  -3   8   1        956.03       1052.14        29.78 o                         
  -2   8   1       1081.55       1089.14        30.52 o                         
  -1   8   1         36.94         38.32        13.47 o                         
   0   8   1       2092.62       2176.40        43.76 o                         
   1   8   1        290.83        288.14        13.73 o                         
   2   8   1        293.73        293.86        16.09 o                         
   3   8   1       1388.64       1342.13        43.32 o                         
   4   8   1        299.18        314.25        21.18 o                         
   5   8   1        443.28        478.00        28.95 o                         
   6   8   1        383.16        405.97        18.29 o                         
   7   8   1         15.99         17.63         4.64 o                         
   8   8   1        145.11        140.34         9.43 o                         
   9   8   1         52.04         69.69        19.22 o                         
  10   8   1         46.70         27.96        10.86 o                         
  11   8   1        261.22        322.45        39.64 o                         
  13   8   1          7.11         16.77        10.63 o                         
 -11   9   1        731.33        762.87        62.32 o                         
 -10   9   1         20.98         21.08         6.27 o                         
  -9   9   1        145.50        127.46        19.77 o                         
  -8   9   1        136.72        161.69        16.12 o                         
  -7   9   1       1027.95        980.38        38.90 o                         
  -6   9   1        532.62        493.98        27.88 o                         
  -5   9   1          6.64          3.23         3.05 o                         
  -4   9   1          6.36          5.62        10.61 o                         
  -3   9   1        110.60        105.64        12.68 o                         
  -2   9   1        959.39        919.77        37.04 o                         
  -1   9   1        867.46        878.12        36.30 o                         
   0   9   1       2314.22       2377.46        59.88 o                         
   1   9   1        297.08        266.57        20.21 o                         
   2   9   1         35.40         43.46        13.07 o                         
   3   9   1        309.96        348.26        33.98 o                         
   4   9   1        563.43        551.35        43.94 o                         
   5   9   1        477.87        531.07        44.52 o                         
   6   9   1         13.58         14.31         7.03 o                         
   7   9   1          8.02          4.66         9.16 o                         
   8   9   1         79.15         83.53        10.93 o                         
   9   9   1       1331.19       1461.46        82.75 o                         
  10   9   1        847.78        964.77        68.61 o                         
  -9  10   1         23.61         21.93         6.84 o                         
  -8  10   1         28.34         26.95         6.28 o                         
  -7  10   1        137.42        129.27        15.22 o                         
  -6  10   1          8.50         -8.10         8.10 o                         
  -5  10   1         37.23         39.91        14.39 o                         
  -4  10   1         68.42         56.35        15.42 o                         
  -3  10   1         41.42         44.71        13.41 o                         
  -2  10   1        541.93        581.05        31.93 o                         
  -1  10   1         37.14         21.57        12.61 o                         
   0  10   1         17.71         11.79         5.45 o                         
   1  10   1        370.17        379.02        25.60 o                         
   2  10   1         16.22         15.70         7.14 o                         
   3  10   1        124.84        125.42        22.14 o                         
   4  10   1        135.81        149.41        24.63 o                         
   5  10   1         35.73         24.53        10.67 o                         
   6  10   1          0.54          6.69         3.88 o                         
   7  10   1         10.61         13.88         5.13 o                         
   8  10   1         18.65          7.23         6.13 o                         
  -7  11   1        342.52        390.88        27.42 o                         
  -6  11   1        506.42        550.72        51.27 o                         
  -5  11   1        374.09        391.47        42.51 o                         
  -4  11   1        461.56        482.84        46.42 o                         
  -3  11   1        294.53        281.73        34.93 o                         
  -2  11   1         84.37         81.18        12.62 o                         
  -1  11   1          5.20         -1.68         4.71 o                         
   0  11   1        703.80        679.18        36.21 o                         
   1  11   1         52.81         50.24        10.00 o                         
   2  11   1        550.85        540.95        46.67 o                         
   3  11   1        727.35        762.15        56.95 o                         
   4  11   1        526.99        467.17        45.30 o                         
   5  11   1        544.69        613.26        53.01 o                         
   6  11   1         69.40         70.35        18.27 o                         
   7  11   1         61.30         78.31        20.37 o                         
  -5  12   1        307.07        291.44        38.35 o                         
  -4  12   1         97.66        131.67        26.13 o                         
  -3  12   1        150.77        139.53        26.09 o                         
  -2  12   1        602.14        561.62        35.25 o                         
  -1  12   1         48.26         39.51         9.68 o                         
   0  12   1          2.34         -1.39         4.47 o                         
   1  12   1          1.08         -2.59         5.08 o                         
   2  12   1          6.44          2.84         7.46 o                         
   3  12   1          2.97          8.35         7.83 o                         
   4  12   1        124.31        120.63        25.70 o                         
   5  12   1          0.28        -16.86        16.86 o                         
  -1  13   1          1.20          1.02         5.73 o                         
   0  13   1         27.14         16.52         6.92 o                         
   1  13   1        481.90        479.30        48.90 o                         
 -16   0   2          2.56          4.34         6.84 o                         
 -15   0   2          2.82         11.66         8.79 o                         
 -14   0   2        186.92        178.10        24.86 o                         
 -13   0   2        591.28        557.56        42.03 o                         
 -12   0   2         71.48         62.83         9.40 o                         
 -11   0   2        741.84        709.88        16.68 o                         
 -10   0   2         49.82         42.30         3.99 o                         
  -9   0   2        291.71        254.26         8.78 o                         
  -8   0   2       1987.43       1933.29        37.37 o                         
  -7   0   2       3072.99       2947.10        42.76 o                         
  -6   0   2       7552.47       7919.53        38.70 o                         
  -5   0   2        289.09        354.20         7.58 o                         
  -4   0   2       1211.96       1257.06        13.00 o                         
  -3   0   2       7803.35       7846.78        53.87 o                         
  -2   0   2       1049.95       1191.58        13.90 o                         
   1   0   2       1551.59       1615.67        27.67 o                         
   2   0   2       7435.11       6874.94        73.51 o                         
   3   0   2       2964.63       2736.76        58.22 o                         
   4   0   2         58.22         30.01         6.55 o                         
   5   0   2        100.89         97.41        12.26 o                         
   6   0   2         35.61         43.80         6.16 o                         
   7   0   2        929.82        933.88        23.09 o                         
   8   0   2       3065.44       2901.67        41.48 o                         
   9   0   2       1823.48       1860.18        33.19 o                         
  10   0   2        940.99        962.37        23.09 o                         
  11   0   2        420.40        420.99        37.67 o                         
  12   0   2       2435.36       2430.53        94.78 o                         
  13   0   2        349.15        308.92        35.17 o                         
  14   0   2       2173.03       2183.69        98.76 o                         
  15   0   2        503.36        543.73        51.10 o                         
 -16   1   2         47.55         25.51        31.67 o                         
 -15   1   2         22.75         23.74         7.36 o                         
 -14   1   2          5.51          3.65         3.70 o                         
 -13   1   2          1.89          3.00         1.14 o                         
 -12   1   2        597.58        589.93        16.09 o                         
 -11   1   2         28.67         25.84         3.43 o                         
 -10   1   2          3.21         -0.10         1.83 o                         
  -9   1   2       2952.79       2916.55        29.34 o                         
  -8   1   2        405.75        412.69        11.16 o                         
  -7   1   2          0.76          0.05         0.94 o                         
  -6   1   2          7.30         19.23         1.64 o                         
  -5   1   2       1602.89       1748.14        14.48 o                         
  -4   1   2       4571.33       4751.59        26.98 o                         
  -3   1   2       3016.88       3138.39        22.13 o                         
  -2   1   2        247.56        284.83         7.29 o                         
  -1   1   2       1591.56       1466.93        14.31 o                         
   0   1   2         34.24         18.92         2.08 o                         
   1   1   2      17808.65      17138.74        63.93 o                         
   2   1   2       1580.26       1532.42        15.91 o                         
   3   1   2       3771.55       3889.14        26.44 o                         
   4   1   2        297.41        351.52         9.21 o                         
   5   1   2       1411.83       1418.03        19.00 o                         
   6   1   2         66.65         72.00         3.13 o                         
   7   1   2       1483.38       1499.46        16.98 o                         
   8   1   2       1264.01       1270.26        29.98 o                         
   9   1   2        585.20        536.78        20.80 o                         
  10   1   2         93.93         87.93        10.90 o                         
  11   1   2          8.76          7.48         2.67 o                         
  12   1   2         56.81         58.77        10.78 o                         
  13   1   2        142.38        148.36        17.29 o                         
  14   1   2         35.47         34.89        23.79 o                         
  15   1   2        201.55        253.94        35.45 o                         
 -16   2   2        601.69        592.08        28.55 o                         
 -15   2   2        432.98        409.99        28.87 o                         
 -14   2   2        187.20        182.85        14.10 o                         
 -13   2   2         21.20         14.21         4.49 o                         
 -12   2   2        650.49        690.84        25.12 o                         
 -11   2   2       1790.02       1807.25        39.06 o                         
 -10   2   2         20.18         13.72         2.95 o                         
  -9   2   2         15.44          9.09         2.20 o                         
  -8   2   2        254.69        249.51        10.89 o                         
  -7   2   2       3306.55       3392.46        43.30 o                         
  -6   2   2       4514.49       4399.86        39.08 o                         
  -5   2   2       4216.33       4134.89        30.98 o                         
  -4   2   2       4103.15       3979.26        26.68 o                         
  -3   2   2         79.01         67.78         4.57 o                         
  -2   2   2       5424.55       5298.72        36.36 o                         
  -1   2   2       1571.32       1506.00        36.58 o                         
   0   2   2       4280.94       4453.19        36.03 o                         
   2   2   2       3004.74       2825.30        30.78 o                         
   3   2   2       2194.41       2210.77        21.57 o                         
   4   2   2          9.09          6.58         1.47 o                         
   5   2   2       4020.38       4288.79        87.84 o                         
   6   2   2       1272.65       1230.31        24.41 o                         
   7   2   2        519.04        490.72        11.49 o                         
   8   2   2        716.81        707.86        13.63 o                         
   9   2   2        794.71        805.35        15.87 o                         
  10   2   2       1132.95       1136.80        32.53 o                         
  11   2   2        219.42        199.90        18.26 o                         
  12   2   2       1839.20       2004.42        61.24 o                         
  13   2   2        713.10        698.45        38.18 o                         
  14   2   2        205.43        199.67        21.36 o                         
  15   2   2         10.54          9.73         5.64 o                         
 -16   3   2          0.83         -5.23         5.23 o                         
 -15   3   2          0.08          2.84         3.94 o                         
 -14   3   2         87.95         92.52        10.87 o                         
 -13   3   2        182.34        161.99        13.11 o                         
 -12   3   2         14.56         13.77         3.83 o                         
 -11   3   2        351.72        331.98        14.89 o                         
 -10   3   2        852.14        808.25        22.34 o                         
  -9   3   2        243.43        230.63        11.68 o                         
  -8   3   2         90.08         93.59         6.12 o                         
  -7   3   2          0.18         -0.81         1.42 o                         
  -6   3   2          4.99          1.34         1.03 o                         
  -5   3   2        464.85        540.70        14.14 o                         
  -4   3   2          1.09          2.19         1.82 o                         
  -3   3   2        176.97        178.01         6.62 o                         
  -2   3   2       2401.56       2419.31        28.62 o                         
  -1   3   2        353.62        363.88        12.78 o                         
   0   3   2        141.27        152.97         6.93 o                         
   1   3   2       1428.80       1433.19        28.63 o                         
   2   3   2         20.08         18.19         4.84 o                         
   3   3   2        513.84        501.63        12.40 o                         
   4   3   2        768.50        720.90        17.32 o                         
   5   3   2       2867.11       3016.55        34.98 o                         
   6   3   2        144.34        150.62        21.52 o                         
   7   3   2        154.24        147.76        10.47 o                         
   8   3   2        403.25        365.42        11.97 o                         
   9   3   2        228.88        209.77         9.20 o                         
  10   3   2        436.53        423.99        13.71 o                         
  11   3   2          3.74          2.59         3.25 o                         
  12   3   2         49.88         34.35         8.17 o                         
  13   3   2          0.28          0.66         8.09 o                         
  14   3   2          2.13          1.26         3.61 o                         
 -16   4   2        252.40        272.11        23.95 o                         
 -15   4   2        556.27        562.25        27.95 o                         
 -14   4   2         56.50         63.19         9.16 o                         
 -13   4   2        248.78        236.03        13.89 o                         
 -12   4   2       1913.47       1891.09        37.97 o                         
 -11   4   2       4188.86       4192.02        56.48 o                         
 -10   4   2       5219.31       5385.13        68.86 o                         
  -9   4   2        424.26        401.25        15.88 o                         
  -8   4   2        271.98        259.82        10.99 o                         
  -7   4   2        691.14        688.92        12.96 o                         
  -6   4   2       2070.56       2055.24        30.39 o                         
  -5   4   2       5102.12       4914.04        55.59 o                         
  -4   4   2       3506.95       3432.00        45.00 o                         
  -3   4   2       2212.98       2272.75        42.36 o                         
  -2   4   2        285.37        299.35        10.42 o                         
  -1   4   2       1334.77       1319.68        28.15 o                         
   0   4   2       3699.23       3562.46        38.16 o                         
   1   4   2       8897.78       8933.81        62.98 o                         
   2   4   2        368.91        384.72        13.56 o                         
   3   4   2        387.94        413.68        16.44 o                         
   4   4   2         33.53         31.45         4.10 o                         
   5   4   2       2033.85       2125.29        33.19 o                         
   6   4   2       3438.96       3371.69        36.54 o                         
   7   4   2       1759.64       1684.83        23.21 o                         
   8   4   2        836.45        814.13        33.01 o                         
   9   4   2        163.87        172.66        17.71 o                         
  10   4   2         40.73         26.26         3.91 o                         
  11   4   2          5.33          2.51         2.58 o                         
  12   4   2        146.20        137.44        16.80 o                         
  13   4   2        115.73        108.54        15.73 o                         
  14   4   2         68.76         54.72        16.14 o                         
 -15   5   2        239.66        216.30        21.41 o                         
 -14   5   2        264.01        267.75        19.06 o                         
 -13   5   2         10.57          2.35         2.56 o                         
 -12   5   2         87.69         80.64         9.86 o                         
 -11   5   2        259.71        239.53        14.97 o                         
 -10   5   2        166.20        159.09        13.77 o                         
  -9   5   2       1476.86       1414.66        27.50 o                         
  -8   5   2       1148.66       1142.70        18.04 o                         
  -7   5   2          0.57          1.66         1.26 o                         
  -6   5   2          6.71          2.12         1.27 o                         
  -5   5   2          6.27         11.25         2.75 o                         
  -4   5   2        551.90        526.29        19.88 o                         
  -3   5   2       2023.70       2081.88        31.01 o                         
  -2   5   2        151.23        170.58         9.02 o                         
  -1   5   2        161.10        135.45        10.15 o                         
   0   5   2          1.82         -0.29         1.13 o                         
   1   5   2        179.82        180.78         8.65 o                         
   2   5   2        216.96        179.14        10.31 o                         
   3   5   2        255.17        272.71        15.99 o                         
   4   5   2        225.73        200.25         8.86 o                         
   5   5   2         75.05         65.62         4.37 o                         
   6   5   2        189.89        160.50         9.07 o                         
   7   5   2       1109.03       1190.19        37.96 o                         
   8   5   2        645.71        564.20        14.28 o                         
   9   5   2         45.57         46.18        10.58 o                         
  10   5   2         67.83         52.02         9.82 o                         
  11   5   2         36.24         30.26         9.21 o                         
  12   5   2        286.11        307.09        25.45 o                         
  13   5   2        161.70        131.73        28.59 o                         
  14   5   2          6.90          2.75         5.68 o                         
 -14   6   2          4.71          8.33         4.54 o                         
 -13   6   2        505.67        486.56        30.73 o                         
 -12   6   2        186.11        177.37        17.74 o                         
 -11   6   2         21.78         25.23         6.76 o                         
 -10   6   2        227.77        225.03        16.40 o                         
  -9   6   2         10.22          4.87         2.22 o                         
  -8   6   2        589.90        596.39        20.58 o                         
  -7   6   2       1003.43        934.72        23.04 o                         
  -6   6   2         27.76         25.84         5.31 o                         
  -5   6   2        138.92        132.00         9.54 o                         
  -4   6   2        385.97        348.86        18.03 o                         
  -3   6   2       4691.63       4684.18        52.14 o                         
  -2   6   2       2499.17       2290.02        36.76 o                         
  -1   6   2       1938.90       1933.44        56.60 o                         
   0   6   2         41.60         34.02         4.01 o                         
   1   6   2        277.83        299.13        12.09 o                         
   2   6   2       1447.72       1484.21        32.00 o                         
   3   6   2       1362.31       1331.07        31.16 o                         
   4   6   2       1851.91       1844.63        48.63 o                         
   5   6   2       1312.04       1276.62        22.85 o                         
   6   6   2        390.23        366.69        12.58 o                         
   7   6   2        465.32        509.93        16.80 o                         
   8   6   2       3967.08       3974.23        44.74 o                         
   9   6   2       1751.65       1790.28        80.80 o                         
  10   6   2        573.52        619.69        49.64 o                         
  11   6   2         19.25         30.47        12.62 o                         
  12   6   2        123.32        109.69        15.85 o                         
  13   6   2        468.40        521.52        49.11 o                         
 -13   7   2          9.66          7.02         4.57 o                         
 -12   7   2         62.91         63.92        11.16 o                         
 -11   7   2          1.57          4.27         6.52 o                         
 -10   7   2          4.27          0.55         2.51 o                         
  -9   7   2        540.39        539.09        20.99 o                         
  -8   7   2        274.32        249.64        14.13 o                         
  -7   7   2         40.10         40.62         5.69 o                         
  -6   7   2        122.92         97.53        15.12 o                         
  -5   7   2          1.33         -1.33         2.73 o                         
  -4   7   2         68.01         52.95         6.54 o                         
  -3   7   2        334.94        336.98        14.88 o                         
  -2   7   2        271.68        287.26        15.98 o                         
  -1   7   2        755.39        746.69        24.31 o                         
   0   7   2         26.29         19.35         3.36 o                         
   1   7   2         25.63         25.87         3.93 o                         
   2   7   2       1124.86       1134.35        30.21 o                         
   3   7   2         60.70         62.52         9.12 o                         
   4   7   2        334.46        312.05        20.36 o                         
   5   7   2        226.71        199.39        11.60 o                         
   6   7   2          4.88          2.65         1.86 o                         
   7   7   2         58.01         60.79         5.33 o                         
   8   7   2          0.06         -1.87         2.32 o                         
   9   7   2         34.30         43.95         9.31 o                         
  10   7   2        298.06        244.75        23.08 o                         
  11   7   2          1.44          1.25         6.04 o                         
  12   7   2         12.63         10.76         5.86 o                         
  13   7   2          2.01         -3.30         8.52 o                         
 -13   8   2          4.18          5.88         5.54 o                         
 -12   8   2        119.75        127.45        25.07 o                         
 -11   8   2        200.84        190.71        18.52 o                         
 -10   8   2        282.93        299.76        22.25 o                         
  -9   8   2        193.52        187.86        17.05 o                         
  -8   8   2        228.69        228.15        14.32 o                         
  -7   8   2        680.91        612.68        52.74 o                         
  -6   8   2        385.23        383.94        22.52 o                         
  -5   8   2        709.09        718.84        30.64 o                         
  -4   8   2       1820.06       1771.61        48.16 o                         
  -3   8   2       1637.77       1691.55        40.80 o                         
  -2   8   2        654.59        639.32        28.76 o                         
  -1   8   2        192.02        188.74        15.49 o                         
   0   8   2        554.99        576.79        22.42 o                         
   1   8   2       2038.75       2131.89        37.87 o                         
   2   8   2        131.93        173.77        15.69 o                         
   3   8   2        836.32        847.55        34.78 o                         
   4   8   2        144.05        144.19        21.58 o                         
   5   8   2        796.28        859.07        30.42 o                         
   6   8   2        205.17        220.91        15.42 o                         
   7   8   2          2.88          2.89         1.94 o                         
   8   8   2        163.65        139.69        12.08 o                         
   9   8   2        415.36        548.22        48.93 o                         
  10   8   2        392.20        417.22        44.20 o                         
  11   8   2        265.16        249.17        35.21 o                         
 -11   9   2          6.60          7.32         7.53 o                         
 -10   9   2        174.95        146.67        16.32 o                         
  -9   9   2         90.65         85.41        12.17 o                         
  -8   9   2         26.35         24.09         6.30 o                         
  -7   9   2          7.53         -1.86         4.32 o                         
  -6   9   2         85.35         83.59        11.55 o                         
  -5   9   2        196.51        194.56        17.18 o                         
  -4   9   2        519.52        482.93        27.01 o                         
  -3   9   2       1037.32       1069.98        39.89 o                         
  -2   9   2        446.98        504.30        36.98 o                         
  -1   9   2        542.37        571.70        29.35 o                         
   0   9   2         91.26         97.53        12.32 o                         
   1   9   2        213.81        197.54        29.16 o                         
   2   9   2       1367.36       1314.39        64.68 o                         
   3   9   2        233.40        213.78        26.58 o                         
   4   9   2          6.58          4.68         6.75 o                         
   5   9   2         87.32         64.55         9.13 o                         
   6   9   2        260.97        251.84        17.64 o                         
   7   9   2        277.38        250.36        13.56 o                         
   8   9   2         31.25         26.72        12.55 o                         
   9   9   2         23.44         37.75        14.30 o                         
  10   9   2          7.88         11.00         8.07 o                         
 -10  10   2        841.62        944.48        53.88 o                         
  -9  10   2        580.41        598.49        37.23 o                         
  -8  10   2         73.88         81.25        13.09 o                         
  -7  10   2         18.38          4.68         4.34 o                         
  -6  10   2        701.62        778.66        57.88 o                         
  -5  10   2        766.29        853.87        58.95 o                         
  -4  10   2        463.54        523.82        45.13 o                         
  -3  10   2        232.73        214.47        47.09 o                         
  -2  10   2        164.45        182.52        17.58 o                         
  -1  10   2         83.48         93.73        19.94 o                         
   0  10   2       1235.43       1316.06        47.76 o                         
   1  10   2       1305.02       1357.83        79.71 o                         
   2  10   2         80.83        102.93        19.61 o                         
   3  10   2         34.44         26.62         9.68 o                         
   4  10   2        105.13         90.96        19.39 o                         
   5  10   2        438.75        486.12        45.21 o                         
   6  10   2        994.08       1062.44        68.96 o                         
   7  10   2        801.02        847.99        35.33 o                         
   8  10   2         27.78         44.66        16.64 o                         
  -8  11   2         54.97         47.87        12.95 o                         
  -7  11   2        110.58         99.93        22.40 o                         
  -6  11   2         95.58        107.73        22.87 o                         
  -5  11   2          2.11         -2.92         8.48 o                         
  -4  11   2        556.66        585.50        51.20 o                         
  -3  11   2        667.91        663.29        35.82 o                         
  -2  11   2          0.24          4.73         6.45 o                         
  -1  11   2         97.67         86.12        12.88 o                         
   0  11   2          3.85          4.98         5.35 o                         
   1  11   2        261.04        254.98        32.24 o                         
   2  11   2        645.91        684.56        52.81 o                         
   3  11   2        277.69        303.23        36.00 o                         
   4  11   2        101.81        106.18        22.29 o                         
   5  11   2        116.29        120.62        23.74 o                         
   6  11   2         37.50         25.98        12.42 o                         
  -5  12   2          5.02          2.89         6.28 o                         
  -4  12   2        173.75        180.89        30.51 o                         
  -3  12   2        469.41        428.30        45.63 o                         
  -2  12   2        367.48        406.78        29.85 o                         
  -1  12   2         73.20         72.21        28.04 o                         
   0  12   2         12.23          7.54         9.64 o                         
   1  12   2        209.98        208.96        30.82 o                         
   2  12   2        339.98        358.16        40.81 o                         
   3  12   2        797.31        723.13        59.01 o                         
   4  12   2        429.61        419.64        45.81 o                         
  -2  13   2        117.32         81.83        19.20 o                         
  -1  13   2          4.16        -10.84        26.31 o                         
   0  13   2          2.22         16.93         9.19 o                         
   1  13   2         54.46         42.24        14.75 o                         
 -17   1   3        470.89        447.59        45.10 o                         
 -16   1   3         77.38         77.53        13.02 o                         
 -15   1   3        109.45        122.28        15.24 o                         
 -14   1   3        152.41        129.59        12.15 o                         
 -13   1   3         16.90          9.47         2.54 o                         
 -12   1   3       1054.84       1057.89        22.19 o                         
 -11   1   3       1276.27       1284.95        22.19 o                         
 -10   1   3         18.86         12.57         2.00 o                         
  -9   1   3        128.82        128.21         5.39 o                         
  -8   1   3        410.65        426.40         8.06 o                         
  -7   1   3       1821.51       1752.19        15.19 o                         
  -6   1   3      20784.27      20548.48       119.54 o                         
  -5   1   3       3478.46       3342.52        16.63 o                         
  -4   1   3        587.35        557.30         7.56 o                         
  -3   1   3        655.75        670.43         8.83 o                         
  -2   1   3        216.26        231.08         6.14 o                         
  -1   1   3       7084.30       7104.72        28.09 o                         
   0   1   3       4573.23       4624.56        54.52 o                         
   1   1   3      34769.02      32474.10       149.69 o                         
   2   1   3       1110.19       1236.29        16.95 o                         
   3   1   3        198.49        178.47         6.74 o                         
   4   1   3        220.72        179.72         8.84 o                         
   5   1   3       3803.09       3785.94        38.33 o                         
   6   1   3       6033.09       6174.67        52.30 o                         
   7   1   3       2274.20       2324.73        28.79 o                         
   8   1   3        491.65        486.50        16.80 o                         
   9   1   3        685.93        697.29        17.03 o                         
  10   1   3       1396.89       1470.52        32.74 o                         
  11   1   3          8.03          6.22         2.71 o                         
  12   1   3       1616.83       1664.22        57.02 o                         
  13   1   3        567.31        551.27        34.41 o                         
  14   1   3        777.87        782.91        43.13 o                         
 -16   2   3        366.81        392.70        29.61 o                         
 -15   2   3        156.46        161.17        14.00 o                         
 -14   2   3          0.27          1.21         2.22 o                         
 -13   2   3        261.11        251.81        11.98 o                         
 -12   2   3        215.26        216.81        10.96 o                         
 -11   2   3         95.60         88.53         6.87 o                         
 -10   2   3         82.32         80.52         8.34 o                         
  -9   2   3          5.80          1.72         1.10 o                         
  -8   2   3       1590.43       1597.42        22.30 o                         
  -7   2   3       2742.59       2752.05        27.11 o                         
  -6   2   3         13.25         16.58         1.53 o                         
  -5   2   3       1065.82       1255.43        14.20 o                         
  -4   2   3         22.55         30.17         3.57 o                         
  -3   2   3         16.28         16.81         3.40 o                         
  -2   2   3       2487.06       2344.25        35.51 o                         
  -1   2   3         35.92         36.17         3.49 o                         
   0   2   3      12477.96      12525.89        81.06 o                         
   1   2   3       3789.70       3770.31        31.35 o                         
   2   2   3          1.57          2.30         0.87 o                         
   3   2   3       4691.34       4801.72        33.42 o                         
   4   2   3       5260.73       5483.26        45.29 o                         
   5   2   3         14.49         10.28         2.59 o                         
   6   2   3        149.44        124.14         7.63 o                         
   7   2   3        272.38        289.10        10.34 o                         
   8   2   3        256.47        264.71        11.44 o                         
   9   2   3        243.78        249.10        11.53 o                         
  10   2   3        266.25        246.33        15.39 o                         
  11   2   3          5.57          2.67         4.19 o                         
  12   2   3        677.51        734.59        38.10 o                         
  13   2   3         45.03         43.38        10.07 o                         
  14   2   3         63.83         83.50        14.36 o                         
 -16   3   3         77.24         88.05        10.94 o                         
 -15   3   3        600.72        561.34        26.59 o                         
 -14   3   3       1292.62       1293.73        32.91 o                         
 -13   3   3        188.70        179.94         9.86 o                         
 -12   3   3        494.75        502.22        25.13 o                         
 -11   3   3        389.39        350.23        13.60 o                         
 -10   3   3       5715.34       5680.36       109.74 o                         
  -9   3   3        727.27        765.71        18.48 o                         
  -8   3   3       1839.18       1873.17        28.39 o                         
  -7   3   3       1156.84       1170.32        16.20 o                         
  -6   3   3         41.63         82.21         3.97 o                         
  -5   3   3         18.11         30.67         2.49 o                         
  -4   3   3       2087.40       1965.42        26.44 o                         
  -3   3   3       3870.56       3867.98        57.80 o                         
  -2   3   3       1113.65       1038.34        20.98 o                         
  -1   3   3        813.47        805.49        38.94 o                         
   1   3   3      12430.90      12245.23       119.09 o                         
   2   3   3       5560.11       5393.53        72.94 o                         
   3   3   3        590.13        546.27        16.64 o                         
   4   3   3       4060.39       4444.39        47.95 o                         
   5   3   3        148.88        155.24        15.67 o                         
   6   3   3        910.86        921.41        18.36 o                         
   7   3   3       2189.64       2176.36        33.01 o                         
   8   3   3       2971.76       2746.96        47.39 o                         
   9   3   3         28.86         25.33         4.14 o                         
  10   3   3        138.82        133.64         9.46 o                         
  11   3   3        211.35        207.18        24.15 o                         
  12   3   3         79.29         53.25        16.72 o                         
  13   3   3        593.61        622.10        37.49 o                         
  14   3   3        642.82        708.21        58.14 o                         
 -16   4   3          0.74         -8.61        10.50 o                         
 -15   4   3          0.02         -1.25         4.06 o                         
 -14   4   3        349.10        339.59        14.44 o                         
 -13   4   3        170.97        171.26        11.90 o                         
 -12   4   3         47.81         50.97         6.20 o                         
 -11   4   3         54.25         46.53         6.64 o                         
 -10   4   3       1968.31       1992.98        36.38 o                         
  -9   4   3         78.53         85.55         6.58 o                         
  -8   4   3        807.14        809.98        12.20 o                         
  -7   4   3       2076.41       2096.44        21.99 o                         
  -6   4   3          6.99          9.37         2.19 o                         
  -5   4   3       1272.07       1220.06        23.13 o                         
  -4   4   3        202.50        198.64        10.26 o                         
  -3   4   3       1236.42       1299.16        30.15 o                         
  -2   4   3       1199.93       1250.77        26.98 o                         
  -1   4   3        895.58        923.49        18.98 o                         
   0   4   3        677.25        680.52        17.00 o                         
   1   4   3        624.69        635.71        20.34 o                         
   2   4   3        255.75        237.74        11.08 o                         
   3   4   3        541.93        534.72        11.12 o                         
   4   4   3       1183.63       1117.09        25.91 o                         
   5   4   3       1191.04       1249.53        27.54 o                         
   6   4   3        384.40        397.66        13.75 o                         
   7   4   3        230.78        213.73        14.53 o                         
   8   4   3        252.47        213.33        16.87 o                         
   9   4   3        412.11        399.52        14.24 o                         
  10   4   3         63.54         50.06         4.09 o                         
  11   4   3         25.10         11.75         4.59 o                         
  12   4   3          6.14          0.83         4.38 o                         
  13   4   3         10.35         16.91         7.23 o                         
  14   4   3         12.50         19.03        10.08 o                         
 -16   5   3         93.12        101.59        22.08 o                         
 -15   5   3        134.24        129.21        17.09 o                         
 -14   5   3        105.13         84.80        10.72 o                         
 -13   5   3        657.21        706.58        24.80 o                         
 -12   5   3        987.23        975.58        32.50 o                         
 -11   5   3        768.98        742.92        21.14 o                         
 -10   5   3       1594.51       1598.14        54.47 o                         
  -9   5   3         73.77         73.23         4.15 o                         
  -8   5   3        192.15        180.38         7.48 o                         
  -7   5   3        471.84        463.42        13.52 o                         
  -6   5   3       1074.76       1020.00        26.99 o                         
  -5   5   3       1606.17       1648.94        30.63 o                         
  -4   5   3        452.52        392.64        13.03 o                         
  -3   5   3       2832.97       3038.00        59.91 o                         
  -2   5   3         77.59        140.37        10.25 o                         
  -1   5   3       2037.55       2100.59        32.18 o                         
   0   5   3       1429.97       1397.09        27.06 o                         
   1   5   3       4117.46       4243.14        49.22 o                         
   2   5   3       2832.71       2976.21        52.51 o                         
   3   5   3        281.31        271.38         9.43 o                         
   4   5   3        748.87        724.36        13.93 o                         
   5   5   3       2744.96       2820.12        39.38 o                         
   6   5   3        830.01        856.02        25.63 o                         
   7   5   3        147.57        146.90         9.75 o                         
   8   5   3        842.26        874.29        21.37 o                         
   9   5   3        612.08        574.21        30.84 o                         
  10   5   3        401.73        422.07        16.58 o                         
  11   5   3        112.87        174.16        23.58 o                         
  12   5   3        244.00        287.67        40.19 o                         
  13   5   3        206.19        164.68        28.42 o                         
 -15   6   3          4.65          9.99         8.12 o                         
 -14   6   3         25.52         15.99         5.82 o                         
 -13   6   3         14.45         16.79         5.34 o                         
 -12   6   3         61.86         65.81        10.67 o                         
 -11   6   3        173.00        182.31        16.63 o                         
 -10   6   3        235.04        227.81        12.76 o                         
  -9   6   3        419.33        418.01        12.62 o                         
  -8   6   3       4085.93       4186.18        73.43 o                         
  -7   6   3        524.02        482.24        17.70 o                         
  -6   6   3          7.52         16.66         3.24 o                         
  -5   6   3        570.04        560.96        18.25 o                         
  -4   6   3        670.37        631.03        18.59 o                         
  -3   6   3         88.02         98.34         9.65 o                         
  -2   6   3       1521.10       1527.52        37.45 o                         
  -1   6   3       1287.01       1342.55        28.56 o                         
   0   6   3        374.55        435.41        14.64 o                         
   1   6   3        217.94        189.90        11.28 o                         
   2   6   3        108.24        105.76         8.74 o                         
   3   6   3         85.54         88.77         8.39 o                         
   4   6   3       1176.87       1158.20        22.11 o                         
   5   6   3         82.09         69.59         5.16 o                         
   6   6   3         37.55         44.13         5.33 o                         
   7   6   3          0.80         -1.90         1.90 o                         
   8   6   3        123.53        104.68        22.06 o                         
   9   6   3          4.92         60.56        16.45 o                         
  10   6   3         85.02         61.86        16.77 o                         
  11   6   3          0.06          0.50         6.27 o                         
  12   6   3         63.25         59.08        19.54 o                         
  13   6   3         31.11         12.88         7.39 o                         
 -14   7   3          7.69         19.93        10.63 o                         
 -13   7   3         30.97         25.04         6.96 o                         
 -12   7   3        584.43        609.93        33.40 o                         
 -11   7   3        488.46        499.37        28.70 o                         
 -10   7   3        951.91       1008.99        39.83 o                         
  -9   7   3         35.40         30.00         3.72 o                         
  -8   7   3        104.17        112.80         9.22 o                         
  -7   7   3       1235.11       1162.91        35.50 o                         
  -6   7   3       3540.18       3516.50       177.82 o                         
  -5   7   3       1675.63       1634.89        42.12 o                         
  -4   7   3         37.93         32.23         4.96 o                         
  -3   7   3       1050.69       1094.37        28.90 o                         
  -2   7   3       1027.67       1016.75        28.02 o                         
  -1   7   3       1215.98       1217.83        26.16 o                         
   0   7   3       1466.46       1411.67        28.46 o                         
   1   7   3       1444.18       1526.82        44.49 o                         
   2   7   3        240.05        225.43        15.95 o                         
   3   7   3        533.00        535.33        21.52 o                         
   4   7   3        315.34        315.39        14.44 o                         
   5   7   3       1987.74       2076.84        35.81 o                         
   6   7   3       1121.75       1174.82        46.91 o                         
   7   7   3        180.77        198.98        12.26 o                         
   8   7   3        131.20         88.37         8.61 o                         
   9   7   3        435.16        396.19        40.33 o                         
  10   7   3       1988.20       2195.56        98.45 o                         
  11   7   3        792.01        917.69        47.12 o                         
  12   7   3        389.36        420.34        44.79 o                         
 -13   8   3        148.17        158.46        27.43 o                         
 -12   8   3        134.05        160.82        28.11 o                         
 -11   8   3         15.41         13.45         6.62 o                         
 -10   8   3         93.38         84.82        18.47 o                         
  -9   8   3         61.30         57.05        13.38 o                         
  -8   8   3         29.97         28.36         4.69 o                         
  -7   8   3        223.14        225.51        18.85 o                         
  -6   8   3        294.31        293.82        19.27 o                         
  -5   8   3          8.93         12.16         8.33 o                         
  -4   8   3         22.76         17.30        10.11 o                         
  -3   8   3        155.87        167.06        14.60 o                         
  -2   8   3       1335.83       1391.90        50.95 o                         
  -1   8   3        355.01        339.93        17.02 o                         
   0   8   3         25.38         36.90         5.81 o                         
   1   8   3        614.18        599.93        28.12 o                         
   2   8   3        124.18        166.44        21.67 o                         
   3   8   3        388.51        366.20        32.94 o                         
   4   8   3        119.11        128.59        20.28 o                         
   5   8   3         27.29         29.57         5.11 o                         
   6   8   3        210.73        217.08        11.39 o                         
   7   8   3        149.02        130.09        12.41 o                         
   8   8   3        249.84        248.16        24.71 o                         
   9   8   3        279.47        216.16        31.16 o                         
  10   8   3         16.45          8.01         8.63 o                         
 -11   9   3         13.38         19.68         9.02 o                         
 -10   9   3        374.70        342.67        25.26 o                         
  -9   9   3        461.24        469.50        29.26 o                         
  -8   9   3        702.64        691.60        36.41 o                         
  -7   9   3          3.57         13.51         5.35 o                         
  -6   9   3         81.96         74.37        12.27 o                         
  -5   9   3        528.03        550.13        44.40 o                         
  -4   9   3       2715.50       2811.27        63.88 o                         
  -3   9   3       3068.53       3186.53       139.05 o                         
  -2   9   3        489.61        480.86        26.78 o                         
  -1   9   3        180.22        142.79        14.66 o                         
   0   9   3        286.43        316.61        22.07 o                         
   1   9   3       1150.63       1149.39        59.28 o                         
   2   9   3        901.47        983.82        56.38 o                         
   3   9   3       2027.37       2028.31        82.91 o                         
   4   9   3        396.85        359.92        36.03 o                         
   5   9   3        224.87        225.03        15.37 o                         
   6   9   3        142.68        171.84        11.87 o                         
   7   9   3        292.80        310.23        20.09 o                         
   8   9   3        500.35        607.70        52.60 o                         
   9   9   3        133.94        142.85        27.02 o                         
 -10  10   3         15.05          9.69         7.56 o                         
  -9  10   3         34.75         61.33        12.13 o                         
  -8  10   3          0.16         -4.76         4.76 o                         
  -7  10   3          0.59          0.92         6.56 o                         
  -6  10   3        183.58        190.97        28.39 o                         
  -5  10   3        131.77        139.79        24.22 o                         
  -4  10   3         22.45         26.77         6.90 o                         
  -3  10   3        349.75        377.53        25.33 o                         
  -2  10   3        455.22        444.10        30.98 o                         
  -1  10   3        198.83        198.51        28.46 o                         
   0  10   3         33.09         38.51         8.48 o                         
   1  10   3        115.95         87.97        18.01 o                         
   2  10   3        251.60        238.92        29.66 o                         
   3  10   3         78.02         46.12        13.78 o                         
   4  10   3        181.11        159.88        26.15 o                         
   5  10   3          3.34          9.37         5.96 o                         
   6  10   3          6.83         -1.15         4.27 o                         
   7  10   3         91.50        101.69        22.63 o                         
   8  10   3          0.05          3.78         8.53 o                         
  -9  11   3        547.90        693.70        49.98 o                         
  -8  11   3        397.85        416.67        39.05 o                         
  -7  11   3         86.05        136.96        26.64 o                         
  -6  11   3        276.72        277.81        36.76 o                         
  -5  11   3         35.00         70.39        18.09 o                         
  -4  11   3        317.98        319.55        37.86 o                         
  -3  11   3        230.09        247.20        21.77 o                         
  -2  11   3         96.31         96.12        13.66 o                         
  -1  11   3         29.89         23.98         6.74 o                         
   0  11   3         17.33         12.56         8.22 o                         
   1  11   3        555.33        486.46        44.53 o                         
   2  11   3        434.09        496.73        45.54 o                         
   3  11   3        615.74        628.76        51.60 o                         
   4  11   3        184.02        184.68        29.25 o                         
   5  11   3         28.87         27.73        11.34 o                         
   6  11   3          2.14          5.75         8.50 o                         
  -5  12   3         36.07         29.27        13.40 o                         
  -4  12   3          0.46         11.24         9.09 o                         
  -3  12   3        137.82        166.57        18.97 o                         
  -2  12   3        164.22        156.73        18.64 o                         
  -1  12   3         10.07          3.22         3.49 o                         
   0  12   3          1.77         -1.76         4.93 o                         
   1  12   3        239.66        218.60        31.58 o                         
   2  12   3          0.20          6.04         8.29 o                         
   3  12   3         49.81         44.10        14.18 o                         
   4  12   3        203.31        198.18        32.17 o                         
  -2  13   3        479.30        558.92        50.49 o                         
  -1  13   3        769.14        848.25        62.57 o                         
   0  13   3        422.83        393.24        43.54 o                         
   1  13   3        176.08        184.70        31.34 o                         
 -17   0   4        370.45        354.89        37.61 o                         
 -16   0   4        203.96        190.21        27.35 o                         
 -15   0   4       1415.04       1502.28        72.57 o                         
 -14   0   4        986.71        939.73        39.61 o                         
 -13   0   4          2.97          1.33         1.30 o                         
 -12   0   4          4.01          1.65         2.67 o                         
 -11   0   4       2019.02       2077.01        32.34 o                         
 -10   0   4       1542.29       1517.01        27.04 o                         
  -9   0   4         19.49         23.21         3.08 o                         
  -8   0   4         92.69        106.48         5.52 o                         
  -7   0   4         90.34        118.72         4.86 o                         
  -6   0   4       5458.31       5911.68        60.21 o                         
  -5   0   4       7931.05       7517.08        34.31 o                         
  -4   0   4      13269.89      13116.87        52.37 o                         
  -3   0   4       2797.00       2536.61        17.62 o                         
  -2   0   4         35.64         14.56         3.48 o                         
  -1   0   4       4707.59       4839.00        63.90 o                         
   0   0   4      27664.56      28358.46       157.40 o                         
   1   0   4      12130.89      12239.59       106.45 o                         
   2   0   4         16.21         26.34         4.96 o                         
   3   0   4        389.10        392.91        19.60 o                         
   4   0   4        161.59        177.93        19.32 o                         
   5   0   4       1375.53       1357.38        30.46 o                         
   6   0   4       9644.73      10071.29        85.36 o                         
   7   0   4       2921.66       2488.75       281.63 o                         
   8   0   4         32.93         41.16         5.78 o                         
   9   0   4        241.68        214.07        15.71 o                         
  10   0   4          2.32          1.30         4.79 o                         
  11   0   4        315.89        300.62        33.83 o                         
  12   0   4        747.30        751.81        55.98 o                         
  13   0   4       1718.32       1860.28        92.50 o                         
  14   0   4        636.91        647.96        56.99 o                         
 -17   1   4        135.28        108.27        21.47 o                         
 -16   1   4         37.21         37.20         8.78 o                         
 -15   1   4         36.63         25.28         8.50 o                         
 -14   1   4        366.32        366.01        16.73 o                         
 -13   1   4        204.99        192.16         9.83 o                         
 -12   1   4         30.46         25.80         3.19 o                         
 -11   1   4         85.31         70.43         4.65 o                         
 -10   1   4        606.00        571.46        12.34 o                         
  -9   1   4         50.39         43.25         2.70 o                         
  -8   1   4        130.54        121.37         4.15 o                         
  -7   1   4       2859.27       3091.07        20.54 o                         
  -6   1   4       1619.59       1635.84        11.76 o                         
  -5   1   4       1328.19       1362.20        13.34 o                         
  -4   1   4       3442.20       3608.07        22.71 o                         
  -3   1   4      11368.74      11190.30        36.33 o                         
  -2   1   4       3399.33       3524.12        49.65 o                         
  -1   1   4       3411.70       3400.56        29.80 o                         
   0   1   4         57.16         55.54         3.23 o                         
   1   1   4       3073.15       3122.38        38.15 o                         
   2   1   4         42.67         34.40         3.22 o                         
   3   1   4        225.63        238.86         8.83 o                         
   4   1   4        552.56        600.03        34.81 o                         
   5   1   4        152.65        131.82         6.02 o                         
   6   1   4         43.44         39.12         3.39 o                         
   7   1   4        143.03        158.30         8.06 o                         
   8   1   4        145.43        166.66         7.87 o                         
   9   1   4        114.34        107.92         8.55 o                         
  10   1   4         14.29         10.48         2.06 o                         
  11   1   4        579.94        569.33        32.75 o                         
  12   1   4        110.54        110.92        15.55 o                         
  13   1   4         99.88        130.97        17.57 o                         
  14   1   4        190.11        192.70        30.89 o                         
 -17   2   4        391.29        405.73        42.99 o                         
 -16   2   4          4.17          2.17         3.71 o                         
 -15   2   4        144.25        151.41        11.29 o                         
 -14   2   4        573.87        560.54        21.12 o                         
 -13   2   4        166.84        168.22         8.96 o                         
 -12   2   4        743.04        764.84        18.52 o                         
 -11   2   4          3.73          2.67         1.52 o                         
 -10   2   4       1663.86       1671.87        22.13 o                         
  -9   2   4         92.12         91.48         5.16 o                         
  -8   2   4       2201.74       2240.69        23.97 o                         
  -7   2   4       1540.23       1470.22        14.56 o                         
  -6   2   4       6767.24       6914.93        39.78 o                         
  -5   2   4       1978.43       2089.81        18.23 o                         
  -4   2   4        347.58        306.18         9.38 o                         
  -3   2   4       1026.20        967.11        10.50 o                         
  -2   2   4       7472.09       7546.33        31.08 o                         
  -1   2   4       4959.92       5003.85        27.54 o                         
   0   2   4       3322.54       3243.36        25.86 o                         
   1   2   4       5680.62       5610.00        31.43 o                         
   2   2   4       2683.01       2729.63        26.31 o                         
   3   2   4       5563.88       5699.59        32.37 o                         
   4   2   4       1059.00        972.70        24.99 o                         
   5   2   4       1412.48       1340.69        41.84 o                         
   6   2   4       1893.06       2012.49        23.92 o                         
   7   2   4        958.69        993.37        20.81 o                         
   8   2   4       1308.98       1384.30        25.77 o                         
   9   2   4       1097.31       1083.10        26.55 o                         
  10   2   4        566.45        589.16        24.09 o                         
  11   2   4         41.01         48.13         9.76 o                         
  12   2   4         55.53         46.32        11.53 o                         
  13   2   4        380.98        369.28        29.53 o                         
 -16   3   4          4.88          3.39         5.24 o                         
 -15   3   4        124.05        128.44        14.79 o                         
 -14   3   4        382.47        346.26        14.01 o                         
 -13   3   4          1.34          3.57         1.54 o                         
 -12   3   4          0.26          0.71         1.63 o                         
 -11   3   4         88.93         79.03         7.01 o                         
 -10   3   4        299.87        286.06        11.64 o                         
  -9   3   4       1175.55       1172.67        20.29 o                         
  -8   3   4         61.18         60.82         3.43 o                         
  -7   3   4         17.55          6.61         1.14 o                         
  -6   3   4         18.69         20.97         1.91 o                         
  -5   3   4        222.50        208.41         9.37 o                         
  -4   3   4        234.71        251.84        10.88 o                         
  -3   3   4       2490.71       2547.55        55.29 o                         
  -2   3   4       5145.56       5508.88        47.41 o                         
  -1   3   4        750.70        803.49        24.43 o                         
   0   3   4          0.67          2.13         1.20 o                         
   1   3   4        400.65        452.93        12.50 o                         
   2   3   4        768.83        785.06        17.58 o                         
   3   3   4        131.13        127.05         7.36 o                         
   4   3   4        407.00        487.68        17.41 o                         
   5   3   4        113.72        113.81         6.56 o                         
   6   3   4        152.62        151.25         5.50 o                         
   7   3   4         15.96         10.40         2.36 o                         
   8   3   4        155.26        134.32         9.57 o                         
   9   3   4         33.30         28.57         4.28 o                         
  10   3   4         25.46         22.11         4.37 o                         
  11   3   4         50.11         37.08         9.09 o                         
  12   3   4          2.71          1.64         6.39 o                         
  13   3   4        108.69        115.11        16.90 o                         
 -16   4   4        114.61        143.10        17.91 o                         
 -15   4   4        231.76        230.09        21.65 o                         
 -14   4   4        606.91        586.45        18.98 o                         
 -13   4   4       1013.02       1014.35        24.20 o                         
 -12   4   4       1902.69       1911.28        41.45 o                         
 -11   4   4        460.25        426.69        13.94 o                         
 -10   4   4       2030.19       2004.05        38.19 o                         
  -9   4   4        335.06        327.90         7.50 o                         
  -8   4   4       1050.16       1011.54        15.14 o                         
  -7   4   4       2672.22       2643.38        25.84 o                         
  -6   4   4       2698.05       2598.48        36.27 o                         
  -5   4   4         53.01         50.46         9.55 o                         
  -4   4   4        348.83        413.68        14.34 o                         
  -3   4   4       3669.47       3804.78        45.67 o                         
  -2   4   4       2943.36       2802.77        35.48 o                         
  -1   4   4       5510.55       5547.73       110.26 o                         
   0   4   4       1823.00       1865.63        47.19 o                         
   1   4   4       1464.00       1429.07        31.19 o                         
   2   4   4       5053.39       5138.88        49.38 o                         
   3   4   4       2690.77       2609.89        35.58 o                         
   4   4   4        625.19        600.92        17.67 o                         
   5   4   4       1531.44       1606.74        29.30 o                         
   6   4   4        406.67        392.66        14.78 o                         
   7   4   4         18.04          8.96         2.83 o                         
   8   4   4         98.92         94.77         5.76 o                         
   9   4   4       1345.17       1341.26       150.30 o                         
  10   4   4        840.76        859.14        39.91 o                         
  11   4   4        348.39        363.67        27.26 o                         
  12   4   4         54.97         57.67        14.53 o                         
  13   4   4        355.64        429.63        45.42 o                         
 -16   5   4          0.63         12.19         9.55 o                         
 -15   5   4        211.06        223.87        30.76 o                         
 -14   5   4        448.97        449.75        22.92 o                         
 -13   5   4        160.05        145.68        12.60 o                         
 -12   5   4         21.62         16.61         5.70 o                         
 -11   5   4        146.33        124.84        13.11 o                         
 -10   5   4         19.05         16.59         2.82 o                         
  -9   5   4        339.86        319.55        13.74 o                         
  -8   5   4        733.01        716.39        14.16 o                         
  -7   5   4         41.81         31.13         3.43 o                         
  -6   5   4          0.16          2.13         1.80 o                         
  -5   5   4        475.02        531.84        23.79 o                         
  -4   5   4        174.86        162.60        10.60 o                         
  -3   5   4       1023.10        986.95        26.71 o                         
  -2   5   4        134.40        123.13         7.62 o                         
  -1   5   4        368.67        336.99        13.04 o                         
   0   5   4        381.32        347.54        16.24 o                         
   1   5   4        400.91        356.45        18.00 o                         
   2   5   4        666.46        678.86        13.12 o                         
   3   5   4        975.10        933.74        14.20 o                         
   4   5   4        706.61        710.03        18.26 o                         
   5   5   4       3219.65       3309.69        44.62 o                         
   6   5   4       1202.70       1205.42        30.71 o                         
   7   5   4         40.57         27.52         4.76 o                         
   8   5   4        245.37        246.82        12.15 o                         
   9   5   4          7.11         -2.63         8.60 o                         
  10   5   4         56.47         55.28        14.89 o                         
  11   5   4        403.40        386.07        28.84 o                         
  12   5   4         15.92         14.07         6.56 o                         
  13   5   4         20.98         10.59         8.33 o                         
 -15   6   4        165.49        116.86        23.66 o                         
 -14   6   4        122.78        122.87        24.20 o                         
 -13   6   4        141.59        143.50        15.62 o                         
 -12   6   4         27.52         17.80         6.13 o                         
 -11   6   4        537.23        573.50        23.34 o                         
 -10   6   4       3435.62       3500.05        32.66 o                         
  -9   6   4       1145.28       1217.33        22.05 o                         
  -8   6   4         39.40         40.14         4.16 o                         
  -7   6   4         16.28         14.76         5.43 o                         
  -6   6   4        119.48        113.03         7.95 o                         
  -5   6   4       1345.97       1286.16        33.97 o                         
  -4   6   4       1521.69       1385.31        24.34 o                         
  -3   6   4       2056.73       2152.49        43.96 o                         
  -2   6   4         43.04         32.77         4.49 o                         
  -1   6   4        816.09        841.27        22.71 o                         
   0   6   4       1002.47        988.49        33.72 o                         
   1   6   4       4152.47       4110.48        76.71 o                         
   2   6   4       4617.42       4678.16        72.10 o                         
   3   6   4         10.64          8.43         2.28 o                         
   4   6   4        139.77        151.28         9.01 o                         
   5   6   4        438.28        448.53        17.43 o                         
   6   6   4       1227.45       1258.50        29.43 o                         
   7   6   4       1840.56       1845.95        40.27 o                         
   8   6   4        492.36        516.59        21.94 o                         
   9   6   4        110.29         91.96        19.36 o                         
  10   6   4         78.75         68.41        16.52 o                         
  11   6   4        271.21        298.94        32.45 o                         
  12   6   4        222.39        242.95        34.34 o                         
 -14   7   4         72.15         67.57        17.89 o                         
 -13   7   4        122.47        169.18        27.44 o                         
 -12   7   4        131.14        119.45        17.94 o                         
 -11   7   4         94.74         70.43        11.00 o                         
 -10   7   4         21.28         18.73         6.12 o                         
  -9   7   4         48.25         50.60         5.05 o                         
  -8   7   4       1572.76       1596.88        34.01 o                         
  -7   7   4        249.31        224.21        15.12 o                         
  -6   7   4        184.82        145.92        21.24 o                         
  -5   7   4         43.44         35.25        10.34 o                         
  -4   7   4         23.91         15.30         4.26 o                         
  -3   7   4        218.43        242.35        13.60 o                         
  -2   7   4          0.00          2.10         1.75 o                         
  -1   7   4        885.29        882.08        22.44 o                         
   0   7   4        367.18        293.29        17.89 o                         
   1   7   4         62.14         53.04         6.75 o                         
   2   7   4        928.53        921.70        28.05 o                         
   3   7   4          9.97          3.47         2.50 o                         
   4   7   4        611.37        637.11        16.80 o                         
   5   7   4         90.33         78.78        11.56 o                         
   6   7   4        166.10        138.59        14.43 o                         
   7   7   4        199.65        157.66        12.67 o                         
   8   7   4          7.99          5.95         4.53 o                         
   9   7   4         23.97         21.01         8.16 o                         
  10   7   4         28.67         60.90        18.13 o                         
  11   7   4         15.22         42.77        16.64 o                         
  12   7   4         40.85         29.76        11.38 o                         
 -13   8   4          4.06          8.87         7.89 o                         
 -12   8   4         53.71         64.70        11.45 o                         
 -11   8   4         35.77         29.11         7.67 o                         
 -10   8   4        909.28        915.89        40.16 o                         
  -9   8   4        156.31        159.30        16.53 o                         
  -8   8   4        938.75        972.67        34.28 o                         
  -7   8   4        250.10        255.05        30.96 o                         
  -6   8   4        840.16        896.01        55.24 o                         
  -5   8   4        828.58        846.12        52.31 o                         
  -4   8   4        357.21        359.48        21.25 o                         
  -3   8   4        397.38        401.49        22.76 o                         
  -2   8   4        485.33        461.30        19.61 o                         
  -1   8   4         23.98         24.92         4.88 o                         
   0   8   4         12.12         16.07         4.47 o                         
   1   8   4        189.67        179.15        15.48 o                         
   2   8   4        578.60        545.96        39.92 o                         
   3   8   4        309.14        267.36        29.05 o                         
   4   8   4         40.70         48.85         7.23 o                         
   5   8   4         82.94         91.36         6.95 o                         
   6   8   4         34.30         44.20         7.83 o                         
   7   8   4        283.07        315.10        25.83 o                         
   8   8   4        729.86        687.24        55.57 o                         
   9   8   4        547.49        585.59        52.31 o                         
  10   8   4        484.19        489.86        35.01 o                         
 -12   9   4        136.67        130.05        21.38 o                         
 -11   9   4        105.48         96.80        15.43 o                         
 -10   9   4          0.17         -4.31         4.39 o                         
  -9   9   4        124.61        138.88        16.28 o                         
  -8   9   4        130.90        139.12        24.46 o                         
  -7   9   4         41.55         42.87        13.19 o                         
  -6   9   4        476.17        497.73        44.12 o                         
  -5   9   4         55.06         85.38        17.91 o                         
  -4   9   4         56.36         51.34        13.31 o                         
  -3   9   4        249.19        231.30        14.74 o                         
  -2   9   4        339.51        337.60        18.06 o                         
  -1   9   4         32.72         35.89         7.50 o                         
   0   9   4        135.15        126.23        19.19 o                         
   1   9   4         13.42         12.88         6.94 o                         
   2   9   4         34.51         22.74         9.52 o                         
   3   9   4         83.53         78.19        16.36 o                         
   4   9   4          9.08          9.29         4.74 o                         
   5   9   4        245.92        267.99        12.59 o                         
   6   9   4        177.55        180.07        15.85 o                         
   7   9   4         15.09          6.27         7.89 o                         
   8   9   4         68.01         71.19        19.65 o                         
   9   9   4        122.88        118.41        24.22 o                         
 -11  10   4        306.84        295.24        32.78 o                         
 -10  10   4         24.37          9.17        10.68 o                         
  -9  10   4        100.28        110.58        15.96 o                         
  -8  10   4        465.69        449.91        46.43 o                         
  -7  10   4        562.15        581.27        51.17 o                         
  -6  10   4       1071.82       1056.33        67.56 o                         
  -5  10   4        118.04         78.73        17.76 o                         
  -4  10   4        228.80        228.98        19.66 o                         
  -3  10   4       2010.10       2074.42       100.33 o                         
  -2  10   4       2192.32       2224.11        61.60 o                         
  -1  10   4        900.31        894.16        39.39 o                         
   0  10   4          6.72          5.51         5.56 o                         
   1  10   4        336.14        333.93        33.98 o                         
   2  10   4        149.41        139.80        22.34 o                         
   3  10   4       1944.43       1940.92        86.41 o                         
   4  10   4       1684.24       1721.15        84.35 o                         
   5  10   4        637.87        582.96        30.62 o                         
   6  10   4        506.66        568.58        36.85 o                         
   7  10   4          7.33         14.69         9.82 o                         
 -10  11   4         10.09          6.43         4.43 o                         
  -9  11   4        206.87        189.65        27.39 o                         
  -7  11   4          0.85          9.10         9.91 o                         
  -6  11   4         81.07        100.65        22.21 o                         
  -5  11   4         51.25         54.39        15.81 o                         
  -4  11   4         37.85         36.51         8.85 o                         
  -3  11   4          0.16         -3.51         4.42 o                         
  -2  11   4          0.11         -2.84         3.28 o                         
  -1  11   4          0.05         -1.07         3.94 o                         
   0  11   4        490.69        510.65        44.22 o                         
   1  11   4         36.61         46.40        14.20 o                         
   2  11   4         94.00         82.43        18.76 o                         
   3  11   4        343.86        386.79        40.80 o                         
   4  11   4         46.90         39.84        13.20 o                         
   5  11   4        134.64        112.72        14.58 o                         
   6  11   4         32.17         32.32        14.11 o                         
  -4  12   4        490.33        566.92        53.70 o                         
  -3  12   4         70.16         83.67        16.05 o                         
  -2  12   4         11.54          9.11         5.44 o                         
  -1  12   4         32.53         60.37        15.93 o                         
   0  12   4        254.94        286.42        35.16 o                         
   1  12   4        983.27       1013.09        67.63 o                         
   2  12   4        390.54        394.36        42.88 o                         
   3  12   4        124.18        139.74        26.39 o                         
   4  12   4          9.76          1.23         5.04 o                         
   5  12   4          5.62         -0.68         4.12 o                         
  -3  13   4          0.03          2.68         7.54 o                         
  -2  13   4         14.30          8.37         7.50 o                         
  -1  13   4        216.27        159.69        27.37 o                         
   0  13   4          7.28         -4.58        11.33 o                         
   1  13   4         14.27         18.50         7.38 o                         
 -17   1   5        151.38        166.96        26.11 o                         
 -16   1   5          9.24         10.35         5.36 o                         
 -15   1   5        323.64        315.02        19.05 o                         
 -14   1   5        577.52        561.36        20.33 o                         
 -13   1   5        684.05        690.58        14.63 o                         
 -12   1   5          3.93          2.44         1.51 o                         
 -11   1   5          3.06          0.31         1.08 o                         
 -10   1   5        757.71        759.23        13.23 o                         
  -9   1   5        901.58        887.32        11.81 o                         
  -8   1   5        593.88        523.09         7.86 o                         
  -7   1   5        825.62        787.32         8.73 o                         
  -6   1   5       1921.85       2042.57        16.12 o                         
  -5   1   5       2743.42       2770.06        17.70 o                         
  -4   1   5        272.00        208.50         4.99 o                         
  -3   1   5        890.55        786.55        11.37 o                         
  -2   1   5       1046.30        981.82        11.44 o                         
  -1   1   5        444.57        433.34        10.83 o                         
   0   1   5        430.04        419.76        15.19 o                         
   1   1   5        732.94        756.72        15.48 o                         
   2   1   5       4127.74       4092.37        37.43 o                         
   3   1   5       2540.15       2431.06        27.38 o                         
   4   1   5         48.53         39.66         4.33 o                         
   5   1   5        680.96        785.62        26.75 o                         
   6   1   5       1739.38       1727.39        57.20 o                         
   7   1   5       1596.56       1621.97        26.41 o                         
   8   1   5       2375.78       2499.82        55.48 o                         
   9   1   5       1352.54       1364.23        26.82 o                         
  10   1   5        146.39        145.56        13.56 o                         
  11   1   5         79.60         85.07        13.20 o                         
  12   1   5        110.73         98.85        14.71 o                         
  13   1   5        730.12        693.07        41.11 o                         
 -17   2   5         23.04          2.11         7.25 o                         
 -16   2   5         28.93         34.38        11.65 o                         
 -15   2   5         42.75         46.45         6.26 o                         
 -14   2   5         47.32         34.41         5.02 o                         
 -13   2   5        432.03        414.54        14.22 o                         
 -12   2   5        332.57        331.17        12.24 o                         
 -11   2   5        217.08        186.10         7.68 o                         
 -10   2   5       1117.23       1079.54        17.71 o                         
  -9   2   5        123.84        120.73         5.28 o                         
  -8   2   5          0.78          1.66         0.58 o                         
  -7   2   5       1245.03       1190.98        13.35 o                         
  -6   2   5        693.90        687.06         9.95 o                         
  -5   2   5       2461.70       2565.43        18.18 o                         
  -4   2   5        429.86        393.53         8.79 o                         
  -3   2   5         92.84         95.31         4.21 o                         
  -2   2   5       3902.37       4079.09        25.35 o                         
  -1   2   5       3298.85       3295.36        34.23 o                         
   0   2   5          2.85          4.67         1.27 o                         
   1   2   5       2381.19       2526.52        22.85 o                         
   2   2   5       4139.89       4392.48        48.20 o                         
   3   2   5       1458.06       1562.54        23.07 o                         
   4   2   5         84.28         93.85         5.64 o                         
   5   2   5        136.50        160.79        13.12 o                         
   6   2   5        152.79        143.60         7.85 o                         
   7   2   5       1170.91       1272.14        25.27 o                         
   8   2   5        258.22        257.52        11.03 o                         
   9   2   5         64.74         73.78         5.28 o                         
  10   2   5        125.92        124.55         9.29 o                         
  11   2   5         34.84         25.65        13.28 o                         
  12   2   5         48.85         57.00        12.33 o                         
  13   2   5        504.90        524.58        35.74 o                         
 -16   3   5        653.45        697.87        54.11 o                         
 -15   3   5        147.50        127.21        10.52 o                         
 -14   3   5        106.51         85.98         6.95 o                         
 -13   3   5        176.89        163.36         9.26 o                         
 -12   3   5       1921.66       1945.48        33.26 o                         
 -11   3   5       3400.86       3478.15        39.37 o                         
 -10   3   5       4602.05       4576.04        49.49 o                         
  -9   3   5        158.74        150.69         4.61 o                         
  -8   3   5         42.87         37.92         4.24 o                         
  -7   3   5        227.76        236.55         7.15 o                         
  -6   3   5       4671.38       4731.38        39.63 o                         
  -5   3   5       8884.98       8659.38        54.38 o                         
  -4   3   5       2807.03       2876.76        21.45 o                         
  -3   3   5        683.36        716.00        12.31 o                         
  -2   3   5       5151.94       5470.55        40.39 o                         
  -1   3   5       3168.25       3136.50        31.91 o                         
   0   3   5      13874.59      14197.18        70.65 o                         
   1   3   5       4302.59       4405.17        36.52 o                         
   2   3   5       8428.79       8577.77       118.46 o                         
   3   3   5         56.69         53.21         5.34 o                         
   4   3   5        833.94        794.10        12.91 o                         
   5   3   5       1993.60       1847.60        26.64 o                         
   6   3   5       3324.08       3274.35        36.07 o                         
   7   3   5       1084.45       1115.82        32.25 o                         
   8   3   5         32.33         37.99         4.86 o                         
   9   3   5        171.54        165.90         9.85 o                         
  10   3   5        750.26        771.12        28.32 o                         
  11   3   5        948.60       1054.60        47.11 o                         
  12   3   5        110.96        145.33        18.37 o                         
  13   3   5        402.32        326.47        40.55 o                         
 -15   4   5        196.70        211.87        20.78 o                         
 -14   4   5        166.81        157.29        10.86 o                         
 -13   4   5        104.26         79.16         7.33 o                         
 -12   4   5        131.04        121.39        10.00 o                         
 -11   4   5        295.99        293.33        12.86 o                         
 -10   4   5        247.54        241.07         8.12 o                         
  -9   4   5        491.15        486.01         8.60 o                         
  -8   4   5        103.38         97.03         5.27 o                         
  -7   4   5          4.34          2.86         1.28 o                         
  -6   4   5         55.36         49.23         4.82 o                         
  -5   4   5         56.99         45.12         9.25 o                         
  -4   4   5         75.91         75.50         6.20 o                         
  -3   4   5        646.85        744.50        15.66 o                         
  -2   4   5        191.65        180.38        10.35 o                         
  -1   4   5        709.98        726.10        22.15 o                         
   0   4   5        834.03        872.60        17.26 o                         
   1   4   5       2526.06       2582.53        30.55 o                         
   2   4   5         32.59         28.07         3.37 o                         
   3   4   5        237.27        259.40        10.01 o                         
   4   4   5        224.32        214.12         9.22 o                         
   5   4   5          9.47          9.95         2.84 o                         
   6   4   5        222.47        230.33         9.62 o                         
   7   4   5         73.50         66.50        18.82 o                         
   8   4   5          5.08          0.54         4.21 o                         
   9   4   5         21.26         22.23         6.61 o                         
  10   4   5          0.03          6.37         6.75 o                         
  11   4   5        110.07        123.53        16.50 o                         
  12   4   5        339.69        382.37        30.57 o                         
 -16   5   5        247.31        199.74        29.30 o                         
 -15   5   5        236.89        248.74        31.62 o                         
 -14   5   5        944.39        979.71        33.22 o                         
 -13   5   5        240.23        249.33        15.19 o                         
 -12   5   5         27.14         21.13        12.60 o                         
 -11   5   5        256.98        268.75        15.01 o                         
 -10   5   5        599.37        576.57        11.56 o                         
  -9   5   5       3768.73       3728.10        32.14 o                         
  -8   5   5         44.70         44.47         4.88 o                         
  -7   5   5       1317.43       1311.23        26.97 o                         
  -6   5   5       1318.83       1325.27        33.22 o                         
  -5   5   5        992.45        962.79        26.92 o                         
  -4   5   5        533.96        513.15        19.78 o                         
  -3   5   5       1120.50       1145.60        22.41 o                         
  -2   5   5       1492.47       1455.16        26.28 o                         
  -1   5   5       2730.42       2786.95        44.36 o                         
   0   5   5        683.43        718.07        32.63 o                         
   1   5   5       1757.93       1704.41        27.12 o                         
   2   5   5       8510.59       8869.21        73.17 o                         
   3   5   5       3007.90       3070.88        50.13 o                         
   4   5   5        291.36        281.26        13.41 o                         
   5   5   5          7.73          7.04         4.81 o                         
   6   5   5         20.52         12.94         5.97 o                         
   7   5   5        539.36        522.26        17.73 o                         
   8   5   5        259.51        336.76        34.56 o                         
   9   5   5        795.30        713.83        54.24 o                         
  10   5   5         53.97         79.46        13.13 o                         
  11   5   5        704.77        705.04        40.19 o                         
  12   5   5        138.58        150.56        26.04 o                         
 -15   6   5         98.89         75.86        16.95 o                         
 -14   6   5          8.49          2.15         7.38 o                         
 -13   6   5          2.01         -0.17         3.43 o                         
 -12   6   5         91.86         97.26        14.68 o                         
 -11   6   5         22.61         22.49         4.94 o                         
 -10   6   5          0.39          0.14         1.10 o                         
  -9   6   5          0.06          4.49         3.11 o                         
  -8   6   5         11.06          7.32         3.03 o                         
  -7   6   5        172.06        154.82        20.61 o                         
  -6   6   5         42.10         29.97         6.34 o                         
  -5   6   5         45.48         43.32         4.36 o                         
  -4   6   5        173.67        182.46         9.86 o                         
  -3   6   5         18.09         20.01         2.89 o                         
  -2   6   5          0.12         -0.11         1.33 o                         
  -1   6   5        162.33        133.62         9.65 o                         
   0   6   5         21.52         27.17         4.08 o                         
   1   6   5          0.41          4.00         5.06 o                         
   2   6   5        731.56        725.45        16.05 o                         
   3   6   5         44.03         44.16         4.91 o                         
   4   6   5        452.10        442.81        15.82 o                         
   5   6   5        171.41        158.56        12.51 o                         
   6   6   5        749.99        740.47        27.32 o                         
   7   6   5        109.27         91.09        14.31 o                         
   8   6   5        108.70         75.89         8.67 o                         
   9   6   5        224.60        214.83        30.00 o                         
  10   6   5         65.09         63.09        17.34 o                         
  11   6   5          1.01          1.62         6.64 o                         
  12   6   5         16.67         14.57        11.22 o                         
 -14   7   5        253.43        283.03        36.23 o                         
 -13   7   5         63.13         66.66        16.21 o                         
 -12   7   5         49.00         56.26         7.81 o                         
 -11   7   5         17.59         13.74         6.75 o                         
 -10   7   5        474.23        492.52        28.56 o                         
  -9   7   5       1042.08       1078.44        29.81 o                         
  -8   7   5        285.38        289.55        31.00 o                         
  -7   7   5          6.82         13.43         6.90 o                         
  -6   7   5        143.74        133.14        19.79 o                         
  -5   7   5        224.40        219.27        14.72 o                         
  -4   7   5        836.92        836.49        29.75 o                         
  -3   7   5       3019.70       3000.80        45.06 o                         
  -2   7   5       1639.82       1572.68        29.77 o                         
  -1   7   5         44.90         52.67         6.32 o                         
   0   7   5        501.41        527.24        20.34 o                         
   1   7   5       1015.36       1002.64        34.53 o                         
   2   7   5       1548.40       1599.94        45.01 o                         
   3   7   5        460.03        486.04        12.86 o                         
   4   7   5        545.66        547.30        31.23 o                         
   5   7   5        117.20        125.99        33.18 o                         
   6   7   5        311.36        305.20        18.35 o                         
   7   7   5        455.39        505.66        23.55 o                         
   8   7   5        483.49        516.10        23.08 o                         
   9   7   5        897.42        907.42        63.32 o                         
  10   7   5         80.80         74.01        19.42 o                         
 -13   8   5        272.81        302.80        24.92 o                         
 -12   8   5          0.60         -7.54        13.07 o                         
 -11   8   5         69.42         64.94        12.66 o                         
 -10   8   5        360.93        355.33        25.37 o                         
  -9   8   5        238.59        226.50        20.02 o                         
  -8   8   5        279.61        283.16        33.16 o                         
  -7   8   5       2053.08       2025.34        84.96 o                         
  -6   8   5          6.49         15.46         8.91 o                         
  -5   8   5        175.92        194.01        15.29 o                         
  -4   8   5       1228.47       1193.79        30.44 o                         
  -3   8   5        314.05        294.78        15.36 o                         
  -2   8   5        108.05        106.16         9.23 o                         
  -1   8   5        653.14        646.02        27.93 o                         
   0   8   5         28.36         31.93         6.79 o                         
   1   8   5        797.15        738.53        45.78 o                         
   2   8   5         53.77         53.72        13.61 o                         
   3   8   5        363.58        335.10        19.40 o                         
   4   8   5        425.12        433.48        23.72 o                         
   5   8   5        211.59        203.08        16.29 o                         
   6   8   5        331.85        325.62        20.60 o                         
   7   8   5        550.80        546.06        26.09 o                         
   8   8   5         50.52         50.63        10.86 o                         
   9   8   5         17.18         25.66         8.34 o                         
 -13   9   5         71.39         83.28        17.78 o                         
 -12   9   5         36.70         37.02        12.43 o                         
 -11   9   5        666.55        661.32        37.04 o                         
 -10   9   5        741.10        741.90        38.53 o                         
  -9   9   5        147.46        168.33        18.17 o                         
  -8   9   5         84.03         77.91        18.35 o                         
  -7   9   5        132.91        170.12        25.96 o                         
  -6   9   5       1799.24       1935.31        86.59 o                         
  -5   9   5       3305.52       3351.88        68.79 o                         
  -4   9   5        789.86        841.96        27.74 o                         
  -3   9   5        341.63        323.76        17.39 o                         
  -2   9   5        830.09        848.01        35.77 o                         
  -1   9   5        690.26        683.84        43.72 o                         
   0   9   5        341.32        368.02        32.99 o                         
   1   9   5        357.45        424.78        36.68 o                         
   2   9   5        160.54        155.63        22.91 o                         
   3   9   5        274.65        274.41        13.63 o                         
   4   9   5       1165.75       1203.91        41.94 o                         
   5   9   5        932.38        945.27        37.46 o                         
   6   9   5       1163.01       1262.72        49.08 o                         
   7   9   5        354.16        356.16        40.73 o                         
   8   9   5          3.49          0.92         6.11 o                         
 -12  10   5         10.31         11.46         7.62 o                         
 -11  10   5         15.88         15.68         7.69 o                         
 -10  10   5         10.59         13.56         6.88 o                         
  -9  10   5          0.01        -10.54        12.89 o                         
  -8  10   5         39.63         58.63        16.47 o                         
  -7  10   5          1.27         -6.00         6.46 o                         
  -6  10   5         36.52         36.98        12.87 o                         
  -5  10   5         41.30         44.93        14.77 o                         
  -4  10   5         26.70         29.72         9.27 o                         
  -3  10   5        204.59        215.39        23.03 o                         
  -2  10   5         27.97         25.23         6.67 o                         
  -1  10   5        108.90        105.33        19.03 o                         
   0  10   5          0.26          2.39         4.39 o                         
   1  10   5         28.82         36.17        11.82 o                         
   2  10   5          3.82          7.90         7.43 o                         
   3  10   5        359.96        382.25        39.73 o                         
   4  10   5        295.89        319.85        22.99 o                         
   5  10   5         10.39         13.56         5.47 o                         
   6  10   5         43.70         53.50         9.66 o                         
   7  10   5          1.48         -1.69         5.65 o                         
 -10  11   5        389.73        334.40        37.58 o                         
  -9  11   5        454.72        486.45        45.55 o                         
  -7  11   5        134.06        207.36        32.39 o                         
  -6  11   5         71.66         97.06        21.92 o                         
  -5  11   5        325.18        316.36        39.37 o                         
  -4  11   5        196.34        187.81        28.06 o                         
  -3  11   5        522.13        514.87        31.78 o                         
  -2  11   5        913.08        976.32        50.09 o                         
  -1  11   5        632.97        654.31        49.37 o                         
   0  11   5        185.52        186.11        26.87 o                         
   1  11   5        847.92        893.88        59.27 o                         
   2  11   5        276.84        287.96        34.61 o                         
   3  11   5        182.56        169.77        27.16 o                         
   4  11   5        266.36        254.44        21.90 o                         
   5  11   5         76.73         70.71        11.68 o                         
  -4  12   5          8.12          2.43         8.35 o                         
  -3  12   5        155.06        155.67        34.55 o                         
  -2  12   5         79.84         58.62        14.83 o                         
  -1  12   5         30.24         64.21        16.78 o                         
   0  12   5        222.86        197.46        29.38 o                         
   1  12   5        128.26        165.51        27.50 o                         
   2  12   5        102.42        106.94        23.20 o                         
   3  12   5          2.15         -5.16         5.16 o                         
   4  12   5         22.77         35.10        12.01 o                         
  -3  13   5        579.61        504.85        46.87 o                         
  -2  13   5        413.93        381.84        41.18 o                         
  -1  13   5         21.58         14.37        11.02 o                         
   0  13   5          1.40         22.25        11.60 o                         
   1  13   5          1.47         -7.56         7.56 o                         
   3  13   5        545.32        592.57        48.71 o                         
 -16   0   6         21.47         26.03         7.02 o                         
 -15   0   6         60.33         59.28        10.95 o                         
 -14   0   6        128.40        106.17         9.79 o                         
 -13   0   6       2713.34       2644.91        35.23 o                         
 -12   0   6       1922.18       2043.44        30.37 o                         
 -11   0   6       1489.03       1497.58        25.13 o                         
 -10   0   6        145.97        121.09         6.83 o                         
  -9   0   6         86.03        127.60         5.69 o                         
  -8   0   6        303.76        274.55         8.13 o                         
  -7   0   6       2631.08       2600.54        26.29 o                         
  -6   0   6        848.73        752.30        11.98 o                         
  -5   0   6      11282.94      11875.57        64.52 o                         
  -4   0   6       2116.11       2272.84        29.35 o                         
  -3   0   6        161.01        298.52        19.50 o                         
  -2   0   6       3012.26       2832.89        60.30 o                         
  -1   0   6       3426.13       3324.31        65.58 o                         
   0   0   6       1817.71       1721.07        48.17 o                         
   1   0   6         20.36         14.19         5.10 o                         
   2   0   6        138.95        136.61         9.84 o                         
   3   0   6        466.44        448.76        18.39 o                         
   4   0   6       5149.37       5226.10        65.40 o                         
   5   0   6       1463.72       1441.91        35.72 o                         
   6   0   6       2097.65       2196.27        45.41 o                         
   7   0   6       1265.90       1308.99        35.71 o                         
   8   0   6       1070.67       1095.53        58.91 o                         
   9   0   6        864.88        975.57        57.88 o                         
  10   0   6        903.16        927.96        59.35 o                         
  11   0   6        532.06        533.37        47.10 o                         
  12   0   6        226.79        216.49        31.76 o                         
 -16   1   6          2.99          4.40         3.40 o                         
 -15   1   6         44.91         25.63         5.52 o                         
 -14   1   6        125.68        108.62         8.58 o                         
 -13   1   6         94.86         88.60         5.20 o                         
 -12   1   6         78.08         62.80         4.03 o                         
 -11   1   6         48.35         35.74         2.65 o                         
 -10   1   6         32.82         22.73         2.15 o                         
  -9   1   6         55.88         53.11         2.88 o                         
  -8   1   6        595.58        570.47         8.53 o                         
  -7   1   6         53.99         46.81         2.91 o                         
  -6   1   6       4446.03       4567.21        43.19 o                         
  -5   1   6       1536.37       1471.94        11.93 o                         
  -4   1   6         93.92         99.31         3.43 o                         
  -3   1   6        873.77        841.58        12.78 o                         
  -2   1   6        658.20        626.28        18.18 o                         
  -1   1   6        560.13        576.58        19.90 o                         
   0   1   6       2019.26       2066.69        27.67 o                         
   1   1   6       1017.83       1092.39        26.27 o                         
   2   1   6        714.51        741.97        13.09 o                         
   3   1   6          4.74          0.72         1.21 o                         
   4   1   6          1.41          1.27         1.84 o                         
   5   1   6         33.00         43.22         5.19 o                         
   6   1   6        646.46        659.11        20.31 o                         
   7   1   6         13.68         14.37         3.88 o                         
   8   1   6        159.73        178.65        10.95 o                         
   9   1   6         47.48         51.59         7.98 o                         
  10   1   6         75.17         29.06        17.92 o                         
  11   1   6        245.19        267.41        24.16 o                         
  12   1   6        309.92        338.08        28.29 o                         
 -16   2   6        106.90        144.58        23.79 o                         
 -15   2   6        240.48        247.96        16.77 o                         
 -14   2   6        655.21        681.20        18.76 o                         
 -13   2   6       1123.20       1106.67        26.65 o                         
 -12   2   6        122.15        119.26         5.55 o                         
 -11   2   6        811.91        805.89        12.74 o                         
 -10   2   6       2530.83       2528.58        18.97 o                         
  -9   2   6       1886.84       1934.46        24.00 o                         
  -8   2   6        538.89        533.04        10.40 o                         
  -7   2   6        299.55        260.92         6.52 o                         
  -6   2   6       2252.71       2236.57        16.38 o                         
  -5   2   6       6797.07       6973.66        38.27 o                         
  -4   2   6       1820.87       1757.48        19.67 o                         
  -3   2   6       2558.82       2485.18        41.09 o                         
  -2   2   6       5395.53       5629.31        46.22 o                         
  -1   2   6       1627.68       1695.72        23.15 o                         
   0   2   6       4724.55       4847.64        38.48 o                         
   1   2   6          6.52          5.48         1.21 o                         
   2   2   6       8104.43       7984.65        66.81 o                         
   3   2   6         55.67         35.92         4.18 o                         
   4   2   6        112.55         96.85         6.97 o                         
   5   2   6         98.48        111.57         9.22 o                         
   6   2   6       2838.98       2828.59        76.42 o                         
   7   2   6       2882.47       2870.97        27.84 o                         
   8   2   6        994.62       1019.63        16.65 o                         
   9   2   6          4.47          4.74         3.59 o                         
  10   2   6          2.69          2.28         3.01 o                         
  11   2   6         89.66        105.25        15.32 o                         
  12   2   6          9.31         16.83         6.58 o                         
 -15   3   6         74.07         98.56        13.21 o                         
 -14   3   6         96.24         97.65         8.22 o                         
 -13   3   6        150.62        145.75         9.67 o                         
 -12   3   6          5.84         18.10         4.81 o                         
 -11   3   6         23.86          6.89         2.60 o                         
 -10   3   6         76.87         62.86         4.91 o                         
  -9   3   6        422.78        472.57        10.10 o                         
  -8   3   6        277.86        284.28         7.61 o                         
  -7   3   6        201.92        208.78         6.16 o                         
  -6   3   6         21.98         28.25         3.04 o                         
  -5   3   6       2137.54       2349.28        39.19 o                         
  -4   3   6       2052.82       2153.40        22.45 o                         
  -3   3   6         38.89         57.40         3.18 o                         
  -2   3   6       1872.53       2028.92        39.36 o                         
  -1   3   6        176.53        155.41         6.61 o                         
   0   3   6        644.09        640.45        14.18 o                         
   1   3   6        149.57        125.52         7.59 o                         
   2   3   6       4616.07       4660.02        48.61 o                         
   3   3   6        603.02        707.14        11.21 o                         
   4   3   6       2054.57       2121.64        22.26 o                         
   5   3   6         58.31         60.41         4.82 o                         
   6   3   6        479.85        455.19        15.12 o                         
   7   3   6          0.49         -0.10         1.54 o                         
   8   3   6          4.59          5.58         2.40 o                         
   9   3   6          1.96         10.79         6.25 o                         
  10   3   6        142.45        138.34        25.68 o                         
  11   3   6          0.41         -4.70         7.62 o                         
  12   3   6         20.91          4.68         8.01 o                         
 -15   4   6        471.19        480.67        30.65 o                         
 -14   4   6        607.21        539.85        34.26 o                         
 -13   4   6        255.06        249.44        12.96 o                         
 -12   4   6         87.84         84.58         7.97 o                         
 -11   4   6          2.94          1.83         2.21 o                         
 -10   4   6        162.56        169.98         7.22 o                         
  -9   4   6       3990.10       4049.52        33.36 o                         
  -8   4   6         15.95         12.47         1.93 o                         
  -7   4   6        551.71        555.86        14.81 o                         
  -6   4   6        137.70        121.78        13.75 o                         
  -5   4   6       1575.91       1493.74        28.18 o                         
  -4   4   6       3440.57       3314.21        28.98 o                         
  -3   4   6        288.46        211.43         6.63 o                         
  -2   4   6        115.17        134.28         9.06 o                         
  -1   4   6        283.20        252.15        11.22 o                         
   0   4   6       3064.17       3195.52        34.18 o                         
   1   4   6       1869.41       1782.41        26.35 o                         
   2   4   6       9283.55       9457.61        78.43 o                         
   3   4   6       2061.34       2066.65        29.38 o                         
   4   4   6         35.47         32.32         4.41 o                         
   5   4   6         17.48         11.71         2.75 o                         
   6   4   6        509.31        536.52        13.35 o                         
   7   4   6       1098.95       1185.06        33.55 o                         
   8   4   6        825.22        858.24        34.43 o                         
   9   4   6        790.57        764.92        38.13 o                         
  10   4   6         54.37         57.29        11.02 o                         
  11   4   6        688.52        653.78        38.70 o                         
  12   4   6        661.40        749.83        60.95 o                         
 -15   5   6          0.66          1.39         3.55 o                         
 -14   5   6        401.10        409.96        21.83 o                         
 -13   5   6        337.33        358.23        17.69 o                         
 -12   5   6        169.23        159.05        10.19 o                         
 -11   5   6        804.69        842.41        25.70 o                         
 -10   5   6        297.99        290.68        10.87 o                         
  -9   5   6         14.63         18.34         3.00 o                         
  -8   5   6       1050.44       1000.92        23.39 o                         
  -7   5   6        546.42        542.14        17.81 o                         
  -6   5   6       1040.68       1016.56        21.62 o                         
  -5   5   6       2120.23       2165.63        29.62 o                         
  -4   5   6        686.01        722.10        18.04 o                         
  -3   5   6        153.56        128.02         7.57 o                         
  -2   5   6       3494.49       3525.44        42.68 o                         
  -1   5   6        675.16        665.43        14.14 o                         
   0   5   6        480.03        448.64        37.97 o                         
   1   5   6        265.74        242.17        11.02 o                         
   2   5   6          4.07          6.80         1.80 o                         
   3   5   6        884.33        931.30        21.34 o                         
   4   5   6        478.10        437.77        14.65 o                         
   5   5   6        177.80        144.99        15.68 o                         
   6   5   6         41.81         33.78         4.39 o                         
   7   5   6         32.43         20.33         4.51 o                         
   8   5   6         41.81         58.42        15.63 o                         
   9   5   6          0.62         -6.32         7.80 o                         
  10   5   6          0.73          1.37         7.88 o                         
  11   5   6         13.61         21.61        16.91 o                         
 -15   6   6          7.38         10.01         8.84 o                         
 -14   6   6        308.67        274.70        21.90 o                         
 -13   6   6        457.83        462.08        28.14 o                         
 -12   6   6       1086.18       1159.31        32.85 o                         
 -11   6   6        657.99        687.70        24.24 o                         
 -10   6   6          7.48          6.18         1.76 o                         
  -9   6   6       1818.80       1829.79        37.41 o                         
  -8   6   6         66.28         68.41         9.12 o                         
  -7   6   6       3491.56       3503.13        88.97 o                         
  -6   6   6       2456.91       2471.58        76.95 o                         
  -5   6   6       1202.25       1168.73        22.51 o                         
  -4   6   6        138.97        126.79         6.96 o                         
  -3   6   6         16.50         32.42         3.66 o                         
  -2   6   6       2536.13       2574.89        35.71 o                         
  -1   6   6       1754.84       1692.07        29.98 o                         
   0   6   6        728.77        790.10        24.64 o                         
   1   6   6         15.74         13.48         2.71 o                         
   2   6   6        552.19        592.88        18.09 o                         
   3   6   6       1773.07       1957.42        38.02 o                         
   4   6   6       2441.45       2466.06        51.11 o                         
   5   6   6        507.22        543.03        19.48 o                         
   6   6   6        110.27        131.19         9.58 o                         
   7   6   6          3.43          2.56         2.74 o                         
   8   6   6         36.93         11.83         3.30 o                         
   9   6   6        613.39        683.43        54.48 o                         
  10   6   6        403.81        471.93        47.08 o                         
  11   6   6        406.47        413.38        44.87 o                         
 -15   7   6        134.28        113.87        22.98 o                         
 -14   7   6        184.68        191.03        19.50 o                         
 -13   7   6         45.06         41.73         8.98 o                         
 -12   7   6         45.63         38.93         8.54 o                         
 -11   7   6         17.65         13.23         3.99 o                         
 -10   7   6          2.70          0.52         2.61 o                         
  -9   7   6          0.80         -2.26         2.26 o                         
  -8   7   6         79.64         91.40        10.79 o                         
  -7   7   6        247.71        284.57        30.30 o                         
  -6   7   6        151.76        186.81        24.16 o                         
  -5   7   6          6.40          5.97         2.28 o                         
  -4   7   6        338.65        344.36        14.84 o                         
  -3   7   6        309.88        278.02        13.73 o                         
  -2   7   6        247.31        236.77        13.33 o                         
  -1   7   6        258.94        270.19        14.60 o                         
   0   7   6         10.40          7.43         4.51 o                         
   1   7   6        155.12        142.78        10.58 o                         
   2   7   6         14.15         12.10         4.03 o                         
   3   7   6        703.27        716.18        37.52 o                         
   4   7   6         46.41         29.59         6.63 o                         
   5   7   6        420.11        384.61        21.53 o                         
   6   7   6        104.37         98.53        10.91 o                         
   7   7   6         80.39         65.32        16.26 o                         
   8   7   6        579.70        503.65        46.75 o                         
   9   7   6        248.02        207.30        31.79 o                         
  10   7   6          0.64          9.63         9.27 o                         
 -13   8   6         53.85         44.68         9.34 o                         
 -12   8   6          2.37          0.23         4.87 o                         
 -11   8   6        158.03        170.74        18.40 o                         
 -10   8   6        553.40        590.13        33.45 o                         
  -9   8   6       1189.51       1233.27        47.37 o                         
  -8   8   6        687.91        736.96        52.57 o                         
  -7   8   6        102.28        135.23        22.23 o                         
  -6   8   6        179.51        158.42        23.50 o                         
  -5   8   6        343.85        304.14        15.10 o                         
  -4   8   6        194.81        185.98        11.99 o                         
  -3   8   6        198.32        179.79        12.12 o                         
  -2   8   6       1140.91       1135.11        47.26 o                         
  -1   8   6        210.97        201.01        15.65 o                         
   0   8   6        245.72        275.92        18.77 o                         
   1   8   6         46.41         34.26        10.21 o                         
   2   8   6       1596.53       1581.28        45.53 o                         
   3   8   6        300.71        275.18        19.14 o                         
   4   8   6       1144.94       1140.81        39.59 o                         
   5   8   6        117.63        120.43        16.44 o                         
   6   8   6        590.81        542.96        33.24 o                         
   7   8   6        878.55        824.55        52.45 o                         
   8   8   6        339.00        364.47        40.63 o                         
   9   8   6        330.28        290.51        37.80 o                         
 -13   9   6         83.45         92.29        19.68 o                         
 -12   9   6          0.18         -0.43         4.55 o                         
 -11   9   6          0.71         -2.41         3.76 o                         
 -10   9   6          9.78         10.85         5.23 o                         
  -9   9   6         40.33         38.32         9.07 o                         
  -8   9   6         85.16         85.13        19.41 o                         
  -7   9   6         72.16         65.88        17.30 o                         
  -6   9   6         48.33         63.90        15.97 o                         
  -5   9   6         26.14         11.82         3.20 o                         
  -4   9   6          8.32          6.34         3.71 o                         
  -3   9   6        164.26        163.93        12.44 o                         
  -2   9   6         73.85         57.53         8.89 o                         
  -1   9   6         52.42         44.86        11.53 o                         
   0   9   6        112.45         69.50        14.89 o                         
   1   9   6         55.75         39.74        11.33 o                         
   2   9   6         19.07         19.86        12.10 o                         
   3   9   6        296.76        296.40        23.13 o                         
   4   9   6         27.32         31.30         9.40 o                         
   5   9   6        430.59        386.79        24.46 o                         
   6   9   6        286.37        276.92        20.55 o                         
   7   9   6         80.49        106.19        23.10 o                         
   8   9   6        191.44        241.35        35.60 o                         
 -12  10   6         20.51         31.93        11.58 o                         
 -11  10   6        119.70        111.54        21.86 o                         
 -10  10   6        768.07        873.15        44.84 o                         
  -9  10   6       1306.97       1417.65        84.04 o                         
  -8  10   6        235.05        276.41        36.69 o                         
  -7  10   6          1.93         10.89         7.86 o                         
  -6  10   6        146.95        124.88        23.43 o                         
  -5  10   6       1072.25       1025.55        40.83 o                         
  -4  10   6       1973.38       2165.60        60.10 o                         
  -3  10   6       1839.45       1908.81        56.88 o                         
  -2  10   6        302.98        306.20        30.50 o                         
  -1  10   6         27.51         17.08         7.28 o                         
   0  10   6         11.68         18.79         9.55 o                         
   1  10   6        463.34        556.33        44.68 o                         
   2  10   6       1106.97       1114.79        47.23 o                         
   3  10   6        654.56        661.10        33.49 o                         
   4  10   6        199.84        181.81        17.63 o                         
   5  10   6          7.53         -2.54         3.60 o                         
   6  10   6         74.20         49.67        14.14 o                         
 -10  11   6        298.23        308.41        37.30 o                         
  -7  11   6         45.87         44.75        16.14 o                         
  -6  11   6          4.87          4.93         7.49 o                         
  -5  11   6        158.09        175.49        18.08 o                         
  -4  11   6         87.87         98.83        14.17 o                         
  -3  11   6         89.68         73.73        12.36 o                         
  -2  11   6        193.62        173.53        25.04 o                         
  -1  11   6         24.75         16.40         5.97 o                         
   0  11   6        554.51        563.82        46.87 o                         
   1  11   6        213.29        194.82        28.22 o                         
   2  11   6          0.36          0.88         3.39 o                         
   3  11   6        245.07        264.58        22.53 o                         
   4  11   6         65.46         67.29        11.64 o                         
   5  11   6        129.21        162.82        21.84 o                         
  -4  12   6          3.06          2.03         6.27 o                         
  -3  12   6        373.65        380.58        38.01 o                         
  -2  12   6       1043.96       1076.28        65.14 o                         
  -1  12   6        599.27        543.63        47.92 o                         
   0  12   6         76.96         72.10        17.40 o                         
   1  12   6         73.21         54.97        16.23 o                         
   2  12   6         77.16         48.27        21.30 o                         
   3  12   6        306.44        336.72        31.30 o                         
   4  12   6        565.41        601.71        46.40 o                         
  -3  13   6          4.14          8.35         7.20 o                         
  -2  13   6         45.69         49.40        15.01 o                         
  -1  13   6          6.20          2.69         6.63 o                         
   0  13   6         15.63         32.71        13.88 o                         
 -16   1   7        757.89        728.59        38.04 o                         
 -15   1   7        106.97         90.29         8.82 o                         
 -14   1   7        362.84        345.04        14.08 o                         
 -13   1   7        921.59        863.73        15.66 o                         
 -12   1   7        319.07        311.10         8.45 o                         
 -11   1   7       1940.70       1916.08        19.48 o                         
 -10   1   7       1944.11       2034.19        20.49 o                         
  -9   1   7       1916.48       1945.39        20.61 o                         
  -8   1   7        875.90        868.67        11.28 o                         
  -7   1   7        887.43        856.33        15.75 o                         
  -6   1   7         53.29         25.89         3.06 o                         
  -5   1   7       6329.95       6305.35        32.28 o                         
  -4   1   7        368.56        300.95         7.63 o                         
  -3   1   7          3.78          4.28         0.92 o                         
  -2   1   7         29.21         17.58         2.41 o                         
  -1   1   7       4103.94       4154.57        47.24 o                         
   0   1   7       3605.13       3417.33        38.67 o                         
   1   1   7       1276.26       1158.51        22.79 o                         
   2   1   7       2685.74       2625.29        33.68 o                         
   3   1   7        103.63         99.83         5.43 o                         
   4   1   7        259.17        267.94        15.19 o                         
   5   1   7        284.26        272.17        33.28 o                         
   6   1   7        635.02        562.39        35.46 o                         
   7   1   7       1406.92       1401.61        38.64 o                         
   8   1   7        386.42        381.04        20.96 o                         
   9   1   7          2.56          5.70         3.23 o                         
  10   1   7        128.15        141.17        17.23 o                         
  11   1   7        390.65        414.23        30.62 o                         
  12   1   7         36.89         42.68        10.75 o                         
 -16   2   7         88.60        127.88        25.47 o                         
 -15   2   7        285.66        247.94        34.67 o                         
 -14   2   7        128.68        122.94        11.22 o                         
 -13   2   7          0.99          1.03         2.74 o                         
 -12   2   7        331.25        323.19        11.32 o                         
 -11   2   7         30.12         21.66         2.92 o                         
 -10   2   7        210.02        217.83         7.88 o                         
  -9   2   7       1864.04       1872.01        23.26 o                         
  -8   2   7       2439.43       2453.53        21.40 o                         
  -7   2   7         21.18          9.82         1.98 o                         
  -6   2   7          1.68          0.70         0.95 o                         
  -5   2   7       1000.61       1003.31        26.98 o                         
  -4   2   7       1791.29       1754.06        26.29 o                         
  -3   2   7       2441.53       2459.00        19.61 o                         
  -2   2   7        745.82        799.52        12.00 o                         
  -1   2   7        716.81        645.43        11.88 o                         
   0   2   7        960.54        931.32        20.38 o                         
   1   2   7       2050.83       2017.61        33.04 o                         
   2   2   7         20.44         11.46         2.65 o                         
   3   2   7        938.69        954.88        22.48 o                         
   4   2   7          2.94          2.21         2.38 o                         
   5   2   7         47.37         52.50         5.83 o                         
   6   2   7        246.47        235.02        12.49 o                         
   7   2   7        264.74        263.64         8.66 o                         
   8   2   7        236.59        248.17         8.12 o                         
   9   2   7         27.69         26.67         4.55 o                         
  10   2   7          1.92         -1.64         5.20 o                         
  11   2   7          2.84         11.55         6.26 o                         
  12   2   7         63.51         65.59        12.78 o                         
 -16   3   7          1.87         -0.84         8.15 o                         
 -15   3   7         11.06          7.59         7.87 o                         
 -14   3   7        882.26        892.41        29.52 o                         
 -13   3   7       2264.14       2268.54        37.35 o                         
 -12   3   7        232.06        233.36        14.82 o                         
 -11   3   7        212.21        191.60         8.37 o                         
 -10   3   7       1048.51        982.92        15.64 o                         
  -9   3   7       1466.52       1427.89        18.11 o                         
  -8   3   7       1825.76       1835.80        18.69 o                         
  -7   3   7        967.05        951.23        16.51 o                         
  -6   3   7       1319.12       1332.72        21.86 o                         
  -5   3   7        991.45        985.41        12.49 o                         
  -4   3   7       1636.60       1590.70        25.46 o                         
  -3   3   7       4132.34       4034.93        32.80 o                         
  -2   3   7       5284.75       5188.25        72.00 o                         
  -1   3   7       1960.58       1866.33        24.51 o                         
   0   3   7        873.71        956.32        18.31 o                         
   1   3   7        598.14        609.15        16.78 o                         
   2   3   7       2478.46       2582.08        32.62 o                         
   3   3   7       6670.57       6824.94        48.91 o                         
   4   3   7       6459.57       6576.53        45.01 o                         
   5   3   7        161.30        152.00         9.82 o                         
   6   3   7         93.94         93.91         8.56 o                         
   7   3   7        442.06        459.82        20.75 o                         
   8   3   7       1086.78       1076.88        23.76 o                         
   9   3   7       1356.31       1307.45        35.56 o                         
  10   3   7        775.95        765.61        40.52 o                         
  11   3   7        203.74        226.49        23.14 o                         
 -15   4   7         41.80         39.37        16.22 o                         
 -14   4   7        132.42        121.10        11.48 o                         
 -13   4   7         10.12          8.69         4.24 o                         
 -12   4   7         52.36         52.66         8.14 o                         
 -11   4   7         67.86         58.83         4.44 o                         
 -10   4   7         13.94          5.12         1.10 o                         
  -9   4   7       1316.69       1363.12        19.23 o                         
  -8   4   7         16.14         16.13         1.98 o                         
  -7   4   7          0.82          1.11         1.33 o                         
  -6   4   7        690.11        679.78        10.53 o                         
  -5   4   7        172.92        178.29         5.02 o                         
  -4   4   7       2248.06       2280.12        27.24 o                         
  -3   4   7        797.79        703.38       128.44 o                         
  -2   4   7        402.76        464.34        12.22 o                         
  -1   4   7        691.53        694.33        17.41 o                         
   0   4   7        141.47        170.36         8.31 o                         
   1   4   7        855.56        845.43        18.98 o                         
   2   4   7       1406.66       1434.93        25.14 o                         
   3   4   7         17.42         18.67         3.16 o                         
   4   4   7          0.43          3.05         1.39 o                         
   5   4   7        283.13        283.95        11.31 o                         
   6   4   7          5.99          5.78         3.12 o                         
   7   4   7        313.49        323.25        32.94 o                         
   8   4   7        204.07        199.09        16.65 o                         
   9   4   7        111.37        109.64        14.86 o                         
  10   4   7        144.13        123.38        25.15 o                         
  11   4   7         28.95         58.86        12.36 o                         
 -15   5   7        639.45        675.63        98.72 o                         
 -14   5   7        102.65         90.56        10.65 o                         
 -13   5   7         10.91          5.20         4.14 o                         
 -12   5   7         66.16         63.02         6.38 o                         
 -11   5   7        168.34        160.75         9.58 o                         
 -10   5   7        113.16        104.58         9.18 o                         
  -9   5   7       4313.21       4412.35        39.69 o                         
  -8   5   7        143.89        148.59         8.17 o                         
  -7   5   7       2160.71       2086.67        33.52 o                         
  -6   5   7        415.17        432.87         9.78 o                         
  -5   5   7       1005.12        995.72        14.30 o                         
  -4   5   7        960.46        963.43        14.40 o                         
  -3   5   7        342.23        287.90         8.42 o                         
  -2   5   7       2502.13       2546.43        39.40 o                         
  -1   5   7       1585.56       1487.20        34.51 o                         
   0   5   7       1952.33       1924.11        38.06 o                         
   1   5   7        718.10        683.78        18.42 o                         
   2   5   7        111.97        125.37         7.34 o                         
   3   5   7       1639.94       1731.56        29.92 o                         
   4   5   7         22.07         20.61         3.88 o                         
   5   5   7        388.77        397.28        15.53 o                         
   6   5   7        613.68        577.29        17.46 o                         
   7   5   7        581.87        558.35        35.19 o                         
   8   5   7        235.09        240.91        30.90 o                         
   9   5   7        339.25        348.13        39.40 o                         
  10   5   7        321.14        324.21        39.06 o                         
  11   5   7        381.94        344.71        41.26 o                         
 -15   6   7         15.28         10.37        10.02 o                         
 -14   6   7          6.80          5.06         3.67 o                         
 -13   6   7        233.94        228.97        17.27 o                         
 -12   6   7         44.76         39.00         6.85 o                         
 -11   6   7         59.45         41.75         8.37 o                         
 -10   6   7        465.35        462.39        15.06 o                         
  -9   6   7        464.73        408.55        18.56 o                         
  -8   6   7        732.90        647.38        40.05 o                         
  -7   6   7          0.87          1.52         2.55 o                         
  -6   6   7         53.19         38.73         5.53 o                         
  -5   6   7        571.49        600.14        15.46 o                         
  -4   6   7        344.93        336.18        11.42 o                         
  -3   6   7         97.05         87.49         6.51 o                         
  -2   6   7        146.68        159.26         8.35 o                         
  -1   6   7        172.36        177.31        10.06 o                         
   0   6   7        165.61        181.63        10.19 o                         
   1   6   7        248.15        255.15        13.83 o                         
   2   6   7        687.11        662.40        22.00 o                         
   3   6   7         32.79         50.93         6.65 o                         
   4   6   7          2.50          1.33         2.74 o                         
   5   6   7        502.88        505.35        22.70 o                         
   6   6   7         12.84          8.73         2.98 o                         
   7   6   7        317.13        277.84        18.55 o                         
   8   6   7        551.62        559.66        48.26 o                         
   9   6   7         97.54        105.90        22.91 o                         
  10   6   7          0.19         -6.27         6.27 o                         
 -15   7   7        179.25        182.67        29.54 o                         
 -14   7   7        193.91        191.54        39.21 o                         
 -13   7   7        407.72        398.50        22.61 o                         
 -12   7   7        249.78        228.76        17.01 o                         
 -11   7   7        861.77        917.54        40.91 o                         
 -10   7   7       1177.79       1275.30        47.72 o                         
  -9   7   7       1452.15       1478.87        56.09 o                         
  -8   7   7         19.17         21.98         6.65 o                         
  -7   7   7          8.12         40.16        12.07 o                         
  -6   7   7        186.13        185.35        10.12 o                         
  -5   7   7       1989.70       2036.25        34.75 o                         
  -4   7   7       2668.07       2513.16        45.35 o                         
  -3   7   7          3.26          3.06         2.83 o                         
  -2   7   7         67.84         72.89         8.46 o                         
  -1   7   7        300.99        289.45        13.19 o                         
   0   7   7        710.94        680.92        30.27 o                         
   1   7   7        143.52        143.73        10.93 o                         
   2   7   7        340.67        315.55        16.64 o                         
   3   7   7        265.02        271.82        15.29 o                         
   4   7   7        588.66        575.60        22.18 o                         
   5   7   7        466.57        495.62        25.36 o                         
   6   7   7        633.17        668.94        29.65 o                         
   7   7   7        303.29        318.60        24.43 o                         
   8   7   7         79.81         77.24        18.53 o                         
   9   7   7         10.43         -5.17         6.58 o                         
 -14   8   7        691.80        749.21        55.08 o                         
 -13   8   7          0.00         -5.83         5.83 o                         
 -12   8   7         68.43         56.46        24.86 o                         
 -11   8   7         57.40         56.26        10.43 o                         
 -10   8   7        451.82        512.24        31.48 o                         
  -9   8   7        631.77        656.77        51.04 o                         
  -8   8   7         96.29         89.35        18.89 o                         
  -7   8   7          4.65          9.96         4.47 o                         
  -6   8   7         29.14         25.58         4.29 o                         
  -5   8   7         75.76         64.62         6.86 o                         
  -4   8   7        701.59        648.06        28.57 o                         
  -3   8   7        733.14        746.58        28.14 o                         
  -2   8   7        601.05        568.70        25.46 o                         
  -1   8   7         47.05         49.96        12.85 o                         
   0   8   7        122.25         96.29        13.30 o                         
   1   8   7         16.08         15.40        16.23 o                         
   2   8   7        669.87        662.46        30.30 o                         
   3   8   7         43.36         53.59         7.76 o                         
   4   8   7         48.17         47.07        14.06 o                         
   5   8   7          6.60          4.51         4.89 o                         
   6   8   7         16.36          6.95         3.54 o                         
   7   8   7        802.58        945.33        63.70 o                         
   8   8   7         66.52        122.03        24.05 o                         
 -12   9   7        116.69        120.28        16.60 o                         
 -11   9   7        134.97        138.10        17.46 o                         
 -10   9   7        132.34        121.92        16.03 o                         
  -9   9   7       1096.77       1071.02        69.21 o                         
  -8   9   7       1630.23       1703.53        85.62 o                         
  -7   9   7        652.15        727.81        54.92 o                         
  -6   9   7         26.27         26.20        10.73 o                         
  -5   9   7         19.30         16.44         4.16 o                         
  -4   9   7         20.99         20.38         4.41 o                         
  -3   9   7       1183.74       1190.24        40.20 o                         
  -2   9   7       2313.39       2220.61        81.17 o                         
  -1   9   7        962.87       1000.16        53.50 o                         
   0   9   7         22.95         14.72         5.14 o                         
   1   9   7          2.08          2.88         5.98 o                         
   2   9   7        708.67        681.35        32.56 o                         
   3   9   7        906.45        992.63        55.31 o                         
   4   9   7        747.27        771.07        35.24 o                         
   5   9   7          6.04          8.05         8.62 o                         
   6   9   7          1.78          1.73         5.85 o                         
   7   9   7        258.75        241.94        34.85 o                         
 -11  10   7         22.83         44.08        16.32 o                         
 -10  10   7         20.82         15.17         6.82 o                         
  -9  10   7          8.23         11.74         8.61 o                         
  -8  10   7        157.95        145.12        27.01 o                         
  -7  10   7        238.25        285.48        37.08 o                         
  -6  10   7        342.48        307.09        37.79 o                         
  -5  10   7          2.63         -2.08         3.63 o                         
  -4  10   7        266.68        268.50        36.77 o                         
  -3  10   7        214.46        248.50        27.47 o                         
  -2  10   7          3.77         -0.23         3.93 o                         
  -1  10   7         41.87         57.13        14.50 o                         
   0  10   7          9.30         11.85         5.95 o                         
   1  10   7          0.36          5.72         3.72 o                         
   2  10   7         19.82         14.84         5.23 o                         
   3  10   7         16.01         16.03        11.01 o                         
   4  10   7          3.30          1.90         5.06 o                         
   5  10   7         39.39         51.96        10.28 o                         
   6  10   7        106.92        103.34        23.16 o                         
 -10  11   7         56.54         51.62        15.22 o                         
  -7  11   7         36.07         32.01        14.14 o                         
  -6  11   7          2.05          3.88         6.70 o                         
  -5  11   7        364.90        316.34        24.23 o                         
  -4  11   7        159.53        213.27        26.43 o                         
  -3  11   7        711.95        789.62        51.29 o                         
  -2  11   7        790.13        892.74        56.14 o                         
  -1  11   7        671.82        617.96        48.03 o                         
   0  11   7        218.98        233.41        30.23 o                         
   1  11   7        101.09         96.05        19.31 o                         
   2  11   7        200.38        197.51        19.56 o                         
   3  11   7        501.46        483.28        31.01 o                         
   4  11   7        692.29        754.82        38.71 o                         
  -4  12   7        333.16        309.79        33.53 o                         
  -3  12   7        112.84         85.86        18.47 o                         
  -2  12   7          1.29          4.62         4.49 o                         
  -1  12   7        126.99        142.07        23.83 o                         
   0  12   7          2.98          0.61         4.96 o                         
   1  12   7          1.27          2.72         8.13 o                         
   2  12   7        337.70        298.19        24.88 o                         
   3  12   7          1.26          5.59         6.19 o                         
   4  12   7         13.49         -0.14         3.84 o                         
  -2  13   7         18.87         17.77         8.05 o                         
  -1  13   7          2.76        -12.69        12.69 o                         
   0  13   7        188.70        168.16        28.68 o                         
 -17   0   8          5.32         -3.50         9.50 o                         
 -16   0   8         13.14         19.15        11.01 o                         
 -15   0   8         48.50         56.03        10.20 o                         
 -14   0   8        867.87        898.45        51.68 o                         
 -13   0   8        653.17        631.90        17.35 o                         
 -12   0   8        360.98        340.77        14.13 o                         
 -11   0   8         14.30         19.14         3.26 o                         
 -10   0   8       1908.88       1918.04        26.51 o                         
  -9   0   8       5022.85       5070.73        58.96 o                         
  -8   0   8       3141.22       3265.87        35.80 o                         
  -7   0   8         17.22         14.19         2.18 o                         
  -6   0   8        673.64        733.38        12.54 o                         
  -5   0   8        736.20        743.25        16.47 o                         
  -4   0   8       1102.29        972.55        23.89 o                         
  -3   0   8       1555.28       1426.52        50.14 o                         
  -2   0   8         75.66         51.78         9.44 o                         
  -1   0   8       2417.16       2525.05        67.77 o                         
   0   0   8       1480.45       1622.16        54.56 o                         
   1   0   8       3428.31       3487.01        81.52 o                         
   2   0   8       4303.85       4393.42        54.80 o                         
   3   0   8       4499.20       4373.13       115.18 o                         
   4   0   8        135.22        117.19        15.74 o                         
   5   0   8         69.25         76.25         9.24 o                         
   6   0   8        261.10        265.82        17.59 o                         
   7   0   8       2907.28       2905.27        63.32 o                         
   8   0   8       1701.22       1676.52        45.69 o                         
   9   0   8        461.60        437.03        32.43 o                         
  10   0   8          3.19         -3.88        10.10 o                         
  11   0   8          8.70          9.85         8.41 o                         
 -16   1   8         41.83         55.92        12.52 o                         
 -15   1   8          2.41          1.71         4.57 o                         
 -14   1   8         36.03         35.06         6.07 o                         
 -13   1   8        166.04        167.24         9.88 o                         
 -12   1   8         80.18         54.80         4.43 o                         
 -11   1   8        108.93        112.84         6.04 o                         
 -10   1   8        208.13        206.28         8.59 o                         
  -9   1   8        273.42        274.74         8.62 o                         
  -8   1   8       2645.34       2708.50        24.16 o                         
  -7   1   8       6325.95       6484.00        55.01 o                         
  -6   1   8       1588.62       1636.45        15.22 o                         
  -5   1   8        141.22        126.49         4.85 o                         
  -4   1   8       2008.59       2080.43        16.26 o                         
  -3   1   8        114.22        134.96         5.63 o                         
  -2   1   8        274.33        245.19        14.08 o                         
  -1   1   8        943.32       1098.55        22.83 o                         
   0   1   8        237.49        244.55        11.10 o                         
   1   1   8        183.17        200.26        11.33 o                         
   2   1   8         90.38         65.36         5.82 o                         
   3   1   8       1075.80       1046.36        21.80 o                         
   4   1   8         51.95         46.70         7.36 o                         
   5   1   8        108.68        113.02         9.64 o                         
   6   1   8        275.76        281.38        15.84 o                         
   7   1   8        231.67        246.94        15.32 o                         
   8   1   8          6.06          4.35         3.26 o                         
   9   1   8         81.14        115.74        11.07 o                         
  10   1   8         70.75         89.47        13.91 o                         
  11   1   8          6.47         10.29         6.96 o                         
 -16   2   8        724.79        734.51        62.78 o                         
 -15   2   8         17.51         11.14         5.02 o                         
 -14   2   8        130.80        127.32         9.84 o                         
 -13   2   8        865.90        799.50        20.21 o                         
 -12   2   8       1605.64       1674.58        29.93 o                         
 -11   2   8       1456.57       1435.69        21.17 o                         
 -10   2   8        124.65        106.76         5.35 o                         
  -9   2   8        355.59        341.41        11.43 o                         
  -8   2   8       1701.24       1695.37        21.34 o                         
  -7   2   8        875.73        857.38        14.46 o                         
  -6   2   8       1662.10       1668.39        23.52 o                         
  -5   2   8        926.51        906.71        20.00 o                         
  -4   2   8       1997.91       1895.82        24.50 o                         
  -3   2   8        163.02        147.33         5.22 o                         
  -2   2   8         26.38         10.57         2.18 o                         
  -1   2   8       2525.67       2548.37        26.79 o                         
   0   2   8       1866.69       1649.70        29.11 o                         
   1   2   8       1180.72       1163.05        24.66 o                         
   2   2   8        158.04        160.50        11.39 o                         
   3   2   8        358.00        318.44        14.83 o                         
   4   2   8       1274.36       1217.11        29.96 o                         
   5   2   8        697.86        665.71        29.23 o                         
   6   2   8        107.76         86.48         9.06 o                         
   7   2   8        481.02        487.83        15.16 o                         
   8   2   8        346.42        345.50        15.15 o                         
   9   2   8        425.95        470.42        30.92 o                         
  10   2   8        616.62        689.83        38.89 o                         
  11   2   8        195.26        224.67        23.39 o                         
 -16   3   8         99.75         59.48        16.81 o                         
 -15   3   8         41.22         16.46         4.84 o                         
 -14   3   8          0.00         -3.69         3.69 o                         
 -13   3   8        164.49        150.73         9.51 o                         
 -12   3   8         21.59         15.61         2.68 o                         
 -11   3   8        251.04        266.23         9.82 o                         
 -10   3   8         27.75         22.56         2.39 o                         
  -9   3   8        364.73        338.79         8.03 o                         
  -8   3   8       1532.23       1494.36        21.88 o                         
  -7   3   8          1.34          1.26         1.53 o                         
  -6   3   8        504.84        501.03        14.03 o                         
  -5   3   8          3.45          5.37         1.79 o                         
  -4   3   8       1012.99       1149.11        28.02 o                         
  -3   3   8        539.01        602.00        22.59 o                         
  -2   3   8        833.26        896.49        24.41 o                         
  -1   3   8         12.57         11.12         2.35 o                         
   0   3   8         27.17         17.91         2.43 o                         
   1   3   8        134.29        122.20         7.08 o                         
   2   3   8         56.19         53.63         6.12 o                         
   3   3   8         57.05         50.15         3.42 o                         
   4   3   8        425.57        469.80        12.32 o                         
   5   3   8        165.21        178.04         9.92 o                         
   6   3   8         84.98         81.56         7.02 o                         
   7   3   8          1.17          0.09         1.84 o                         
   8   3   8          1.85         -1.48         2.69 o                         
   9   3   8         25.70         13.86        11.27 o                         
  10   3   8         34.96         35.88         9.22 o                         
  11   3   8          2.25          1.11         4.07 o                         
 -16   4   8        169.73        140.13        27.89 o                         
 -15   4   8         27.22          6.05         6.14 o                         
 -14   4   8          2.37          5.84         2.72 o                         
 -13   4   8        293.13        303.25        22.44 o                         
 -12   4   8        583.52        576.07        20.69 o                         
 -11   4   8        371.56        383.13        11.96 o                         
 -10   4   8          3.16          4.34         2.01 o                         
  -9   4   8        121.25        124.22         5.22 o                         
  -8   4   8        434.99        459.42        13.00 o                         
  -7   4   8        981.80        985.25        18.42 o                         
  -6   4   8       3079.04       3068.82        30.30 o                         
  -5   4   8       4271.50       4260.01        32.42 o                         
  -4   4   8       3027.05       3042.66        28.94 o                         
  -3   4   8        508.16        501.81        12.69 o                         
  -2   4   8       2195.97       2279.08        33.88 o                         
  -1   4   8       4683.38       4579.61        46.83 o                         
   0   4   8       3067.97       3182.75        54.56 o                         
   1   4   8        785.48        785.62        19.10 o                         
   2   4   8         58.36         68.01         5.70 o                         
   3   4   8       2301.05       2278.51        40.59 o                         
   4   4   8       1101.95       1129.01        23.56 o                         
   5   4   8       2328.40       2348.14        52.18 o                         
   6   4   8        787.58        815.35        31.29 o                         
   7   4   8        801.51        834.53        54.51 o                         
   8   4   8        730.90        678.60        51.33 o                         
   9   4   8        363.13        404.53        29.45 o                         
  10   4   8        733.04        804.09        43.21 o                         
 -15   5   8        140.32        110.32        15.55 o                         
 -14   5   8         20.09          6.45         2.80 o                         
 -13   5   8         75.53         70.21         8.73 o                         
 -12   5   8         93.27         72.59         8.71 o                         
 -11   5   8          0.14         -0.64         1.92 o                         
 -10   5   8         82.84         87.10         5.44 o                         
  -9   5   8        136.46        123.58         6.17 o                         
  -8   5   8         40.90         32.78         3.46 o                         
  -7   5   8        629.74        605.51        11.25 o                         
  -6   5   8        408.64        433.76         8.20 o                         
  -5   5   8        437.19        421.52         8.85 o                         
  -4   5   8         58.70         64.02         3.96 o                         
  -3   5   8        476.95        469.45        12.09 o                         
  -2   5   8        471.85        477.97        17.52 o                         
  -1   5   8         30.92         31.96         5.34 o                         
   0   5   8        881.61        921.32        21.29 o                         
   1   5   8        854.75        796.82        20.69 o                         
   2   5   8          2.11          1.36         1.82 o                         
   3   5   8        524.66        522.83        16.97 o                         
   4   5   8       1030.10       1100.18        27.22 o                         
   5   5   8         28.56         24.01         4.23 o                         
   6   5   8        107.18        105.54        11.83 o                         
   7   5   8        126.60        118.18        20.90 o                         
   8   5   8        224.98        219.26        30.39 o                         
   9   5   8        562.96        553.15        49.83 o                         
  10   5   8         25.17         12.47        15.60 o                         
 -15   6   8       1631.01       1685.30        48.56 o                         
 -14   6   8        926.57        940.05        46.00 o                         
 -13   6   8       1000.66       1081.78        35.98 o                         
 -12   6   8        161.84        138.54        12.72 o                         
 -11   6   8         75.85         66.59         8.75 o                         
 -10   6   8        156.57        153.70         7.79 o                         
  -9   6   8       1975.75       1934.56        27.31 o                         
  -8   6   8       1601.20       1670.83        26.70 o                         
  -7   6   8        162.19        180.95         8.04 o                         
  -6   6   8         42.10         52.16         3.67 o                         
  -5   6   8        495.68        541.89        12.91 o                         
  -4   6   8       3084.43       3201.19        45.48 o                         
  -3   6   8       2062.13       2056.29        52.42 o                         
  -2   6   8        251.23        264.27        12.84 o                         
  -1   6   8        213.88        197.21        12.02 o                         
   0   6   8         45.35         36.05         5.15 o                         
   1   6   8        143.85        149.65         9.69 o                         
   2   6   8        272.84        263.06        12.66 o                         
   3   6   8       4376.25       4468.19        72.85 o                         
   4   6   8         37.14         15.45         5.01 o                         
   5   6   8         46.20         40.41         5.69 o                         
   6   6   8          2.42          5.64         3.66 o                         
   7   6   8        123.06        123.92        14.23 o                         
   8   6   8        433.80        496.15        47.04 o                         
   9   6   8         57.88         82.05        20.13 o                         
 -14   7   8        119.68        118.97        13.19 o                         
 -13   7   8        242.14        257.40        18.45 o                         
 -12   7   8        117.77        144.17        13.42 o                         
 -11   7   8        326.19        359.67        20.96 o                         
 -10   7   8        409.97        408.42        23.53 o                         
  -9   7   8         34.87         24.12         8.81 o                         
  -8   7   8         93.30         77.89         7.07 o                         
  -7   7   8        325.25        303.35        12.36 o                         
  -6   7   8          5.40          6.99         2.05 o                         
  -5   7   8        669.45        644.53        15.42 o                         
  -4   7   8        268.79        262.78        11.42 o                         
  -3   7   8         76.42         59.01         4.90 o                         
  -2   7   8        507.23        471.43        13.24 o                         
  -1   7   8       1089.78       1084.70        17.30 o                         
   0   7   8          1.17          3.09         2.32 o                         
   1   7   8         62.40         75.74         8.16 o                         
   2   7   8        121.97        101.20        11.67 o                         
   3   7   8         41.02         40.00         6.21 o                         
   4   7   8         74.86         64.00         7.74 o                         
   5   7   8         23.34         19.62         6.10 o                         
   6   7   8         15.86         16.77         8.54 o                         
   7   7   8         22.92         22.98         6.19 o                         
   8   7   8         52.46         62.93        15.87 o                         
   9   7   8         28.06         12.28         4.73 o                         
 -14   8   8         28.90         12.07         7.18 o                         
 -13   8   8        212.51        235.95        18.43 o                         
 -12   8   8        124.20        117.24        12.80 o                         
 -11   8   8        250.78        260.05        18.78 o                         
 -10   8   8        288.45        281.97        24.16 o                         
  -9   8   8        771.89        768.06        55.63 o                         
  -8   8   8        965.91       1014.14        62.70 o                         
  -7   8   8        124.31        147.76        23.99 o                         
  -6   8   8         11.65         10.49         2.55 o                         
  -5   8   8          7.06          7.60         2.53 o                         
  -4   8   8        354.64        309.83        17.37 o                         
  -3   8   8        540.33        582.35        19.99 o                         
  -2   8   8       1034.28       1041.13        20.96 o                         
  -1   8   8       1069.07       1061.05        18.62 o                         
   0   8   8        449.71        419.26        28.32 o                         
   1   8   8        199.52        180.91        16.30 o                         
   2   8   8        192.65        163.94        20.51 o                         
   3   8   8        983.47        925.35        36.67 o                         
   4   8   8       1256.92       1291.04        57.66 o                         
   5   8   8        497.15        465.44        26.58 o                         
   6   8   8        132.86        108.51        19.90 o                         
   7   8   8        100.90        111.92        22.80 o                         
   8   8   8        120.03         99.32        21.94 o                         
 -12   9   8        366.11        359.40        23.56 o                         
 -11   9   8         42.22         48.03        10.94 o                         
 -10   9   8         29.23         24.24        10.45 o                         
  -9   9   8          5.08          5.01         7.53 o                         
  -8   9   8        122.55        108.32        22.50 o                         
  -7   9   8        133.72        107.85        21.09 o                         
  -6   9   8        208.40        204.12        16.63 o                         
  -5   9   8         23.05         16.05         5.72 o                         
  -4   9   8         97.49         88.65        10.18 o                         
  -3   9   8          0.34         -0.34         2.38 o                         
  -2   9   8        268.37        249.88        15.32 o                         
  -1   9   8        277.96        265.45        20.02 o                         
   0   9   8          1.51          2.94         6.31 o                         
   1   9   8        609.09        629.18        31.51 o                         
   2   9   8        192.54        157.90        16.07 o                         
   3   9   8          0.01         -2.01         6.27 o                         
   4   9   8         54.50         54.44        17.03 o                         
   5   9   8        247.35        238.25        21.76 o                         
   6   9   8          2.33          5.08         5.15 o                         
 -11  10   8        258.45        284.96        36.91 o                         
 -10  10   8        301.12        356.60        41.23 o                         
  -9  10   8         71.60         51.56        15.16 o                         
  -8  10   8        395.38        476.71        48.31 o                         
  -7  10   8        615.81        589.38        53.18 o                         
  -6  10   8        240.40        238.38        32.07 o                         
  -5  10   8        616.54        543.52        29.74 o                         
  -4  10   8         26.79         11.42         6.06 o                         
  -3  10   8          2.78         10.09         6.86 o                         
  -2  10   8        499.79        484.49        28.48 o                         
  -1  10   8       1818.92       1841.88        63.69 o                         
   0  10   8        587.22        621.10        32.88 o                         
   1  10   8         76.43         77.99        12.03 o                         
   2  10   8         11.37         11.25         5.39 o                         
   3  10   8        101.79         89.27        20.52 o                         
   4  10   8        735.93        778.71        38.64 o                         
   5  10   8        726.64        779.47        48.53 o                         
  -6  11   8         77.45         57.83        16.24 o                         
  -5  11   8        110.32         76.18        15.48 o                         
  -4  11   8         61.60         48.75        12.64 o                         
  -3  11   8        384.52        381.33        36.12 o                         
  -2  11   8        355.14        405.65        30.57 o                         
  -1  11   8         48.33         36.29        10.24 o                         
   0  11   8          0.08          3.86         4.06 o                         
   1  11   8        397.34        391.13        27.66 o                         
   2  11   8         19.23         22.54         7.02 o                         
   3  11   8         10.92         17.82         7.86 o                         
   4  11   8        195.81        167.54        24.61 o                         
  -3  12   8        992.61       1035.17        63.26 o                         
  -2  12   8        340.49        243.16        31.44 o                         
  -1  12   8         76.16         96.99        14.78 o                         
   0  12   8         16.29         11.11         4.55 o                         
   1  12   8         83.21         75.80        12.98 o                         
   2  12   8        334.36        297.09        25.77 o                         
   3  12   8        235.84        219.34        29.60 o                         
  -1  13   8         16.37         39.95        15.42 o                         
 -17   1   9        375.80        374.62        33.06 o                         
 -16   1   9         18.52         12.32         8.78 o                         
 -15   1   9          3.00          1.26         4.13 o                         
 -14   1   9        554.85        518.88        24.76 o                         
 -13   1   9       1452.58       1514.82        31.58 o                         
 -12   1   9       3899.88       3800.45        38.11 o                         
 -11   1   9        702.87        740.98        18.38 o                         
 -10   1   9        190.56        160.73         6.97 o                         
  -9   1   9         70.22         78.91         4.86 o                         
  -8   1   9       4305.96       4353.16        35.05 o                         
  -7   1   9       2941.32       2854.93        24.57 o                         
  -6   1   9       1228.33       1221.31        13.77 o                         
  -5   1   9        269.38        265.49         8.96 o                         
  -4   1   9       1318.81       1305.23        14.55 o                         
  -3   1   9        211.01        182.32         7.10 o                         
  -2   1   9       2059.06       2005.90        28.50 o                         
  -1   1   9       5710.86       6024.14        65.65 o                         
   0   1   9       2797.38       2845.69        35.22 o                         
   1   1   9       2766.61       2811.68        36.98 o                         
   2   1   9        349.56        304.44        10.56 o                         
   3   1   9       1250.23       1230.12        22.40 o                         
   4   1   9       2130.07       2154.81        35.19 o                         
   5   1   9       1960.72       1995.12        34.76 o                         
   6   1   9          4.83          5.67         2.47 o                         
   7   1   9        587.76        602.56        19.95 o                         
   8   1   9        301.31        304.47        14.33 o                         
   9   1   9        421.07        444.34        30.71 o                         
  10   1   9        146.45        134.90        17.62 o                         
  11   1   9        108.32         90.85        22.11 o                         
 -17   2   9        125.66        153.74        28.99 o                         
 -16   2   9         61.88         58.71        17.78 o                         
 -15   2   9        159.44        124.38        18.39 o                         
 -14   2   9        305.48        289.25        18.90 o                         
 -13   2   9        167.96        165.46        11.25 o                         
 -12   2   9         34.59         44.92         4.99 o                         
 -11   2   9        156.00        168.41         8.56 o                         
 -10   2   9         67.14         65.81         5.14 o                         
  -9   2   9        181.85        166.52        12.15 o                         
  -8   2   9          0.08         -0.19         1.43 o                         
  -7   2   9         15.06         16.15         2.42 o                         
  -6   2   9       1050.62       1064.76        14.02 o                         
  -5   2   9        803.03        872.81        20.73 o                         
  -4   2   9       2298.05       2358.02        32.44 o                         
  -3   2   9        754.87        747.98        13.65 o                         
  -2   2   9        571.58        662.00        14.39 o                         
  -1   2   9        648.36        637.70        18.55 o                         
   0   2   9        360.40        342.63        16.39 o                         
   1   2   9         36.68         34.50         4.71 o                         
   2   2   9        782.94        726.62        19.24 o                         
   3   2   9        139.48        115.99         7.89 o                         
   4   2   9       1251.47       1298.13        26.89 o                         
   5   2   9       1090.17       1068.42        28.77 o                         
   6   2   9        841.49        878.25        23.84 o                         
   7   2   9        118.26        121.96        10.52 o                         
   8   2   9        252.75        267.85        12.68 o                         
   9   2   9         93.16         81.76        16.46 o                         
  10   2   9         32.14         33.16         9.78 o                         
 -16   3   9        315.56        300.46        42.13 o                         
 -15   3   9       1013.27       1104.53        77.68 o                         
 -14   3   9        121.22        125.69        12.10 o                         
 -13   3   9         23.43         19.06         8.72 o                         
 -12   3   9         32.70         24.79         6.65 o                         
 -11   3   9         51.43         54.38         4.67 o                         
 -10   3   9        184.05        181.68         8.38 o                         
  -9   3   9        233.02        234.70         9.41 o                         
  -8   3   9        256.61        261.23         9.98 o                         
  -7   3   9         33.21         36.76         4.36 o                         
  -6   3   9       2734.85       2646.68        40.40 o                         
  -5   3   9       1559.71       1554.62        30.58 o                         
  -4   3   9       4627.97       4534.20        51.70 o                         
  -3   3   9         81.51        103.44         5.35 o                         
  -2   3   9       1058.47       1163.74        20.16 o                         
  -1   3   9         59.98         79.13         5.91 o                         
   0   3   9        972.88        961.61        14.82 o                         
   1   3   9       3371.97       3284.85        40.49 o                         
   2   3   9         69.51         63.21         5.78 o                         
   3   3   9        484.98        593.63        25.85 o                         
   4   3   9         25.06         19.77         2.44 o                         
   5   3   9        209.34        235.05         9.48 o                         
   6   3   9        764.33        794.99        24.95 o                         
   7   3   9       1034.19       1104.01        28.76 o                         
   8   3   9        473.04        499.69        31.84 o                         
   9   3   9         43.37         23.98        18.01 o                         
  10   3   9         45.74         38.51        10.09 o                         
 -16   4   9          3.16          7.22         9.17 o                         
 -15   4   9         20.42         14.93        11.74 o                         
 -14   4   9        461.84        457.45        23.09 o                         
 -13   4   9        137.44        135.90        10.76 o                         
 -12   4   9        163.44        134.77        11.54 o                         
 -11   4   9        254.56        274.32         7.82 o                         
 -10   4   9          1.50          4.97         2.69 o                         
  -9   4   9          8.43          3.74         1.78 o                         
  -8   4   9       2353.30       2345.80        28.39 o                         
  -7   4   9         31.23         29.96         3.16 o                         
  -6   4   9         24.25         14.87         1.82 o                         
  -5   4   9        874.21        829.19        17.80 o                         
  -4   4   9        119.16        145.53         9.38 o                         
  -3   4   9        273.36        270.95         9.74 o                         
  -2   4   9        101.76         87.73         5.08 o                         
  -1   4   9         38.14         36.48         3.61 o                         
   0   4   9        159.71        176.43         9.24 o                         
   1   4   9        371.48        385.13        13.79 o                         
   2   4   9         92.33         87.70         6.76 o                         
   3   4   9        499.65        493.55        21.32 o                         
   4   4   9         14.48          5.06         3.54 o                         
   5   4   9        174.19        140.14        13.48 o                         
   6   4   9         20.52         11.91         4.35 o                         
   7   4   9         92.02         50.61        13.32 o                         
   8   4   9          2.92          8.69         6.89 o                         
   9   4   9        148.81        134.24        24.18 o                         
  10   4   9        105.03         82.20        13.99 o                         
 -16   5   9         33.43         60.95        18.12 o                         
 -15   5   9        239.58        221.30        21.26 o                         
 -14   5   9          3.50          7.90         4.32 o                         
 -13   5   9        802.90        823.14        30.39 o                         
 -12   5   9       1286.10       1282.13        37.33 o                         
 -11   5   9        105.29         89.51         9.97 o                         
 -10   5   9        176.52        177.92        10.73 o                         
  -9   5   9         10.73         11.94         3.90 o                         
  -8   5   9       2927.75       2964.34        38.42 o                         
  -7   5   9         66.02         69.17         5.31 o                         
  -6   5   9        535.35        547.74        12.72 o                         
  -5   5   9        122.08        113.28         4.91 o                         
  -4   5   9       1318.23       1337.04        19.41 o                         
  -3   5   9       2427.15       2415.34        31.42 o                         
  -2   5   9       1099.87       1122.08        26.46 o                         
  -1   5   9        804.98        746.34        17.51 o                         
   0   5   9        809.65        782.27        20.25 o                         
   1   5   9         54.92         61.09         7.87 o                         
   2   5   9        803.49        823.12        25.34 o                         
   3   5   9        891.28        819.41        24.65 o                         
   4   5   9        239.09        224.68        12.50 o                         
   5   5   9       1514.54       1534.15        45.28 o                         
   6   5   9        379.20        367.51        22.66 o                         
   7   5   9        460.64        456.95        25.31 o                         
   8   5   9        779.41        907.88        62.91 o                         
   9   5   9        356.95        394.25        30.72 o                         
 -15   6   9          0.02          2.27         4.14 o                         
 -14   6   9        138.57        136.53        13.27 o                         
 -13   6   9        228.03        207.32        19.42 o                         
 -12   6   9          6.54          7.79         2.96 o                         
 -11   6   9        251.12        241.03        17.52 o                         
 -10   6   9         28.58         31.22         6.48 o                         
  -9   6   9        217.88        187.79        24.19 o                         
  -8   6   9          4.73          3.70         2.08 o                         
  -7   6   9         12.31         16.74         3.33 o                         
  -6   6   9        367.25        347.83         9.34 o                         
  -5   6   9        182.22        149.34         7.15 o                         
  -4   6   9          9.21          8.14         2.25 o                         
  -3   6   9          0.73          1.42         1.46 o                         
  -2   6   9        366.26        373.80        22.43 o                         
  -1   6   9       1244.75       1256.43        31.54 o                         
   0   6   9        124.16        185.28        12.45 o                         
   1   6   9        198.26        184.28        10.64 o                         
   2   6   9        397.79        403.07        16.08 o                         
   3   6   9          9.40         22.04         5.51 o                         
   4   6   9        228.15        217.47        17.20 o                         
   5   6   9          3.02         -0.04         2.20 o                         
   6   6   9         67.74         53.39         9.11 o                         
   7   6   9          0.49         -2.58         3.00 o                         
   8   6   9         34.59         56.91        15.70 o                         
   9   6   9          1.21          3.05         5.24 o                         
 -14   7   9        487.90        515.09        32.90 o                         
 -13   7   9       1111.92       1126.15        39.23 o                         
 -12   7   9        455.83        425.00        23.69 o                         
 -11   7   9        220.38        269.57        18.59 o                         
 -10   7   9         20.42         22.03         5.96 o                         
  -9   7   9        190.15        193.83        18.50 o                         
  -8   7   9       3893.18       4113.41       119.65 o                         
  -7   7   9       2020.60       1976.79        30.71 o                         
  -6   7   9       1627.49       1646.86        23.84 o                         
  -5   7   9         79.41         83.58         6.02 o                         
  -4   7   9         60.85         44.86         4.39 o                         
  -3   7   9        559.45        578.75        15.43 o                         
  -2   7   9       2316.41       2219.74        64.45 o                         
  -1   7   9       2964.23       2885.93        58.47 o                         
   0   7   9        904.35        907.72        28.97 o                         
   1   7   9        889.61        864.54        28.55 o                         
   2   7   9        236.35        231.16        14.62 o                         
   3   7   9       2986.34       3062.97        71.18 o                         
   4   7   9       1597.43       1659.45        47.04 o                         
   5   7   9        715.89        715.65        32.77 o                         
   6   7   9         13.21         14.00         6.44 o                         
   7   7   9          3.27         15.11        11.00 o                         
   8   7   9        216.68        192.54        30.83 o                         
 -13   8   9          3.28          6.45         5.06 o                         
 -12   8   9        446.93        482.58        26.47 o                         
 -11   8   9         24.73         19.94         6.52 o                         
 -10   8   9         28.75         40.20         7.76 o                         
  -9   8   9        266.24        288.34        23.55 o                         
  -8   8   9        327.85        337.79        25.13 o                         
  -7   8   9         84.74         79.74        12.13 o                         
  -6   8   9        718.38        716.69        23.99 o                         
  -5   8   9          8.99          7.06         2.15 o                         
  -4   8   9         62.52         63.90         5.57 o                         
  -3   8   9        638.32        604.84        22.55 o                         
  -2   8   9         12.91          5.61         2.79 o                         
  -1   8   9        291.39        299.73        16.30 o                         
   0   8   9        906.24        931.27        36.83 o                         
   1   8   9         22.94         20.88         7.71 o                         
   2   8   9        548.51        536.11        38.80 o                         
   3   8   9        151.62        162.38        21.43 o                         
   4   8   9          0.12          3.47         5.91 o                         
   5   8   9        445.68        461.32        27.52 o                         
   6   8   9        394.66        373.36        24.92 o                         
   7   8   9         39.38         29.11        13.51 o                         
 -11   9   9        164.00        181.39        16.82 o                         
 -10   9   9       1044.58       1182.26        42.39 o                         
  -9   9   9        715.93        731.79        98.96 o                         
  -8   9   9        368.63        354.35        27.25 o                         
  -7   9   9          7.30         -1.35         5.36 o                         
  -6   9   9        121.57        116.58        10.66 o                         
  -5   9   9         23.37         46.31         8.32 o                         
  -4   9   9        890.02        888.86        35.50 o                         
  -3   9   9        122.16        149.21        14.92 o                         
  -2   9   9          4.03          8.37         3.55 o                         
  -1   9   9        238.78        265.62        24.97 o                         
   0   9   9        507.05        547.58        29.62 o                         
   1   9   9        661.63        679.13        36.12 o                         
   2   9   9        288.62        277.34        21.94 o                         
   3   9   9         52.78         90.15        12.88 o                         
   4   9   9        125.11        115.65        14.52 o                         
   5   9   9        373.33        326.94        31.52 o                         
 -10  10   9         15.16         20.65        11.57 o                         
  -9  10   9         91.18        118.76        24.24 o                         
  -8  10   9        201.20        224.45        45.42 o                         
  -7  10   9          0.11         -4.77         5.06 o                         
  -6  10   9          3.30          6.59         8.18 o                         
  -5  10   9         31.33         34.60         8.05 o                         
  -4  10   9         49.61         58.04         9.81 o                         
  -3  10   9        211.73        191.16        18.07 o                         
  -2  10   9          9.24         10.73         5.34 o                         
  -1  10   9         11.93         21.42         7.47 o                         
   0  10   9          3.97         -2.81         3.71 o                         
   1  10   9         14.40          2.92         4.39 o                         
   2  10   9         35.23         56.13        10.53 o                         
   3  10   9         60.49         60.61        11.06 o                         
   4  10   9         20.54         28.54         8.54 o                         
  -5  11   9         43.91         40.68        13.76 o                         
  -4  11   9        359.63        351.92        25.18 o                         
  -3  11   9        418.03        409.43        27.68 o                         
  -2  11   9        240.32        241.02        23.67 o                         
  -1  11   9        129.76         96.59        14.21 o                         
   0  11   9         17.51         19.96         7.03 o                         
   1  11   9          8.15          0.99        10.22 o                         
   2  11   9        105.91         87.23        13.79 o                         
   3  11   9        292.59        295.58        25.43 o                         
   4  11   9        199.73        172.26        25.23 o                         
  -2  12   9          6.25         10.34         8.53 o                         
  -1  12   9         66.01         76.71        18.79 o                         
   0  12   9        395.26        388.08        42.12 o                         
   1  12   9         42.49         60.03        18.14 o                         
   2  12   9          0.55        -11.41        11.41 o                         
 -17   0  10        595.18        525.31        56.51 o                         
 -16   0  10       1498.00       1593.93        97.38 o                         
 -15   0  10        745.73        750.48        65.36 o                         
 -14   0  10        109.42        105.83        12.86 o                         
 -13   0  10        315.84        347.71        25.36 o                         
 -12   0  10       3011.73       2950.74        68.03 o                         
 -11   0  10       1855.60       1971.15        54.72 o                         
 -10   0  10       2586.29       2555.03        38.97 o                         
  -9   0  10        155.06        121.50         7.23 o                         
  -8   0  10        845.32        844.55        16.30 o                         
  -7   0  10       6542.57       6534.06        47.38 o                         
  -6   0  10       6926.28       6948.58        43.79 o                         
  -5   0  10       2381.47       2337.34        33.14 o                         
  -4   0  10       3184.16       3155.78        49.46 o                         
  -3   0  10          5.57          2.47         2.99 o                         
  -2   0  10        397.90        399.08        21.11 o                         
  -1   0  10       3577.38       3491.10       155.11 o                         
   0   0  10       9075.06       9079.74        97.33 o                         
   1   0  10       5081.51       4915.48        63.64 o                         
   2   0  10       1760.51       1788.05        33.77 o                         
   3   0  10         45.10         44.15         6.18 o                         
   4   0  10        385.14        435.06        16.42 o                         
   5   0  10       2535.59       2587.31        58.69 o                         
   6   0  10        390.77        388.59        23.04 o                         
   7   0  10          4.33          7.01         3.76 o                         
   8   0  10         73.26         98.89        20.59 o                         
   9   0  10          4.17          4.19        10.02 o                         
  10   0  10         82.89         71.80        18.38 o                         
 -17   1  10         39.17         38.96        11.20 o                         
 -16   1  10         38.38         35.26        10.93 o                         
 -15   1  10         78.85        106.30        17.92 o                         
 -14   1  10         27.77         31.24         6.45 o                         
 -13   1  10        195.08        194.63        15.43 o                         
 -12   1  10         57.90         68.77         7.42 o                         
 -11   1  10        142.96        136.24         9.05 o                         
 -10   1  10        624.28        607.85        15.78 o                         
  -9   1  10        483.98        492.39        12.46 o                         
  -8   1  10        114.86        111.33         4.95 o                         
  -7   1  10         78.68         87.16         4.63 o                         
  -6   1  10       1573.57       1602.17        17.54 o                         
  -5   1  10        500.99        485.90         9.02 o                         
  -4   1  10        172.78        149.06         5.76 o                         
  -3   1  10         93.35         96.26         5.76 o                         
  -2   1  10        262.59        239.63        11.84 o                         
  -1   1  10        228.14        191.06        11.16 o                         
   0   1  10          3.52          8.51         2.17 o                         
   1   1  10        998.30        972.45        19.87 o                         
   2   1  10         93.08         93.84         6.24 o                         
   3   1  10        319.38        336.40        12.42 o                         
   4   1  10         56.42         55.52         7.67 o                         
   5   1  10         59.86         54.72         4.66 o                         
   6   1  10        199.54        227.76        17.83 o                         
   7   1  10        639.07        677.61        26.55 o                         
   8   1  10         27.50         25.53         7.22 o                         
   9   1  10         33.46         15.50         5.21 o                         
  10   1  10        102.43         97.39        15.70 o                         
 -17   2  10        366.88        347.38        46.08 o                         
 -16   2  10          9.75         -6.17         6.17 o                         
 -15   2  10        282.49        261.14        27.52 o                         
 -14   2  10        260.42        238.34        20.48 o                         
 -13   2  10        340.63        349.96        16.45 o                         
 -12   2  10        476.29        404.67        14.08 o                         
 -11   2  10          5.88          3.40         1.73 o                         
 -10   2  10          4.38          4.34         2.29 o                         
  -9   2  10        511.24        530.82        20.96 o                         
  -8   2  10       1979.35       2084.80        54.74 o                         
  -7   2  10       1611.74       1639.80        26.39 o                         
  -6   2  10        147.22        146.85         7.24 o                         
  -5   2  10         13.50         13.54         3.52 o                         
  -4   2  10       1008.62        989.32        16.31 o                         
  -3   2  10        280.06        239.62         8.28 o                         
  -2   2  10        268.17        208.63         8.07 o                         
  -1   2  10        493.20        456.46        14.58 o                         
   0   2  10       1022.97       1026.87        23.00 o                         
   1   2  10       1878.02       1961.89        28.36 o                         
   2   2  10        182.51        169.28         8.40 o                         
   3   2  10        885.27        926.62        23.37 o                         
   4   2  10        938.73        957.87        33.33 o                         
   5   2  10        528.23        504.28        24.94 o                         
   6   2  10        106.82        112.65        10.43 o                         
   7   2  10        280.00        291.93        16.87 o                         
   8   2  10        832.06        900.88        43.46 o                         
   9   2  10        676.89        711.51        43.82 o                         
  10   2  10        168.26        163.25        20.32 o                         
 -16   3  10         20.74         21.79        13.50 o                         
 -15   3  10         16.38         17.29         9.53 o                         
 -14   3  10        416.86        438.05        24.78 o                         
 -13   3  10          2.87          0.50         2.66 o                         
 -12   3  10         38.79         16.06         3.88 o                         
 -11   3  10         52.58         42.65         4.24 o                         
 -10   3  10        170.16        153.59         7.89 o                         
  -9   3  10        190.77        188.79         9.68 o                         
  -8   3  10          1.90          4.72         1.56 o                         
  -7   3  10          0.16         -0.93         2.20 o                         
  -6   3  10        269.28        274.85        12.78 o                         
  -5   3  10        990.82       1084.26        25.42 o                         
  -4   3  10        176.78        158.58         9.75 o                         
  -3   3  10         10.36          7.61         1.85 o                         
  -2   3  10        181.84        194.69         7.95 o                         
  -1   3  10          4.19          5.61         1.35 o                         
   0   3  10        129.66        129.45         5.26 o                         
   1   3  10         16.56         17.08         1.88 o                         
   2   3  10        928.67        918.84        25.93 o                         
   3   3  10         40.81         35.17         5.66 o                         
   4   3  10       1783.86       1834.01        27.22 o                         
   5   3  10         34.88         35.00         4.39 o                         
   6   3  10        121.42        129.47         9.21 o                         
   7   3  10         75.78         74.69        12.72 o                         
   8   3  10         41.06         42.99         9.61 o                         
   9   3  10         72.53         73.74        13.87 o                         
 -16   4  10        284.79        316.61        44.68 o                         
 -15   4  10        318.59        352.57        26.97 o                         
 -14   4  10        294.08        281.22        18.41 o                         
 -13   4  10        395.15        390.98        20.55 o                         
 -12   4  10        570.12        578.45        24.21 o                         
 -11   4  10        129.02        165.55        11.08 o                         
 -10   4  10         22.53         23.63         3.33 o                         
  -9   4  10         76.20         74.24         5.78 o                         
  -8   4  10       3762.86       3708.35        39.56 o                         
  -7   4  10        210.97        203.18        10.13 o                         
  -6   4  10        602.62        635.22        13.84 o                         
  -5   4  10          4.74          4.77         1.93 o                         
  -4   4  10        861.67        839.85        21.25 o                         
  -3   4  10       4320.02       4359.11        53.37 o                         
  -2   4  10       1821.97       1820.08        27.82 o                         
  -1   4  10        112.19        108.87         7.08 o                         
   0   4  10          2.97          2.36         2.48 o                         
   1   4  10        119.33        102.00        10.61 o                         
   2   4  10          9.42          7.61         3.59 o                         
   3   4  10        576.43        556.48        26.60 o                         
   4   4  10        994.08        967.86        36.23 o                         
   5   4  10        380.91        346.96        24.08 o                         
   6   4  10        380.83        396.16        24.14 o                         
   7   4  10        354.46        399.34        40.25 o                         
   8   4  10        563.98        607.55        36.68 o                         
   9   4  10        355.58        382.75        30.35 o                         
 -16   5  10          0.79        -13.58        13.58 o                         
 -15   5  10        116.83         85.53        13.42 o                         
 -14   5  10          0.57          3.29         2.52 o                         
 -13   5  10        366.33        371.24        20.72 o                         
 -12   5  10        651.22        673.38        27.40 o                         
 -11   5  10         13.22         11.51         4.14 o                         
 -10   5  10        992.87        987.32        26.13 o                         
  -9   5  10        153.26        136.08         9.73 o                         
  -8   5  10          0.02          0.11         2.36 o                         
  -7   5  10        456.17        454.50        16.79 o                         
  -6   5  10        203.76        199.12         8.59 o                         
  -5   5  10        342.10        341.65        14.35 o                         
  -4   5  10        751.47        699.44        18.81 o                         
  -3   5  10         84.80         79.52         7.16 o                         
  -2   5  10          6.20          2.97         3.10 o                         
  -1   5  10        233.25        231.21        10.91 o                         
   0   5  10          4.73          2.82         1.71 o                         
   1   5  10       1988.18       1944.50        33.81 o                         
   2   5  10       1468.81       1400.45        34.39 o                         
   3   5  10        519.77        515.99        19.93 o                         
   4   5  10         86.54         87.35        14.70 o                         
   5   5  10         45.00         33.16         6.94 o                         
   6   5  10        129.24        148.00        15.23 o                         
   7   5  10        580.33        613.53        50.80 o                         
   8   5  10        262.82        265.05        34.86 o                         
   9   5  10          0.02          2.23         6.43 o                         
 -15   6  10        502.89        484.78        33.62 o                         
 -14   6  10         12.61         15.37         6.03 o                         
 -13   6  10        286.57        287.13        19.28 o                         
 -12   6  10        797.05        799.08        46.04 o                         
 -11   6  10       1315.37       1369.88        40.46 o                         
 -10   6  10        824.76        827.74        31.20 o                         
  -9   6  10         92.03         79.56        11.14 o                         
  -8   6  10        864.11        856.79        33.22 o                         
  -7   6  10        120.54         94.91        10.99 o                         
  -6   6  10       2279.51       2269.49        49.02 o                         
  -5   6  10        676.52        670.80        18.24 o                         
  -4   6  10        423.47        439.26        15.23 o                         
  -3   6  10        330.41        337.26        17.47 o                         
  -2   6  10        120.98        118.64        11.02 o                         
  -1   6  10       2043.85       2060.14        41.35 o                         
   0   6  10       2503.78       2518.57        55.32 o                         
   1   6  10        894.53        906.86        24.19 o                         
   2   6  10         10.58         11.19         2.46 o                         
   3   6  10         17.81          7.51         3.31 o                         
   4   6  10        539.89        534.69        28.06 o                         
   5   6  10       1645.43       1733.40        51.71 o                         
   6   6  10        827.13        830.75        36.46 o                         
   7   6  10        114.74        139.80        25.19 o                         
   8   6  10        114.87        155.66        27.47 o                         
 -14   7  10        163.26        147.51        17.88 o                         
 -13   7  10         57.94         72.86        13.41 o                         
 -12   7  10         85.77         88.12        10.97 o                         
 -11   7  10         36.32         49.56         8.14 o                         
 -10   7  10         13.42         21.04         5.86 o                         
  -9   7  10        271.80        303.79        23.60 o                         
  -8   7  10         63.46         70.30        11.46 o                         
  -7   7  10         22.55         25.37         6.66 o                         
  -6   7  10        232.56        246.44         9.47 o                         
  -5   7  10         17.35         16.96         2.80 o                         
  -4   7  10         47.55         36.44         3.94 o                         
  -3   7  10          4.55          4.25         1.84 o                         
  -2   7  10          0.92         -0.70         1.89 o                         
  -1   7  10         18.47         16.32         4.85 o                         
   0   7  10        738.41        733.03        68.41 o                         
   1   7  10        223.82        225.81        18.57 o                         
   2   7  10          2.27         -0.81         2.26 o                         
   3   7  10         20.14         11.58         4.96 o                         
   4   7  10        338.81        295.88        36.48 o                         
   5   7  10          0.30          3.00        12.89 o                         
   6   7  10        111.07        130.04        15.09 o                         
   7   7  10         54.51         52.66        15.02 o                         
 -13   8  10        557.71        546.30        47.12 o                         
 -12   8  10        502.32        493.90        27.31 o                         
 -11   8  10        466.75        459.70        25.90 o                         
 -10   8  10        434.98        409.00        24.28 o                         
  -9   8  10        496.79        572.17        78.42 o                         
  -8   8  10        672.49        679.30        36.44 o                         
  -7   8  10        530.25        596.20        46.61 o                         
  -6   8  10        147.13        144.66        10.01 o                         
  -5   8  10        143.79        140.02        10.01 o                         
  -4   8  10       1232.28       1246.17        40.34 o                         
  -3   8  10       1354.15       1367.65        33.39 o                         
  -2   8  10        687.37        701.90        24.68 o                         
  -1   8  10       1119.44       1124.56        35.21 o                         
   0   8  10        569.96        600.25        42.78 o                         
   1   8  10        446.75        442.99        36.61 o                         
   2   8  10        136.42        133.03        20.08 o                         
   3   8  10        373.10        350.03        32.97 o                         
   4   8  10        433.42        427.84        31.82 o                         
   5   8  10        472.19        436.55        27.45 o                         
   6   8  10         92.41        109.06        22.66 o                         
   7   8  10          2.24        -13.74        13.74 o                         
 -11   9  10         43.30         62.65        16.81 o                         
 -10   9  10         69.16         82.28        14.40 o                         
  -9   9  10        109.18        131.52        18.01 o                         
  -8   9  10          3.52         -0.13         4.17 o                         
  -7   9  10         47.12         45.84        14.78 o                         
  -6   9  10          1.21          2.52         2.44 o                         
  -5   9  10         59.38         58.56         9.14 o                         
  -4   9  10        189.37        140.29        14.44 o                         
  -3   9  10         58.19         58.06        19.77 o                         
  -2   9  10         26.48         41.85         8.49 o                         
  -1   9  10         55.79         61.92        10.40 o                         
   0   9  10         38.47         30.12        10.35 o                         
   1   9  10         11.90          9.41         9.32 o                         
   2   9  10        250.02        238.30        20.95 o                         
   3   9  10         41.80         33.27         8.30 o                         
   4   9  10         23.08         29.44        10.77 o                         
   5   9  10          7.40         -4.50         4.50 o                         
  -8  10  10        791.78        874.49        45.82 o                         
  -7  10  10        398.37        433.19        43.10 o                         
  -6  10  10         13.03         14.52         8.31 o                         
  -5  10  10        145.30        119.31        13.66 o                         
  -4  10  10         54.35         39.96        10.26 o                         
  -3  10  10        331.88        329.28        35.71 o                         
  -2  10  10        467.12        479.43        28.95 o                         
  -1  10  10          3.32         -6.26         6.26 o                         
   0  10  10         14.02         19.68         6.88 o                         
   1  10  10          5.45          3.68         3.60 o                         
   2  10  10        427.42        394.87        28.15 o                         
   3  10  10        490.39        492.49        32.11 o                         
   4  10  10        467.21        515.84        32.98 o                         
  -3  11  10         22.53          5.17        14.47 o                         
  -2  11  10         36.76         28.08        10.71 o                         
  -1  11  10        147.65        145.94        17.39 o                         
   0  11  10         30.30         26.17        13.99 o                         
   1  11  10        121.72        145.37        17.23 o                         
   2  11  10        140.58        170.05        18.93 o                         
   3  11  10         19.38         21.40         9.12 o                         
  -2  12  10         62.85         54.45        14.46 o                         
  -1  12  10        315.59        306.48        36.36 o                         
   0  12  10        374.25        404.52        43.20 o                         
 -16   1  11        198.13        174.83        23.63 o                         
 -15   1  11        574.55        485.03        38.15 o                         
 -14   1  11        244.61        258.67        32.30 o                         
 -13   1  11        212.67        188.16        18.38 o                         
 -12   1  11        483.13        452.56        19.75 o                         
 -11   1  11        512.07        489.10        14.87 o                         
 -10   1  11        694.08        690.69        15.46 o                         
  -9   1  11        148.01        147.08         7.02 o                         
  -8   1  11         27.53         24.68         2.50 o                         
  -7   1  11        860.79        915.28        12.27 o                         
  -6   1  11        587.50        627.57        11.71 o                         
  -5   1  11       1503.65       1564.04        19.57 o                         
  -4   1  11       2996.10       2989.07        39.89 o                         
  -3   1  11       2052.25       1982.47        26.10 o                         
  -2   1  11        555.82        513.67        14.60 o                         
  -1   1  11          2.96          2.57         1.44 o                         
   0   1  11       2014.07       2160.07        30.83 o                         
   1   1  11       1769.37       1788.68        28.42 o                         
   2   1  11       2063.13       2051.92        32.39 o                         
   3   1  11        179.15        170.33         9.44 o                         
   4   1  11        242.35        248.32        11.66 o                         
   5   1  11        417.79        404.91        15.83 o                         
   6   1  11        716.61        723.39        36.47 o                         
   7   1  11        320.53        378.25        27.80 o                         
   8   1  11        590.88        553.97        34.96 o                         
   9   1  11        108.37        111.85        16.05 o                         
 -16   2  11        253.21        273.70        29.83 o                         
 -15   2  11         11.96          7.50        19.71 o                         
 -14   2  11        541.62        585.89        37.14 o                         
 -13   2  11        384.05        400.77        29.02 o                         
 -12   2  11         67.96         71.43        10.74 o                         
 -11   2  11        832.69        793.03        22.00 o                         
 -10   2  11        381.39        396.30        15.39 o                         
  -9   2  11         56.52         44.98         5.67 o                         
  -8   2  11         10.10          7.01         3.06 o                         
  -7   2  11        479.87        477.51        10.79 o                         
  -6   2  11        880.24        907.25        22.89 o                         
  -5   2  11        486.82        480.67        20.45 o                         
  -4   2  11        397.87        394.12        10.23 o                         
  -3   2  11         24.20         10.96         1.96 o                         
  -2   2  11        196.40        146.02         6.74 o                         
  -1   2  11          8.07          3.98         1.40 o                         
   0   2  11        302.82        323.62        12.02 o                         
   1   2  11        180.73        203.54        10.53 o                         
   2   2  11        124.19        115.54         7.94 o                         
   3   2  11        123.92        102.89         9.41 o                         
   4   2  11        174.96        161.59        14.50 o                         
   5   2  11         39.12         23.88         7.57 o                         
   6   2  11        111.60        106.59        14.14 o                         
   7   2  11         20.47         17.83        10.45 o                         
   8   2  11          2.63          0.50         7.06 o                         
   9   2  11         16.50         15.91         7.25 o                         
 -16   3  11         18.56         12.33         9.55 o                         
 -15   3  11          4.43         -0.11         5.61 o                         
 -14   3  11          2.22          7.07         3.93 o                         
 -13   3  11        549.23        565.05        20.20 o                         
 -12   3  11       2110.48       2146.54        45.87 o                         
 -11   3  11       2195.11       2139.07        34.51 o                         
 -10   3  11         85.56         74.01         7.66 o                         
  -9   3  11          2.71          3.29         1.66 o                         
  -8   3  11        759.10        671.41        43.30 o                         
  -7   3  11       6498.47       6362.92        76.72 o                         
  -6   3  11       1668.66       1647.11        32.58 o                         
  -5   3  11        247.47        248.68        12.78 o                         
  -4   3  11        248.49        231.94         8.87 o                         
  -3   3  11         85.76         71.20         5.31 o                         
  -2   3  11        897.40        921.18        15.26 o                         
  -1   3  11       1822.44       1856.63        26.10 o                         
   0   3  11       1480.45       1488.05        20.05 o                         
   1   3  11        812.50        821.43        15.11 o                         
   2   3  11         13.23          4.39         2.32 o                         
   3   3  11          6.67         11.07         3.64 o                         
   4   3  11        846.44        889.43        35.72 o                         
   5   3  11        807.95        843.72        42.51 o                         
   6   3  11        495.23        507.65        43.12 o                         
   7   3  11          2.01         -0.96         5.57 o                         
   8   3  11        261.73        288.38        28.90 o                         
   9   3  11        572.93        671.97        55.14 o                         
 -16   4  11        193.49        190.06        34.79 o                         
 -15   4  11         17.39         15.50        14.52 o                         
 -14   4  11          1.47          7.33         6.68 o                         
 -13   4  11        104.39        118.17        10.27 o                         
 -12   4  11         59.96         53.10         7.53 o                         
 -11   4  11        127.12        119.39        10.32 o                         
 -10   4  11         33.49         32.19         4.51 o                         
  -9   4  11          4.27          4.68         2.08 o                         
  -8   4  11         73.27         69.55         6.11 o                         
  -7   4  11        147.60        144.79         8.80 o                         
  -6   4  11        107.04        107.44        10.28 o                         
  -5   4  11        269.92        282.38        14.08 o                         
  -4   4  11          6.65          1.68         2.17 o                         
  -3   4  11       1024.80        999.36        20.49 o                         
  -2   4  11        262.45        283.31        13.87 o                         
  -1   4  11        166.07        167.91        13.97 o                         
   0   4  11       1185.89       1178.40        36.24 o                         
   1   4  11        418.19        400.40        39.09 o                         
   2   4  11        189.87        181.47        15.21 o                         
   3   4  11       1564.46       1625.20        47.73 o                         
   4   4  11          5.78         11.14         5.11 o                         
   5   4  11          0.94         -2.24         3.37 o                         
   6   4  11        235.74        223.55        29.23 o                         
   7   4  11         31.79         21.99        12.38 o                         
   8   4  11         22.36          9.95         6.80 o                         
 -15   5  11         86.30        116.14        23.30 o                         
 -14   5  11        546.75        566.80        24.17 o                         
 -13   5  11        318.71        299.70        19.05 o                         
 -12   5  11        593.37        578.94        25.99 o                         
 -11   5  11        888.01        927.53        32.64 o                         
 -10   5  11        584.73        613.20        25.98 o                         
  -9   5  11         16.57         25.87         5.06 o                         
  -8   5  11        763.58        853.52        50.95 o                         
  -7   5  11         22.98         43.70        12.02 o                         
  -6   5  11       1303.34       1375.71        30.13 o                         
  -5   5  11        766.24        904.38        50.61 o                         
  -4   5  11        805.62        795.06        46.98 o                         
  -3   5  11       1476.53       1487.41        63.50 o                         
  -2   5  11        144.17        136.64         9.98 o                         
  -1   5  11        272.20        284.41        14.93 o                         
   0   5  11        566.76        551.01        24.16 o                         
   1   5  11        456.13        456.75        19.51 o                         
   2   5  11        722.62        742.22        31.59 o                         
   3   5  11         41.37         54.01         8.94 o                         
   4   5  11       1648.31       1584.21        51.75 o                         
   5   5  11        235.57        224.21        19.05 o                         
   6   5  11       1037.70       1030.22        41.42 o                         
   7   5  11        174.88        187.03        29.36 o                         
   8   5  11        141.13        155.10        28.63 o                         
 -15   6  11          1.71         -1.26         5.06 o                         
 -14   6  11         66.96         53.88        23.86 o                         
 -13   6  11         28.85         24.42         5.86 o                         
 -12   6  11         13.33         12.48         3.59 o                         
 -11   6  11         52.83         42.90         7.51 o                         
 -10   6  11         12.14         16.73         4.93 o                         
  -9   6  11          6.78          2.02         4.14 o                         
  -8   6  11         22.73         40.37        12.13 o                         
  -7   6  11        208.32        186.41         8.21 o                         
  -6   6  11        243.09        213.50        12.99 o                         
  -5   6  11        470.91        481.17        21.75 o                         
  -4   6  11         11.38          8.29         2.84 o                         
  -3   6  11         27.34         37.38         5.84 o                         
  -2   6  11         35.82         37.92         6.72 o                         
  -1   6  11         45.47         46.03         7.71 o                         
   0   6  11        417.43        450.40        36.90 o                         
   1   6  11        133.15        138.04         9.78 o                         
   2   6  11          5.82          5.96         3.56 o                         
   3   6  11        168.08        151.40        11.97 o                         
   4   6  11        184.83        162.65        16.21 o                         
   5   6  11          0.47          1.73         3.69 o                         
   6   6  11        114.45        129.76        15.32 o                         
   7   6  11         74.71         62.43        17.51 o                         
   8   6  11          2.95          1.88         9.62 o                         
 -14   7  11        388.48        354.01        28.01 o                         
 -13   7  11          3.12         -5.75         5.75 o                         
 -12   7  11          5.71          8.23         4.78 o                         
 -11   7  11        168.94        154.29        15.06 o                         
 -10   7  11        206.42        210.53        21.97 o                         
  -9   7  11       1026.72       1160.14        65.63 o                         
  -8   7  11        809.99        757.82        52.04 o                         
  -7   7  11        419.41        391.33        19.00 o                         
  -6   7  11         63.72         60.29         6.33 o                         
  -5   7  11        115.66         96.78        11.23 o                         
  -4   7  11        403.27        434.84        16.81 o                         
  -3   7  11       2062.97       2045.22        51.01 o                         
  -2   7  11        217.24        229.33        16.72 o                         
  -1   7  11        138.70        114.49        12.28 o                         
   0   7  11        561.83        534.24        42.59 o                         
   1   7  11       1760.19       1779.33        62.64 o                         
   2   7  11        834.99        898.80        37.15 o                         
   3   7  11         55.92         55.76         9.61 o                         
   4   7  11         64.51         54.64         9.94 o                         
   5   7  11          4.37          7.44        11.05 o                         
   6   7  11        236.31        218.04        19.87 o                         
   7   7  11        116.37        167.73        28.58 o                         
 -13   8  11        294.63        351.81        41.31 o                         
 -12   8  11         11.68          3.84         5.04 o                         
 -11   8  11        335.30        318.82        24.68 o                         
 -10   8  11        589.35        588.45        35.69 o                         
  -9   8  11         70.40         87.53        19.09 o                         
  -8   8  11        312.27        279.88        32.96 o                         
  -7   8  11        122.03        103.08        19.46 o                         
  -6   8  11         87.25         92.68        14.60 o                         
  -5   8  11        641.11        623.29        28.01 o                         
  -4   8  11        153.91        132.89        16.05 o                         
  -3   8  11          1.03         -1.56         2.48 o                         
  -2   8  11        101.11         97.70        12.47 o                         
  -1   8  11         30.27         39.44         8.50 o                         
   0   8  11          0.15          3.49         6.33 o                         
   1   8  11         75.14         85.55        16.79 o                         
   2   8  11          1.63          6.49         7.05 o                         
   3   8  11        144.68        147.70        22.09 o                         
   4   8  11          0.23         -4.54         4.54 o                         
   5   8  11         61.67         48.26        10.09 o                         
   6   8  11         86.26         95.60        21.79 o                         
 -11   9  11          9.52         17.95        11.27 o                         
 -10   9  11         11.76         13.15         9.03 o                         
  -9   9  11         22.84         28.67        11.67 o                         
  -8   9  11        147.21        144.17        25.44 o                         
  -7   9  11       1733.73       1820.16        86.68 o                         
  -6   9  11        662.75        690.44        52.59 o                         
  -5   9  11         98.50         86.26        11.15 o                         
  -4   9  11         18.42         21.26         6.14 o                         
  -3   9  11         47.28         43.68         8.69 o                         
  -2   9  11        623.07        599.22        31.46 o                         
  -1   9  11        794.82        751.85        36.27 o                         
   0   9  11        235.70        205.66        19.41 o                         
   1   9  11          3.34          6.21         4.45 o                         
   2   9  11         66.24         42.05        13.04 o                         
   3   9  11        267.86        279.96        31.53 o                         
   4   9  11       1269.31       1388.07        69.99 o                         
  -6  10  11          0.28          5.77         7.42 o                         
  -5  10  11         59.83         58.34        15.33 o                         
  -4  10  11          3.12          1.00         3.22 o                         
  -3  10  11          2.05          2.02         3.87 o                         
  -2  10  11         10.38         11.92         5.15 o                         
  -1  10  11         24.32         26.30        10.27 o                         
   0  10  11        152.88        167.31        18.34 o                         
   1  10  11          0.00          2.53         4.21 o                         
   2  10  11         25.30         18.96        10.58 o                         
   3  10  11         93.24         78.20        13.01 o                         
   4  10  11         31.45         46.02        14.67 o                         
  -2  11  11        260.68        266.92        31.12 o                         
  -1  11  11        237.59        254.29        23.28 o                         
   0  11  11        222.15        221.26        21.69 o                         
   1  11  11          7.56          1.73         4.61 o                         
   2  11  11         12.70         -1.26         4.08 o                         
 -16   0  12        339.50        368.06        49.80 o                         
 -15   0  12         56.90         78.46        23.36 o                         
 -14   0  12       1394.41       1458.52        53.26 o                         
 -13   0  12       2570.38       2709.67        74.93 o                         
 -12   0  12        472.40        481.72        38.98 o                         
 -11   0  12         78.11         69.02        16.05 o                         
 -10   0  12        374.10        370.23        25.68 o                         
  -9   0  12         50.88         49.03         4.51 o                         
  -8   0  12       1506.61       1550.56        21.09 o                         
  -7   0  12       7036.94       7220.72        81.31 o                         
  -6   0  12       3081.11       3192.91        45.74 o                         
  -5   0  12        952.31        948.33        24.70 o                         
  -4   0  12       1002.96       1021.50        30.37 o                         
  -3   0  12       1801.63       1878.28        41.16 o                         
  -2   0  12       1780.81       1828.74        50.73 o                         
  -1   0  12        394.83        367.58        33.46 o                         
   0   0  12        911.23       1095.49        35.19 o                         
   1   0  12        295.63        300.60        18.49 o                         
   2   0  12       2523.83       2520.27        52.99 o                         
   3   0  12        345.58        428.50        22.48 o                         
   4   0  12        703.13        739.07        25.61 o                         
   5   0  12        606.06        672.54        49.43 o                         
   6   0  12        268.21        263.41        32.05 o                         
   7   0  12         14.93         28.86        12.27 o                         
   8   0  12        965.71        930.00        66.01 o                         
 -16   1  12        168.48        196.09        25.30 o                         
 -15   1  12        544.44        565.96        42.33 o                         
 -14   1  12        106.45        111.11        17.63 o                         
 -13   1  12         33.01         30.32         9.22 o                         
 -12   1  12        527.46        478.68        21.24 o                         
 -11   1  12          5.93          8.70         2.01 o                         
 -10   1  12        257.63        271.28         9.88 o                         
  -9   1  12       1750.27       1797.93        22.46 o                         
  -8   1  12       1062.40       1038.75        31.94 o                         
  -7   1  12        526.28        516.56        14.38 o                         
  -6   1  12        464.80        453.07        17.49 o                         
  -5   1  12         48.26         39.63         3.30 o                         
  -4   1  12        917.64        851.57        18.55 o                         
  -3   1  12        474.12        422.58        16.90 o                         
  -2   1  12        109.67         90.76         8.20 o                         
  -1   1  12        229.02        206.91        12.65 o                         
   0   1  12         45.76         40.50         5.81 o                         
   1   1  12        732.96        744.57        24.61 o                         
   2   1  12       1136.08       1117.19        34.92 o                         
   3   1  12        232.80        223.90        10.79 o                         
   4   1  12        245.91        242.39        13.63 o                         
   5   1  12        495.23        458.59        25.70 o                         
   6   1  12          4.90         -2.98         4.07 o                         
   7   1  12          2.26          3.16         4.41 o                         
   8   1  12         70.17         79.21        13.63 o                         
 -16   2  12         30.93         51.81        20.01 o                         
 -15   2  12        104.24        115.05        22.46 o                         
 -14   2  12         95.22         85.10        11.57 o                         
 -13   2  12        217.42        202.02        17.32 o                         
 -12   2  12        480.75        459.53        21.67 o                         
 -11   2  12       1627.85       1630.20        36.67 o                         
 -10   2  12        482.50        505.05        18.19 o                         
  -9   2  12         19.46         10.40         7.45 o                         
  -8   2  12        575.92        516.64        16.03 o                         
  -7   2  12       1932.08       1956.57        23.76 o                         
  -6   2  12       1502.20       1512.76        26.96 o                         
  -5   2  12       3413.05       3467.48        56.25 o                         
  -4   2  12        133.17        128.03         7.74 o                         
  -3   2  12        586.64        564.89        18.76 o                         
  -2   2  12        324.01        318.01        12.01 o                         
  -1   2  12        469.22        458.70        18.78 o                         
   0   2  12       1680.49       1772.95        37.57 o                         
   1   2  12       1223.84       1243.89        31.61 o                         
   2   2  12        988.21        955.14        27.39 o                         
   3   2  12         29.77         30.56         7.10 o                         
   4   2  12         92.71         84.85        16.56 o                         
   5   2  12        859.50        962.12        41.95 o                         
   6   2  12       1612.87       1758.69        58.90 o                         
   7   2  12        405.18        423.67        30.76 o                         
   8   2  12        198.28        178.74        24.56 o                         
 -15   3  12          8.82         11.91        11.14 o                         
 -14   3  12         29.83         31.36         9.67 o                         
 -13   3  12          0.19          4.06         3.54 o                         
 -12   3  12        132.72        148.33        12.38 o                         
 -11   3  12          7.10          9.03         3.44 o                         
 -10   3  12         58.04         51.85         5.50 o                         
  -9   3  12         89.76        138.73         8.84 o                         
  -8   3  12        129.24        125.52         8.24 o                         
  -7   3  12        390.03        362.96        11.38 o                         
  -6   3  12        303.81        305.22        17.16 o                         
  -5   3  12         37.95         18.20         6.42 o                         
  -4   3  12         86.61         74.27         5.47 o                         
  -3   3  12        127.08        141.44         7.05 o                         
  -2   3  12        518.14        553.79        14.87 o                         
  -1   3  12        132.94        122.78         6.82 o                         
   0   3  12        205.78        209.53         8.56 o                         
   1   3  12         87.04         67.41         6.83 o                         
   2   3  12         98.53         88.81        11.01 o                         
   3   3  12        435.84        427.21        25.18 o                         
   4   3  12         41.09         24.88         7.21 o                         
   5   3  12         26.80         45.94        13.58 o                         
   6   3  12          0.95         -2.45         5.66 o                         
   7   3  12          5.43          1.95         4.47 o                         
   8   3  12         53.06         50.63        12.37 o                         
 -15   4  12        234.49        227.48        22.90 o                         
 -14   4  12        278.44        291.85        20.77 o                         
 -13   4  12         37.62         34.09         8.75 o                         
 -12   4  12       1106.53       1151.25        62.68 o                         
 -11   4  12       2122.59       2182.40        53.84 o                         
 -10   4  12       1132.86       1156.60        31.31 o                         
  -9   4  12        497.33        534.75        20.99 o                         
  -8   4  12         16.49         14.36         2.98 o                         
  -7   4  12        735.47        708.27        21.26 o                         
  -6   4  12        852.20        868.82        30.18 o                         
  -5   4  12       1118.43       1085.47        42.68 o                         
  -4   4  12         24.19         18.21         6.06 o                         
  -3   4  12         24.97         27.86         4.58 o                         
  -2   4  12        184.76        180.50        13.22 o                         
  -1   4  12          6.93          7.89         3.61 o                         
   0   4  12       1107.45       1113.14        67.13 o                         
   1   4  12       1357.57       1397.38        61.45 o                         
   2   4  12        330.67        326.96        34.68 o                         
   3   4  12        439.90        400.26        24.68 o                         
   4   4  12         96.76        114.06        13.40 o                         
   5   4  12          3.41          1.50         2.76 o                         
   6   4  12        919.21        881.23        59.97 o                         
   7   4  12         51.06         72.69        15.84 o                         
   8   4  12          5.12         16.83         8.11 o                         
 -15   5  12        247.36        231.39        29.58 o                         
 -14   5  12        324.70        319.26        44.39 o                         
 -13   5  12         51.33         62.92        11.61 o                         
 -12   5  12         40.24         48.48         9.72 o                         
 -11   5  12        112.72        116.71        14.97 o                         
 -10   5  12         97.19         89.38        12.71 o                         
  -9   5  12        618.39        636.50        46.48 o                         
  -8   5  12        141.11        165.07        23.12 o                         
  -7   5  12         89.60         76.04        11.97 o                         
  -6   5  12        150.39        154.61        15.39 o                         
  -5   5  12         12.04         12.23         7.15 o                         
  -4   5  12        658.75        680.24        44.78 o                         
  -3   5  12        289.70        237.24        26.86 o                         
  -2   5  12          0.43         -0.31         2.07 o                         
  -1   5  12        142.66        140.04        13.52 o                         
   0   5  12         28.17         22.16         5.66 o                         
   1   5  12         15.82         15.69         4.90 o                         
   2   5  12         40.47         41.66         7.92 o                         
   3   5  12          0.70         -4.97         4.97 o                         
   4   5  12         34.20         29.50         6.51 o                         
   5   5  12          1.37          1.13         3.23 o                         
   6   5  12        132.71        129.18        18.98 o                         
   7   5  12        190.45        214.80        31.70 o                         
 -14   6  12        557.10        571.69        48.45 o                         
 -13   6  12         91.85         82.66        12.94 o                         
 -12   6  12        232.91        228.97        22.08 o                         
 -11   6  12        166.39        151.46        17.45 o                         
 -10   6  12         23.46         21.44        17.28 o                         
  -9   6  12        460.05        459.32        41.09 o                         
  -8   6  12       1487.34       1595.81        75.02 o                         
  -7   6  12       1775.67       1718.11        29.96 o                         
  -6   6  12        118.10        123.71        10.52 o                         
  -5   6  12          3.84          2.85         6.94 o                         
  -4   6  12         13.51         14.71         8.65 o                         
  -3   6  12       1826.14       1872.37        76.46 o                         
  -2   6  12       3014.98       3203.01        99.54 o                         
  -1   6  12       1912.32       1903.68        48.87 o                         
   0   6  12        575.37        543.25        22.72 o                         
   1   6  12        625.52        621.34        24.63 o                         
   2   6  12       1134.60       1137.58        51.09 o                         
   3   6  12        152.45        162.60        16.38 o                         
   4   6  12       1664.87       1603.04        52.76 o                         
   5   6  12         79.27         75.05        11.59 o                         
   6   6  12        524.05        455.36        29.02 o                         
   7   6  12        266.76        255.95        36.30 o                         
 -13   7  12          1.95         19.80         8.37 o                         
 -12   7  12         25.08         43.69        14.56 o                         
 -11   7  12          5.19         10.35         6.21 o                         
 -10   7  12         94.63         82.54        13.06 o                         
  -9   7  12         19.66         27.60        11.44 o                         
  -8   7  12        268.57        198.50        27.52 o                         
  -7   7  12        205.88        239.41        29.76 o                         
  -6   7  12        527.01        564.12        37.02 o                         
  -5   7  12         19.31         25.63         5.75 o                         
  -4   7  12        334.46        316.27        20.22 o                         
  -3   7  12          0.39          0.56         3.68 o                         
  -2   7  12          9.50         10.41         6.79 o                         
  -1   7  12        226.36        185.84        26.21 o                         
   0   7  12        175.47        161.60        22.90 o                         
   1   7  12         37.37         35.22         7.82 o                         
   2   7  12        453.50        492.30        28.57 o                         
   3   7  12         15.32          2.27         8.39 o                         
   4   7  12          5.36         11.38         8.62 o                         
   5   7  12        125.16        130.88        15.84 o                         
   6   7  12         20.01         17.97         9.78 o                         
 -13   8  12        170.75        159.65        27.85 o                         
 -11   8  12        275.13        284.41        35.96 o                         
 -10   8  12        173.79        186.98        29.58 o                         
  -9   8  12        170.37        217.87        30.75 o                         
  -8   8  12          2.44         21.14        11.26 o                         
  -7   8  12       1132.95       1052.41        64.69 o                         
  -6   8  12        269.66        338.79        36.59 o                         
  -5   8  12        700.13        690.15        30.26 o                         
  -4   8  12        245.71        288.44        31.97 o                         
  -3   8  12        798.69        746.84        33.78 o                         
  -2   8  12        687.64        706.83        33.78 o                         
  -1   8  12        728.67        686.08        49.30 o                         
   0   8  12        225.00        219.99        28.37 o                         
   1   8  12         76.81         68.43        16.55 o                         
   2   8  12         93.09         72.20        16.20 o                         
   3   8  12         40.26         46.28         9.74 o                         
   4   8  12        283.46        272.47        23.15 o                         
   5   8  12        498.15        488.89        31.41 o                         
  -8   9  12         55.52         88.98        20.30 o                         
  -7   9  12          0.11          5.41         8.67 o                         
  -6   9  12         33.75         41.04        12.67 o                         
  -5   9  12        189.12        175.53        27.08 o                         
  -4   9  12        595.04        630.44        35.25 o                         
  -3   9  12        389.32        442.91        27.27 o                         
  -2   9  12        296.70        293.70        22.71 o                         
  -1   9  12          0.64         -0.90         3.66 o                         
   0   9  12         36.14         38.94         9.03 o                         
   1   9  12         87.80         69.49        13.28 o                         
   2   9  12         49.68         69.27        16.41 o                         
   3   9  12         42.09         64.18        16.75 o                         
   4   9  12          1.28         23.01        11.21 o                         
  -4  10  12        376.36        428.33        43.04 o                         
  -3  10  12         65.67         72.01        11.11 o                         
  -2  10  12          1.52         10.43         5.33 o                         
  -1  10  12         13.84         15.08         9.84 o                         
   0  10  12        473.15        443.96        50.48 o                         
   1  10  12        149.41        147.80        18.27 o                         
   2  10  12        101.94         83.79        16.29 o                         
   3  10  12         10.68         29.86        12.00 o                         
  -2  11  12          4.50         -4.38         9.39 o                         
  -1  11  12          7.51         12.02         9.09 o                         
   0  11  12          0.14          5.55         6.31 o                         
   1  11  12         51.65         17.87         9.54 o                         
 -15   1  13          8.08         -1.83        12.07 o                         
 -14   1  13         90.18         87.62        12.26 o                         
 -13   1  13        510.98        569.83        30.01 o                         
 -12   1  13        440.36        492.97        19.75 o                         
 -11   1  13       1200.68       1182.05        29.94 o                         
 -10   1  13        160.57        187.14         9.05 o                         
  -9   1  13          8.63          5.81         1.56 o                         
  -8   1  13         97.10         92.88         4.94 o                         
  -7   1  13       1798.27       1878.56        22.84 o                         
  -6   1  13       4817.67       4721.10        65.46 o                         
  -5   1  13       1607.22       1661.38        23.06 o                         
  -4   1  13        307.94        334.45        11.88 o                         
  -3   1  13        405.73        409.86        17.55 o                         
  -2   1  13        500.31        472.04        19.52 o                         
  -1   1  13       1470.70       1392.12        37.70 o                         
   0   1  13       1536.78       1556.44        36.85 o                         
   1   1  13        423.89        455.32        25.78 o                         
   2   1  13        469.55        474.77        16.99 o                         
   3   1  13         46.15         40.52         5.00 o                         
   4   1  13          9.45         14.49         3.69 o                         
   5   1  13        825.19        876.92        41.29 o                         
   6   1  13        988.67       1024.25        51.00 o                         
   7   1  13        236.37        252.73        49.14 o                         
   8   1  13        184.40        196.90        25.73 o                         
 -15   2  13         44.21         40.79        12.20 o                         
 -14   2  13          1.90          5.63         4.49 o                         
 -13   2  13          9.50          7.92         3.70 o                         
 -12   2  13         65.97         87.40         9.74 o                         
 -11   2  13         58.05         61.27         7.96 o                         
 -10   2  13        348.49        337.84        20.07 o                         
  -9   2  13        360.34        348.48        14.96 o                         
  -8   2  13        474.00        448.31        12.12 o                         
  -7   2  13        138.04        128.06         9.50 o                         
  -6   2  13        172.97        178.50        10.81 o                         
  -5   2  13        246.41        242.78         8.09 o                         
  -4   2  13        437.79        431.31        14.39 o                         
  -3   2  13        295.87        278.78        22.25 o                         
  -2   2  13        139.04        142.67         8.48 o                         
  -1   2  13         51.13         55.74         6.87 o                         
   0   2  13        416.93        403.71        18.62 o                         
   1   2  13        471.04        449.10        23.45 o                         
   2   2  13        208.55        191.85        17.28 o                         
   3   2  13        364.46        337.70        33.26 o                         
   4   2  13        627.76        666.65        34.57 o                         
   5   2  13         23.30         24.01         7.78 o                         
   6   2  13         19.95         15.68         6.70 o                         
   7   2  13         18.56         21.19        12.59 o                         
   8   2  13         14.48         16.24        11.71 o                         
 -15   3  13        145.67        142.90        18.48 o                         
 -14   3  13        994.72       1007.84        60.30 o                         
 -13   3  13        232.81        228.95        17.82 o                         
 -12   3  13         41.75         38.63         6.81 o                         
 -11   3  13        443.41        420.32        25.78 o                         
 -10   3  13       1164.90       1153.44        30.23 o                         
  -9   3  13       2196.63       2222.58        38.63 o                         
  -8   3  13        644.00        668.76        19.47 o                         
  -7   3  13        328.96        344.09        12.79 o                         
  -6   3  13        142.61        131.08        11.87 o                         
  -5   3  13        643.48        642.68        26.12 o                         
  -4   3  13         45.80         54.49         5.61 o                         
  -3   3  13       1321.83       1416.80        29.58 o                         
  -2   3  13        613.67        683.59        17.36 o                         
  -1   3  13         51.46         46.59         4.47 o                         
   0   3  13        146.18        145.24        10.75 o                         
   1   3  13       1291.85       1303.17        65.50 o                         
   2   3  13       1342.48       1270.17        76.77 o                         
   3   3  13        217.27        221.58        18.85 o                         
   4   3  13         13.28         29.78        11.92 o                         
   5   3  13         33.79         24.23         9.91 o                         
   6   3  13        209.67        208.97        21.39 o                         
   7   3  13        711.81        760.83        42.73 o                         
 -15   4  13         61.93         72.43        16.63 o                         
 -14   4  13          0.06         -6.67         6.67 o                         
 -13   4  13        172.45        188.65        15.13 o                         
 -12   4  13         51.06         52.84         8.95 o                         
 -11   4  13         27.13         17.18         7.59 o                         
 -10   4  13         92.01         74.80        10.04 o                         
  -9   4  13          4.04          5.93         2.67 o                         
  -8   4  13          0.75          1.72         2.46 o                         
  -7   4  13        424.29        412.22        27.77 o                         
  -6   4  13         92.31        102.75        13.91 o                         
  -5   4  13        193.16        193.12        19.98 o                         
  -4   4  13        118.66        104.78        14.04 o                         
  -3   4  13          0.31          2.11         2.18 o                         
  -2   4  13        624.08        594.52        25.25 o                         
  -1   4  13         60.94         69.97        16.18 o                         
   0   4  13          2.54          4.98         3.17 o                         
   1   4  13        101.62        129.88        21.84 o                         
   2   4  13         74.95         62.23         9.83 o                         
   3   4  13        145.74        104.86        17.46 o                         
   4   4  13          0.02          6.99         4.29 o                         
   5   4  13         27.83         29.11        10.91 o                         
   6   4  13         73.74         68.00        17.47 o                         
   7   4  13          1.88         -4.85         4.85 o                         
 -15   5  13          5.87          6.95         3.28 o                         
 -14   5  13        643.71        608.29        50.03 o                         
 -13   5  13         14.90         14.05         8.40 o                         
 -12   5  13        466.51        462.74        30.63 o                         
 -11   5  13        696.54        748.89        73.30 o                         
 -10   5  13        377.57        374.61        27.17 o                         
  -9   5  13        116.30         98.07        19.67 o                         
  -8   5  13         89.51         97.00        18.15 o                         
  -7   5  13       1659.18       1605.79        80.58 o                         
  -6   5  13       1176.79       1300.07        66.26 o                         
  -5   5  13        745.83        779.39        51.07 o                         
  -4   5  13          9.65          4.70         5.71 o                         
  -3   5  13          9.17         17.07         8.37 o                         
  -2   5  13        613.26        621.67        26.45 o                         
  -1   5  13        342.18        352.62        21.14 o                         
   0   5  13        376.66        379.17        22.92 o                         
   1   5  13        943.06        967.70        38.01 o                         
   2   5  13       1385.48       1394.10        47.31 o                         
   3   5  13        219.62        207.80        18.93 o                         
   4   5  13        862.23        829.83        38.61 o                         
   5   5  13        102.12        107.51        13.93 o                         
   6   5  13        358.06        374.77        41.02 o                         
   7   5  13         39.50         39.14        15.63 o                         
 -14   6  13          7.75         13.86        10.46 o                         
 -13   6  13          6.21         16.61         9.14 o                         
 -12   6  13         42.86         39.20         9.06 o                         
 -11   6  13         68.74         70.75        12.55 o                         
 -10   6  13        197.51        205.40        21.12 o                         
  -9   6  13         85.48         73.70        17.70 o                         
  -8   6  13        707.28        716.87        51.51 o                         
  -7   6  13        271.62        276.28        32.00 o                         
  -6   6  13        819.66        767.49        31.06 o                         
  -5   6  13          9.01         23.20         9.37 o                         
  -4   6  13         39.62         42.01        11.75 o                         
  -3   6  13          2.95         -5.34         7.30 o                         
  -2   6  13         98.26         75.84        16.61 o                         
  -1   6  13        274.17        245.04        18.04 o                         
   0   6  13         53.38         46.64        14.59 o                         
   1   6  13          0.02          0.29         2.75 o                         
   2   6  13         19.64         11.08         5.05 o                         
   3   6  13         23.62         27.31         7.76 o                         
   4   6  13         62.61         62.18        10.40 o                         
   5   6  13         46.24         56.26        10.94 o                         
   6   6  13          0.00          0.70         6.09 o                         
 -12   7  13        871.21        972.02        66.27 o                         
 -11   7  13        471.10        530.58        35.09 o                         
 -10   7  13        256.06        262.60        34.45 o                         
  -9   7  13         36.96         35.82        11.98 o                         
  -8   7  13         90.69         74.19        17.76 o                         
  -7   7  13        928.25        947.37        60.97 o                         
  -6   7  13        761.20        769.04        35.26 o                         
  -5   7  13       1185.83       1218.44        39.20 o                         
  -4   7  13         82.71        103.16        12.15 o                         
  -3   7  13        240.21        232.34        29.44 o                         
  -2   7  13        458.35        464.60        40.73 o                         
  -1   7  13        978.72       1054.96        61.33 o                         
   0   7  13        708.61        677.08        49.18 o                         
   1   7  13         53.36         39.42        14.06 o                         
   2   7  13         10.68         31.45         8.17 o                         
   3   7  13          2.23          8.12         3.71 o                         
   4   7  13        323.59        266.33        39.95 o                         
   5   7  13        838.16        879.99        42.48 o                         
   6   7  13        738.85        798.06        62.26 o                         
 -10   8  13        185.06        271.17        35.61 o                         
  -9   8  13          0.82         10.25         8.47 o                         
  -8   8  13         99.58        114.91        22.47 o                         
  -7   8  13        517.51        560.71        48.77 o                         
  -6   8  13         15.15          8.35         7.78 o                         
  -5   8  13         25.85         17.36        13.02 o                         
  -4   8  13         36.75         27.70        11.08 o                         
  -3   8  13         14.08         21.59        13.65 o                         
  -2   8  13        367.62        326.71        23.96 o                         
  -1   8  13          6.61          1.85         5.76 o                         
   0   8  13         12.25          5.01         4.93 o                         
   1   8  13        336.86        352.36        37.17 o                         
   2   8  13          1.36         -3.34         6.55 o                         
   3   8  13         43.22         56.92        22.55 o                         
   4   8  13        135.83        138.33        17.49 o                         
   5   8  13         11.19         -2.75         8.22 o                         
  -7   9  13        319.00        288.77        36.06 o                         
  -6   9  13        221.15        232.37        32.15 o                         
  -5   9  13        241.35        226.28        31.77 o                         
  -4   9  13        615.25        669.53        69.46 o                         
  -3   9  13       1031.84       1011.03        56.54 o                         
  -2   9  13        421.49        398.42        27.32 o                         
  -1   9  13         11.22         12.40         5.42 o                         
   0   9  13         19.90          7.38         9.94 o                         
   1   9  13        193.97        171.64        26.91 o                         
   2   9  13        471.69        421.53        41.93 o                         
   3   9  13        224.77        231.17        31.28 o                         
  -2  10  13         87.88        101.72        19.61 o                         
  -1  10  13          4.70          4.20        12.64 o                         
   0  10  13         47.15         48.87        10.94 o                         
   1  10  13          0.29         -4.92         6.58 o                         
   2  10  13          0.05          3.00         5.15 o                         
 -14   0  14          2.99         10.70         5.69 o                         
 -13   0  14        119.10        145.93        18.08 o                         
 -12   0  14         22.20         14.08         9.02 o                         
 -11   0  14        890.70        917.46        34.42 o                         
 -10   0  14       1077.49       1169.64        38.28 o                         
  -9   0  14        785.86        817.30        22.47 o                         
  -8   0  14        795.98        762.71        23.05 o                         
  -7   0  14       2139.69       2221.05        31.55 o                         
  -6   0  14       1080.34       1094.02        27.72 o                         
  -5   0  14        985.33        961.87        31.76 o                         
  -4   0  14       1958.91       1995.06        59.79 o                         
  -3   0  14         37.47         35.67         5.80 o                         
  -2   0  14         38.52         35.16         6.00 o                         
  -1   0  14         59.26         38.30         7.18 o                         
   0   0  14        236.42        332.98        21.14 o                         
   1   0  14        936.24        972.64        36.38 o                         
   2   0  14        162.84        137.38        13.64 o                         
   3   0  14          6.93          5.21         3.73 o                         
   4   0  14        455.88        429.26        39.99 o                         
   5   0  14         36.89         16.33         8.09 o                         
   6   0  14       1127.65       1276.80        75.22 o                         
   7   0  14       1818.84       2028.41        99.11 o                         
 -14   1  14        207.98        200.99        18.64 o                         
 -13   1  14         58.52         67.37        11.15 o                         
 -12   1  14        231.28        239.51        16.38 o                         
 -11   1  14        345.31        332.08        16.59 o                         
 -10   1  14         17.42         18.09         4.08 o                         
  -9   1  14          0.25         -0.05         1.09 o                         
  -8   1  14          9.57          5.54         1.21 o                         
  -7   1  14        160.53        161.27         7.37 o                         
  -6   1  14         63.63         52.11         3.68 o                         
  -5   1  14        536.37        540.50        13.39 o                         
  -4   1  14         68.66         68.41         5.73 o                         
  -3   1  14        179.84        165.40        11.24 o                         
  -2   1  14        104.76         98.33         8.76 o                         
  -1   1  14         71.94         72.94         7.32 o                         
   0   1  14        137.67         96.77         8.68 o                         
   1   1  14         49.65         39.17         5.30 o                         
   2   1  14        335.66        298.41        15.82 o                         
   3   1  14         66.94         63.44         7.19 o                         
   4   1  14        124.84        113.20        14.46 o                         
   5   1  14        173.09        175.80        18.97 o                         
   6   1  14        141.78        143.64        18.01 o                         
   7   1  14          0.04          4.27         8.99 o                         
 -14   2  14        271.05        257.22        21.32 o                         
 -13   2  14       1312.90       1346.29        40.29 o                         
 -12   2  14       1356.67       1439.28        40.72 o                         
 -11   2  14       1228.85       1274.51        37.56 o                         
 -10   2  14        481.87        462.44        22.08 o                         
  -9   2  14         29.31         32.31         4.65 o                         
  -8   2  14        101.97        110.53         9.23 o                         
  -7   2  14        591.54        617.69        23.28 o                         
  -6   2  14       2929.57       3047.78        69.74 o                         
  -5   2  14       1715.55       1695.79        26.60 o                         
  -4   2  14       1172.20       1193.99        27.91 o                         
  -3   2  14       1020.27       1060.05        28.86 o                         
  -2   2  14        833.44        825.83        29.60 o                         
  -1   2  14        604.68        657.02        29.06 o                         
   0   2  14        145.45        123.81        11.50 o                         
   1   2  14        575.22        602.02        23.97 o                         
   2   2  14        807.06        780.49        35.90 o                         
   3   2  14        811.69        872.48        39.03 o                         
   4   2  14         41.45         38.72         8.67 o                         
   5   2  14        486.56        517.47        40.16 o                         
   6   2  14        141.73        152.41        18.76 o                         
   7   2  14        328.68        306.55        27.73 o                         
 -15   3  14          1.75          8.99         7.71 o                         
 -14   3  14         14.39          7.73         5.31 o                         
 -13   3  14        173.79        200.77        15.79 o                         
 -12   3  14          0.45          5.70         3.24 o                         
 -11   3  14         30.09         27.94         6.78 o                         
 -10   3  14         22.42         17.50         5.37 o                         
  -9   3  14         67.36         64.24         6.79 o                         
  -8   3  14         30.11         28.69         4.68 o                         
  -7   3  14         14.44         10.67         2.98 o                         
  -6   3  14        220.72        219.98        27.62 o                         
  -5   3  14        388.35        391.07        27.18 o                         
  -4   3  14         66.53         51.92         5.87 o                         
  -3   3  14         20.28          5.71         3.34 o                         
  -2   3  14         92.84         86.24         6.48 o                         
  -1   3  14         87.29         75.68         5.87 o                         
   0   3  14        136.30        120.73         7.12 o                         
   1   3  14          3.44         -0.23         1.07 o                         
   2   3  14        137.49        107.25        13.26 o                         
   3   3  14        291.82        270.53        32.00 o                         
   4   3  14        781.92        731.59        52.20 o                         
   5   3  14         10.32          4.08         9.58 o                         
   6   3  14        204.22        169.22        19.91 o                         
   7   3  14          3.34         -6.69        11.69 o                         
 -15   4  14          5.00         -1.98         4.02 o                         
 -14   4  14        504.77        555.13        48.40 o                         
 -13   4  14        897.87        907.44        34.04 o                         
 -12   4  14        696.54        657.33        32.04 o                         
 -11   4  14        435.18        413.59        35.50 o                         
 -10   4  14        723.64        729.84        32.63 o                         
  -9   4  14        324.62        313.09        29.44 o                         
  -8   4  14        493.18        534.33        24.75 o                         
  -7   4  14       1533.65       1547.68        56.40 o                         
  -6   4  14        948.20        989.18        44.61 o                         
  -5   4  14        472.67        481.64        30.43 o                         
  -4   4  14          2.57          6.69         4.72 o                         
  -3   4  14          8.84          3.25         2.29 o                         
  -2   4  14       1093.85       1047.82        39.26 o                         
  -1   4  14       1171.03       1170.86        39.33 o                         
   0   4  14        778.00        739.86        36.61 o                         
   1   4  14        657.24        681.14        32.67 o                         
   2   4  14        836.39        902.33        38.82 o                         
   3   4  14        880.42        963.38        41.50 o                         
   4   4  14        262.17        284.11        23.26 o                         
   5   4  14        307.99        323.86        36.90 o                         
   6   4  14         30.83         18.69         7.15 o                         
 -14   5  14        251.88        237.09        32.79 o                         
 -13   5  14         46.20         51.98        15.59 o                         
 -12   5  14          1.76         -0.41         3.81 o                         
 -11   5  14        182.36        159.46        18.55 o                         
 -10   5  14          2.73          5.43         5.89 o                         
  -9   5  14        572.72        581.53        47.91 o                         
  -8   5  14         23.34         21.99         9.57 o                         
  -7   5  14        203.51        172.19        13.93 o                         
  -6   5  14        991.18       1001.63        61.10 o                         
  -5   5  14        197.90        181.01        26.04 o                         
  -4   5  14        150.55        164.95        24.15 o                         
  -3   5  14        693.43        674.23        49.15 o                         
  -2   5  14          6.45          1.16         1.84 o                         
  -1   5  14        252.05        239.83        23.74 o                         
   0   5  14        706.56        695.79        32.50 o                         
   1   5  14        451.63        416.68        25.99 o                         
   2   5  14          3.54          7.44         3.90 o                         
   3   5  14         10.61         10.73         7.43 o                         
   4   5  14         15.79          7.33        13.59 o                         
   5   5  14        520.26        555.17        33.58 o                         
   6   5  14        284.30        290.55        37.03 o                         
 -13   6  14         96.21        105.82        21.97 o                         
 -12   6  14          2.97         14.96         9.53 o                         
 -11   6  14        206.54        253.69        24.10 o                         
 -10   6  14       1100.95       1293.80        54.14 o                         
  -9   6  14        619.31        680.57        53.13 o                         
  -8   6  14          8.96         10.44         6.48 o                         
  -7   6  14         19.54         18.36         8.01 o                         
  -6   6  14        287.93        254.25        16.60 o                         
  -5   6  14       1540.72       1539.07        76.21 o                         
  -4   6  14        602.89        667.00        49.98 o                         
  -3   6  14          7.44          4.73         4.57 o                         
  -2   6  14        116.27        112.66        20.01 o                         
  -1   6  14          2.23         -0.63         2.44 o                         
   0   6  14        590.37        588.11        30.32 o                         
   1   6  14       1152.06       1078.37        42.73 o                         
   2   6  14        518.16        514.11        36.46 o                         
   3   6  14         48.15         48.32         9.36 o                         
   4   6  14          4.17          9.47         8.68 o                         
   5   6  14         76.47         55.47        10.68 o                         
   6   6  14        320.20        309.73        39.25 o                         
 -11   7  14         20.38          4.08         6.58 o                         
 -10   7  14          1.28         16.75         7.81 o                         
  -9   7  14          4.33          3.21         7.66 o                         
  -8   7  14        120.83        118.56        21.78 o                         
  -7   7  14         71.17        101.05        20.66 o                         
  -6   7  14         89.32         76.98        17.76 o                         
  -5   7  14         37.04         29.49         6.18 o                         
  -4   7  14         20.12         27.31        11.34 o                         
  -3   7  14         36.71         40.42        12.86 o                         
  -2   7  14         39.25         47.21        14.30 o                         
  -1   7  14        295.32        348.61        36.89 o                         
   0   7  14        277.83        255.35        31.57 o                         
   1   7  14          7.93          5.62         4.84 o                         
   2   7  14          1.14          1.25         4.40 o                         
   3   7  14          0.00          1.42         4.19 o                         
   4   7  14         11.23          7.67        10.59 o                         
   5   7  14         40.02         46.00        13.91 o                         
  -8   8  14         98.81        127.59        23.78 o                         
  -7   8  14        198.22        189.43        29.37 o                         
  -6   8  14        320.59        318.85        37.02 o                         
  -5   8  14        223.15        202.06        30.17 o                         
  -4   8  14         60.10         46.02         9.08 o                         
  -3   8  14        150.13        137.75        15.42 o                         
  -2   8  14        201.16        173.51        25.75 o                         
  -1   8  14         26.55         25.94        13.31 o                         
   0   8  14          8.68         -1.32         4.82 o                         
   1   8  14         59.77         70.84        16.79 o                         
   2   8  14        104.33        109.60        22.03 o                         
   3   8  14        189.92        165.26        18.76 o                         
   4   8  14          4.78         -4.51         4.51 o                         
  -4   9  14          7.52         -2.86         9.74 o                         
  -3   9  14         72.25         54.50        13.29 o                         
  -2   9  14          0.83         -3.92         3.92 o                         
  -1   9  14         20.30         16.14         6.03 o                         
   0   9  14         29.47         64.37        17.34 o                         
   1   9  14         18.67          9.14         7.80 o                         
   2   9  14          4.99         -1.68         4.62 o                         
   3   9  14          4.71         -3.83         9.14 o                         
  -1  10  14       1431.55       1396.49        76.62 o                         
   0  10  14        329.46        328.27        38.38 o                         
 -14   1  15         85.32         87.52        19.48 o                         
 -13   1  15        636.59        709.56        35.90 o                         
 -12   1  15        323.25        309.55        19.28 o                         
 -11   1  15         71.29         58.29         8.12 o                         
 -10   1  15        261.86        266.06        15.17 o                         
  -9   1  15        480.91        519.85        18.24 o                         
  -8   1  15        506.20        522.80        11.92 o                         
  -7   1  15         57.20         62.75         5.41 o                         
  -6   1  15       1751.70       1827.07        26.11 o                         
  -5   1  15        243.93        228.22         9.59 o                         
  -4   1  15       1219.61       1259.18        25.48 o                         
  -3   1  15         74.76         76.46         7.62 o                         
  -2   1  15        107.68        113.26         9.25 o                         
  -1   1  15        315.82        277.42        14.57 o                         
   0   1  15        100.24         98.30         7.80 o                         
   1   1  15        751.42        739.95        23.33 o                         
   2   1  15        614.14        625.09        21.17 o                         
   3   1  15        855.55        843.12        40.65 o                         
   4   1  15          3.73         -0.87         3.76 o                         
   5   1  15         10.05          5.44         7.28 o                         
   6   1  15        195.47        165.83        20.02 o                         
 -14   2  15         13.89          6.93         5.66 o                         
 -13   2  15         68.43         74.53        15.72 o                         
 -12   2  15         17.77         16.06         7.37 o                         
 -11   2  15         22.20         21.02         4.72 o                         
 -10   2  15        665.66        658.55        27.32 o                         
  -9   2  15        214.56        202.92        12.22 o                         
  -8   2  15        124.30        104.05         8.73 o                         
  -7   2  15        162.30        157.24         9.03 o                         
  -6   2  15        226.70        222.27        15.34 o                         
  -5   2  15        717.40        744.59        17.95 o                         
  -4   2  15        415.14        416.59        14.97 o                         
  -3   2  15        526.11        464.61        25.39 o                         
  -2   2  15         42.34         42.37         6.74 o                         
  -1   2  15        352.94        364.23        19.05 o                         
   0   2  15          0.02          1.93         2.43 o                         
   1   2  15        276.93        275.13        19.07 o                         
   2   2  15        206.06        158.04        22.68 o                         
   3   2  15        137.53        118.20        11.18 o                         
   4   2  15         11.55         10.81         5.87 o                         
   5   2  15          0.03          6.73         5.38 o                         
   6   2  15        234.69        211.22        22.74 o                         
 -15   3  15        170.60        172.85        28.10 o                         
 -14   3  15         11.34         11.45         8.02 o                         
 -13   3  15        323.63        332.57        25.03 o                         
 -12   3  15        922.23        984.63        40.57 o                         
 -11   3  15       1534.97       1659.12        44.87 o                         
 -10   3  15       1222.05       1265.43        38.44 o                         
  -9   3  15          4.69          5.66         4.13 o                         
  -8   3  15         11.09         10.79         3.28 o                         
  -7   3  15          6.88          6.16         4.44 o                         
  -6   3  15       3428.39       3582.76        86.70 o                         
  -5   3  15       2603.09       2706.11        93.13 o                         
  -4   3  15        660.26        725.66        30.93 o                         
  -3   3  15        109.12         97.58        10.98 o                         
  -2   3  15         85.40         80.09         6.47 o                         
  -1   3  15        793.94        814.46        19.95 o                         
   0   3  15       1476.78       1600.16        51.35 o                         
   1   3  15        951.18        982.03        43.48 o                         
   2   3  15        217.88        195.77        22.55 o                         
   3   3  15        208.25        197.43        26.95 o                         
   4   3  15          8.50         -0.82         5.55 o                         
   5   3  15        409.65        415.79        30.77 o                         
   6   3  15        231.22        283.90        37.22 o                         
 -14   4  15          0.42         -2.69         5.87 o                         
 -13   4  15         38.45         31.04        13.12 o                         
 -12   4  15         92.49        124.01        13.38 o                         
 -11   4  15         62.89         60.62         9.91 o                         
 -10   4  15         69.08         64.69        10.39 o                         
  -9   4  15          6.17          4.43         5.18 o                         
  -8   4  15        145.92        146.45        18.07 o                         
  -7   4  15         24.59         24.19         9.32 o                         
  -6   4  15          6.05          6.64        12.28 o                         
  -5   4  15         95.97         73.92        15.43 o                         
  -4   4  15        240.10        206.80        14.51 o                         
  -3   4  15        135.81        127.21        10.42 o                         
  -2   4  15         20.59         17.52         4.57 o                         
  -1   4  15          7.95         13.75         8.11 o                         
   0   4  15         11.15         11.46         4.24 o                         
   1   4  15         52.86         49.99         9.39 o                         
   2   4  15         99.47        116.49        14.81 o                         
   3   4  15          2.02          2.86         3.03 o                         
   4   4  15         66.12         38.16        13.54 o                         
   5   4  15        177.10        163.84        27.26 o                         
   6   4  15        121.00        171.29        29.20 o                         
 -14   5  15        196.29        211.48        32.03 o                         
 -13   5  15        437.74        432.28        44.38 o                         
 -12   5  15        105.28         90.66        20.42 o                         
 -11   5  15        160.97        188.94        20.93 o                         
 -10   5  15        324.86        297.29        39.53 o                         
  -9   5  15        415.07        443.50        43.28 o                         
  -8   5  15        521.16        530.94        46.14 o                         
  -7   5  15        302.90        284.78        34.18 o                         
  -6   5  15        249.37        232.58        30.77 o                         
  -5   5  15        684.49        700.58        53.07 o                         
  -4   5  15        666.33        749.14        54.46 o                         
  -3   5  15         12.11         51.95        15.92 o                         
  -2   5  15        627.68        592.67        27.83 o                         
  -1   5  15         80.15         80.70        10.79 o                         
   0   5  15        481.67        433.06        26.56 o                         
   1   5  15        713.43        707.90        35.30 o                         
   2   5  15        499.08        538.04        31.68 o                         
   3   5  15        293.68        255.21        28.72 o                         
   4   5  15          2.22          6.50         5.41 o                         
   5   5  15        125.71        127.59        24.43 o                         
 -12   6  15         17.28         25.91        11.41 o                         
 -11   6  15         62.57         62.83        17.59 o                         
 -10   6  15         23.62         25.56         9.01 o                         
  -9   6  15        101.62         87.13        19.49 o                         
  -8   6  15        171.19        195.83        29.03 o                         
  -7   6  15          3.72         11.74         9.11 o                         
  -6   6  15         47.71         37.92        12.38 o                         
  -5   6  15         14.98         10.77         8.46 o                         
  -4   6  15          8.63         12.44         7.25 o                         
  -3   6  15         21.46         27.49        12.54 o                         
  -2   6  15          2.04         -1.29         6.86 o                         
  -1   6  15          2.87          2.26         3.96 o                         
   0   6  15         43.58         24.78        13.72 o                         
   1   6  15         29.32         22.83         6.67 o                         
   2   6  15         40.04         35.23        14.75 o                         
   3   6  15          0.71          6.53         4.22 o                         
   4   6  15         21.10         25.34         8.55 o                         
   5   6  15         11.31          5.87         6.36 o                         
  -9   7  15        168.50        137.87        25.68 o                         
  -8   7  15        406.15        417.59        44.34 o                         
  -7   7  15         29.52         17.51         5.23 o                         
  -6   7  15         71.76         70.48        18.09 o                         
  -5   7  15         90.22         77.35        18.93 o                         
  -4   7  15        382.73        453.91        44.65 o                         
  -3   7  15        275.38        310.26        36.39 o                         
  -2   7  15        867.16        781.39        57.44 o                         
  -1   7  15         96.98         72.93        18.07 o                         
   0   7  15          5.77          0.08         4.17 o                         
   1   7  15          6.60          0.19         3.54 o                         
   2   7  15        271.38        251.11        22.80 o                         
   3   7  15        692.47        635.98        45.59 o                         
   4   7  15        159.13        125.65        16.67 o                         
  -6   8  15         15.77          6.61         5.45 o                         
  -5   8  15         21.38         34.66        13.65 o                         
  -4   8  15        501.42        589.59        51.87 o                         
  -3   8  15          8.33          4.77         3.57 o                         
  -2   8  15        338.18        312.36        37.68 o                         
  -1   8  15         56.29         38.77        12.42 o                         
   0   8  15         52.78         47.18        16.22 o                         
   1   8  15        216.96        182.06        28.71 o                         
   2   8  15        251.28        234.25        33.29 o                         
   3   8  15         37.04         23.95         7.17 o                         
  -2   9  15        200.46        179.12        26.29 o                         
  -1   9  15        714.73        653.92        51.54 o                         
 -14   0  16        688.58        740.75        56.27 o                         
 -13   0  16        218.02        237.73        27.92 o                         
 -12   0  16       2303.72       2429.90        96.86 o                         
 -11   0  16       1010.35        983.92        37.98 o                         
 -10   0  16        784.52        805.38        43.54 o                         
  -9   0  16        347.02        341.37        21.70 o                         
  -8   0  16         48.74         64.26         9.57 o                         
  -7   0  16        115.14        117.61         7.23 o                         
  -6   0  16        819.49        866.01        20.81 o                         
  -5   0  16         57.84         72.08         7.02 o                         
  -4   0  16          7.35         11.05         5.65 o                         
  -3   0  16        115.53        111.75        12.58 o                         
  -2   0  16        688.55        748.26        33.45 o                         
  -1   0  16       1455.01       1468.61        93.42 o                         
   0   0  16        573.10        617.35        31.32 o                         
   1   0  16         57.23         40.41         8.15 o                         
   2   0  16         15.81          9.42        14.42 o                         
   3   0  16        393.46        346.49        36.92 o                         
   4   0  16        223.23        208.10        29.82 o                         
   5   0  16        101.50        118.97        23.81 o                         
 -14   1  16         98.97         70.33        17.99 o                         
 -13   1  16        117.87        141.48        25.22 o                         
 -12   1  16          0.00          3.67         3.57 o                         
 -11   1  16        174.50        150.36        13.57 o                         
 -10   1  16        116.63        127.85        12.31 o                         
  -9   1  16         15.70         10.82         3.95 o                         
  -8   1  16          0.37          0.74         2.40 o                         
  -7   1  16        255.90        236.57        11.72 o                         
  -6   1  16       1069.94       1081.94        21.91 o                         
  -5   1  16        150.63        143.82         8.63 o                         
  -4   1  16        387.40        362.97        14.30 o                         
  -3   1  16        113.82        104.54        12.07 o                         
  -2   1  16        148.85        128.50        10.40 o                         
  -1   1  16         76.82         64.41         6.58 o                         
   0   1  16        267.09        245.98        13.92 o                         
   1   1  16        241.08        230.00        13.60 o                         
   2   1  16         17.46         11.66         4.33 o                         
   3   1  16        114.71         98.44        30.58 o                         
   4   1  16         63.04         60.57        12.29 o                         
   5   1  16          3.71         10.57         6.13 o                         
 -14   2  16        136.09        125.02        24.14 o                         
 -13   2  16        309.14        399.00        42.59 o                         
 -12   2  16        207.56        212.04        16.95 o                         
 -11   2  16        113.91        147.69        13.53 o                         
 -10   2  16        835.18        851.99        38.14 o                         
  -9   2  16        948.21        979.54        33.92 o                         
  -8   2  16       1085.50       1116.24        35.70 o                         
  -7   2  16          2.97          5.48         3.30 o                         
  -6   2  16        684.05        666.73        24.45 o                         
  -5   2  16        810.96        826.94        23.09 o                         
  -4   2  16       1352.67       1390.70        28.52 o                         
  -3   2  16         31.82         25.87         4.72 o                         
  -2   2  16          2.55          0.98         2.18 o                         
  -1   2  16        139.18        133.57        12.11 o                         
   0   2  16        549.42        554.52        24.76 o                         
   1   2  16        843.38        910.57        36.78 o                         
   2   2  16        543.85        519.88        28.66 o                         
   3   2  16        276.50        288.21        23.99 o                         
   4   2  16         15.79         32.50         8.99 o                         
   5   2  16         25.98         28.27         8.90 o                         
 -14   3  16          5.63         19.15        10.22 o                         
 -13   3  16          3.09         -0.43         5.73 o                         
 -12   3  16        136.14        122.42        12.59 o                         
 -11   3  16         23.44         31.32         8.76 o                         
 -10   3  16          5.09         -1.51         3.47 o                         
  -9   3  16         21.98         16.49         5.12 o                         
  -8   3  16         28.45         23.94         5.93 o                         
  -7   3  16         11.10          3.58         9.71 o                         
  -6   3  16        229.37        191.31        21.06 o                         
  -5   3  16          1.95          4.40        13.20 o                         
  -4   3  16          0.32          0.34         2.96 o                         
  -3   3  16        103.04         92.85         9.37 o                         
  -2   3  16        267.40        262.65        12.06 o                         
  -1   3  16         30.33         20.51         5.00 o                         
   0   3  16         24.27         11.58         4.52 o                         
   1   3  16          1.57          5.27         4.47 o                         
   2   3  16          2.87         -0.44         4.23 o                         
   3   3  16          0.23          2.52         6.65 o                         
   4   3  16         19.91         19.42        12.08 o                         
   5   3  16          0.81         -6.25         8.50 o                         
 -14   4  16        175.19        171.56        28.90 o                         
 -13   4  16        212.33        212.25        31.60 o                         
 -12   4  16         24.57         10.94         8.11 o                         
 -11   4  16        156.80        134.85        15.87 o                         
 -10   4  16        386.91        389.52        25.52 o                         
  -9   4  16        251.56        255.28        20.58 o                         
  -8   4  16        114.65        107.66        16.45 o                         
  -7   4  16         37.28         36.66         9.79 o                         
  -6   4  16         47.57         41.46         9.72 o                         
  -5   4  16       1106.61       1095.04        63.46 o                         
  -4   4  16       2434.96       2384.30        72.61 o                         
  -3   4  16        540.80        559.00        22.67 o                         
  -2   4  16        595.24        592.44        41.46 o                         
  -1   4  16        208.79        214.22        24.40 o                         
   0   4  16        241.66        248.13        20.37 o                         
   1   4  16        662.50        654.69        56.77 o                         
   2   4  16       1041.21       1066.75        45.59 o                         
   3   4  16        530.58        497.33        32.26 o                         
   4   4  16         73.60         51.35        14.68 o                         
   5   4  16        175.46        165.60        28.49 o                         
 -12   5  16         31.86         16.53         9.35 o                         
 -11   5  16        211.97        199.59        31.22 o                         
 -10   5  16        239.35        251.62        25.93 o                         
  -9   5  16         81.82         76.71        19.20 o                         
  -8   5  16        272.98        279.83        35.12 o                         
  -7   5  16         33.50         34.33        12.89 o                         
  -6   5  16        137.79        138.39        24.65 o                         
  -5   5  16        368.45        396.88        41.51 o                         
  -4   5  16        307.05        313.73        36.87 o                         
  -3   5  16         40.15         44.54        13.72 o                         
  -2   5  16        117.56        130.94        14.69 o                         
  -1   5  16         19.11          4.54         7.19 o                         
   0   5  16         62.05         70.32        11.40 o                         
   1   5  16          4.43         13.08         4.80 o                         
   2   5  16         34.17         43.31        14.83 o                         
   3   5  16         51.05         65.04        19.89 o                         
   4   5  16         16.15          7.22         9.89 o                         
   5   5  16         93.47         97.79        21.59 o                         
 -10   6  16         18.79         17.65        10.24 o                         
  -9   6  16         18.88         21.10        10.66 o                         
  -8   6  16        200.47        207.98        31.09 o                         
  -7   6  16        538.97        642.67        53.83 o                         
  -6   6  16        873.23        935.64        65.35 o                         
  -5   6  16        393.85        415.22        43.15 o                         
  -4   6  16        155.20        137.26        24.40 o                         
  -3   6  16          3.51          4.29         7.00 o                         
  -2   6  16        316.03        348.57        39.82 o                         
  -1   6  16        282.92        270.59        34.59 o                         
   0   6  16        110.32         85.42        12.16 o                         
   1   6  16         25.45         36.83         9.04 o                         
   2   6  16          3.77          5.97         5.38 o                         
   3   6  16        209.85        194.89        20.74 o                         
   4   6  16        190.14        233.36        23.04 o                         
  -7   7  16         43.33         52.49        14.83 o                         
  -6   7  16          4.31          6.38         4.85 o                         
  -5   7  16        127.62        133.25        25.16 o                         
  -4   7  16         66.52         60.77        15.57 o                         
  -3   7  16         82.57         83.18        20.80 o                         
  -2   7  16          0.85         -4.90         6.12 o                         
  -1   7  16          5.38         -5.57        10.79 o                         
   0   7  16         11.15         12.14         9.00 o                         
   1   7  16          2.43          9.08         9.07 o                         
   2   7  16          2.08         -4.39         4.39 o                         
   3   7  16         66.39         69.97        12.18 o                         
 -14   1  17         51.41         52.67        15.72 o                         
 -13   1  17          2.05          0.45         6.97 o                         
 -12   1  17        600.60        543.19        34.51 o                         
 -11   1  17        646.85        663.89        29.47 o                         
 -10   1  17       1018.67       1091.42        36.97 o                         
  -9   1  17        387.71        401.14        18.68 o                         
  -8   1  17         40.35         48.06         6.68 o                         
  -7   1  17          9.79         11.66         4.20 o                         
  -6   1  17         40.10         43.74         5.76 o                         
  -5   1  17       1842.17       1935.87        33.17 o                         
  -4   1  17        374.33        369.31        15.00 o                         
  -3   1  17         81.45         70.34         6.87 o                         
  -2   1  17        234.84        211.26        12.00 o                         
  -1   1  17          4.14          3.40         3.09 o                         
   0   1  17        373.76        353.75        17.26 o                         
   1   1  17        529.00        527.47        24.89 o                         
   2   1  17        353.85        359.15        26.61 o                         
   3   1  17        183.78        171.07        19.38 o                         
   4   1  17        155.09        154.84        48.57 o                         
 -14   2  17         69.30         81.92        20.78 o                         
 -13   2  17         20.56         10.25         7.43 o                         
 -12   2  17         51.19         53.60        11.80 o                         
 -11   2  17         97.08        117.64        12.40 o                         
 -10   2  17        145.03        165.72        14.83 o                         
  -9   2  17        953.41        973.72        34.80 o                         
  -8   2  17        107.34         88.27        10.07 o                         
  -7   2  17          1.88          1.54         3.38 o                         
  -6   2  17         31.62         11.15         5.63 o                         
  -5   2  17          2.81          2.51         4.97 o                         
  -4   2  17        329.04        325.60        13.46 o                         
  -3   2  17        138.43        133.62         8.80 o                         
  -2   2  17         13.47          3.42         2.85 o                         
  -1   2  17         30.38         22.46         5.04 o                         
   0   2  17        119.10        117.20        10.31 o                         
   1   2  17          0.72         -3.44         3.44 o                         
   2   2  17          3.14          3.44         3.92 o                         
   3   2  17          1.43          4.10         5.15 o                         
   4   2  17         69.10         80.90        18.43 o                         
 -14   3  17        249.15        257.32        35.71 o                         
 -13   3  17        800.63        837.75        64.75 o                         
 -12   3  17        638.02        665.69        57.46 o                         
 -11   3  17         59.52         67.54         9.79 o                         
 -10   3  17         32.97         34.95         6.58 o                         
  -9   3  17        265.67        288.88        19.43 o                         
  -8   3  17        839.28        870.86        37.59 o                         
  -7   3  17        586.44        616.86        39.15 o                         
  -6   3  17        307.25        251.42        38.98 o                         
  -5   3  17        384.12        344.83        41.82 o                         
  -4   3  17       1644.16       1695.97        78.66 o                         
  -3   3  17       1703.06       1786.92        42.53 o                         
  -2   3  17        891.77        923.80        31.79 o                         
  -1   3  17        525.33        487.23        23.64 o                         
   0   3  17        120.58        103.58        13.88 o                         
   1   3  17        138.21        102.17        21.84 o                         
   2   3  17        841.20        795.01        54.55 o                         
   3   3  17        814.51        807.52        42.05 o                         
   4   3  17        604.78        580.34        51.59 o                         
 -12   4  17        124.95        142.90        27.27 o                         
 -11   4  17         39.84         41.97        15.82 o                         
 -10   4  17        422.73        430.18        32.00 o                         
  -9   4  17        424.53        454.64        36.46 o                         
  -8   4  17         34.02         25.96         8.55 o                         
  -7   4  17        205.17        205.73        23.20 o                         
  -6   4  17        293.19        235.03        67.87 o                         
  -5   4  17         22.72         14.39         9.49 o                         
  -4   4  17        102.72        114.41        17.05 o                         
  -3   4  17        148.50        160.77        27.38 o                         
  -2   4  17        126.21         94.09        21.25 o                         
  -1   4  17        144.17        148.86        15.88 o                         
   0   4  17          0.04         -1.21         8.01 o                         
   1   4  17          3.22          4.96        10.40 o                         
   2   4  17         55.76         27.39         7.40 o                         
   3   4  17          1.98         -0.31         4.13 o                         
   4   4  17         44.17         43.71        14.73 o                         
 -10   5  17        129.68        136.50        26.81 o                         
  -9   5  17        345.41        331.76        40.61 o                         
  -8   5  17         31.13         52.69        16.72 o                         
  -7   5  17         83.09        111.32        23.36 o                         
  -6   5  17         93.94         96.80        22.09 o                         
  -5   5  17        939.46        887.62        65.23 o                         
  -4   5  17        897.96        914.82        65.26 o                         
  -3   5  17        231.21        197.53        30.65 o                         
  -2   5  17         92.11         85.93        20.89 o                         
  -1   5  17        486.72        511.87        49.42 o                         
   0   5  17        271.55        250.18        21.67 o                         
   1   5  17        136.34        136.06        16.13 o                         
   2   5  17         49.61         40.94        13.28 o                         
   3   5  17         55.33         66.74        12.29 o                         
   4   5  17         92.65        118.59        22.74 o                         
  -7   6  17         41.34         29.40        12.35 o                         
  -6   6  17        166.14        176.85        29.42 o                         
  -5   6  17         33.68         10.75         8.05 o                         
  -4   6  17        333.82        360.90        41.75 o                         
  -3   6  17        120.86        132.39        24.78 o                         
  -2   6  17         95.75        114.31        24.37 o                         
  -1   6  17        338.68        368.71        43.04 o                         
   0   6  17        176.01        136.61        25.50 o                         
   1   6  17          0.23         26.49        12.80 o                         
   2   6  17         28.20          5.17         7.16 o                         
   3   6  17        114.37        135.80        18.21 o                         
 -12   0  18        390.68        417.00        45.85 o                         
 -11   0  18         88.11         83.09        13.60 o                         
 -10   0  18        419.66        433.36        26.18 o                         
  -9   0  18        875.52        943.27        43.16 o                         
  -8   0  18        958.33        962.98        38.50 o                         
  -7   0  18        540.56        587.68        29.27 o                         
  -6   0  18         70.75         70.55         9.90 o                         
  -5   0  18       1560.21       1682.37       104.72 o                         
  -4   0  18        538.50        526.84        65.24 o                         
  -3   0  18       1908.64       1938.32       116.50 o                         
  -2   0  18         61.93         47.88         9.57 o                         
  -1   0  18         98.90         77.00        14.90 o                         
   0   0  18        176.03        127.56        22.16 o                         
   1   0  18        713.28        746.87        53.60 o                         
   2   0  18       1512.68       1567.13        80.27 o                         
   3   0  18        777.27        827.62        61.36 o                         
 -14   1  18         50.61         58.01        18.72 o                         
 -13   1  18        361.95        348.70        41.83 o                         
 -12   1  18        147.28        144.63        26.58 o                         
 -11   1  18        144.92        143.94        18.03 o                         
 -10   1  18        132.77        137.84        13.44 o                         
  -9   1  18          1.56          0.17         2.93 o                         
  -8   1  18        192.95        171.47        12.40 o                         
  -7   1  18        391.06        396.32        18.48 o                         
  -6   1  18         22.83         17.89         4.02 o                         
  -5   1  18          6.60          5.10         3.86 o                         
  -4   1  18         12.61          5.99         4.51 o                         
  -3   1  18          0.06         -3.32         3.32 o                         
  -2   1  18          7.20          2.69         2.32 o                         
  -1   1  18          1.29          4.83         2.94 o                         
   0   1  18        123.48        116.49        10.28 o                         
   1   1  18        217.26        241.78        21.61 o                         
   2   1  18         95.25         75.07        12.55 o                         
   3   1  18         24.43         22.58         6.81 o                         
   4   1  18         45.30         57.67        17.25 o                         
 -13   2  18         18.36         32.09        14.15 o                         
 -12   2  18        387.14        429.88        47.47 o                         
 -11   2  18        272.30        290.17        26.25 o                         
 -10   2  18        268.85        253.10        18.68 o                         
  -9   2  18        242.90        233.88        17.65 o                         
  -8   2  18        252.82        242.51        17.61 o                         
  -7   2  18        356.56        367.06        17.59 o                         
  -6   2  18         91.50        102.47        10.20 o                         
  -5   2  18        399.28        384.63        19.30 o                         
  -4   2  18          3.66         -2.49         2.49 o                         
  -3   2  18         63.37         70.95        10.62 o                         
  -2   2  18          3.41          6.77         4.44 o                         
  -1   2  18        278.44        297.56        16.92 o                         
   0   2  18        668.37        674.38        40.59 o                         
   1   2  18        312.70        303.33        24.20 o                         
   2   2  18        234.27        208.82        39.94 o                         
   3   2  18         57.59         60.86        13.91 o                         
   4   2  18        168.66        132.47        25.09 o                         
 -11   3  18        356.64        409.57        46.50 o                         
 -10   3  18        126.12        111.09        16.46 o                         
  -9   3  18        130.63        124.45        13.01 o                         
  -8   3  18          9.47          3.66         3.31 o                         
  -7   3  18        174.01        186.28        18.49 o                         
  -6   3  18        223.27        207.22        23.38 o                         
  -5   3  18          1.09          2.11         3.95 o                         
  -4   3  18          9.75          4.12         4.89 o                         
  -3   3  18         11.54         12.21        16.58 o                         
  -2   3  18         53.84         36.82         8.83 o                         
  -1   3  18          6.59          5.67         9.21 o                         
   0   3  18         13.05         21.97        13.53 o                         
   1   3  18          2.01          2.88         4.27 o                         
   2   3  18          0.01         -9.45         9.45 o                         
   3   3  18         51.79         53.37        15.26 o                         
   4   3  18         50.40         28.53        12.05 o                         
  -9   4  18          7.35         -0.58         4.87 o                         
  -8   4  18          7.82          6.71         5.16 o                         
  -7   4  18        418.55        441.04        35.29 o                         
  -6   4  18        430.70        388.63        48.82 o                         
  -5   4  18       1239.39       1268.49        60.04 o                         
  -4   4  18       1016.98        933.24        59.25 o                         
  -3   4  18        541.81        471.21        49.34 o                         
  -2   4  18         92.09        104.93        23.31 o                         
  -1   4  18        528.24        576.26        54.19 o                         
   0   4  18        251.95        273.07        37.60 o                         
   1   4  18        220.41        203.84        20.82 o                         
   2   4  18         27.88          9.38        11.50 o                         
   3   4  18         14.87         23.79         8.67 o                         
  -6   5  18          2.80         -5.12        10.07 o                         
  -5   5  18         94.04         79.46        20.26 o                         
  -4   5  18         16.72         38.73        17.66 o                         
  -3   5  18         29.22         23.85        13.03 o                         
  -2   5  18        114.51        135.31        26.95 o                         
  -1   5  18          2.66          3.59         5.15 o                         
   0   5  18         74.66         97.37        22.99 o                         
 -11   1  19        521.01        554.31        36.03 o                         
 -10   1  19        108.34        114.81        16.27 o                         
  -9   1  19        280.07        287.51        18.43 o                         
  -8   1  19        617.86        654.78        24.69 o                         
  -7   1  19        689.07        730.31        25.69 o                         
  -6   1  19         70.58         75.73         8.08 o                         
  -5   1  19        352.67        297.62        18.06 o                         
  -4   1  19         26.95         23.06         5.18 o                         
  -3   1  19        953.82        902.28        34.94 o                         
  -2   1  19        313.60        343.89        21.76 o                         
  -1   1  19        110.45        131.16        10.96 o                         
   0   1  19        258.13        264.82        21.90 o                         
   1   1  19        115.35         98.77        14.15 o                         
   2   1  19        240.27        237.83        22.96 o                         
   3   1  19        268.95        305.85        38.08 o                         
 -10   2  19         98.47        108.05        22.43 o                         
  -9   2  19         92.04         88.67        12.20 o                         
  -8   2  19         66.73         69.69        10.06 o                         
  -7   2  19         71.11         71.82         8.09 o                         
  -6   2  19        330.90        341.25        21.88 o                         
  -5   2  19        231.37        198.83        19.22 o                         
  -4   2  19          0.01         -1.82         4.14 o                         
  -3   2  19          8.29          1.21         6.08 o                         
  -2   2  19          7.24         11.64         4.77 o                         
  -1   2  19         96.81         92.26        14.15 o                         
   0   2  19        235.03        211.79        19.27 o                         
   1   2  19          0.53         -0.96         3.77 o                         
   2   2  19         26.15         34.08         8.48 o                         
   3   2  19          0.99          7.29         9.08 o                         
  -9   3  19        218.47        212.20        31.45 o                         
  -8   3  19          6.42         12.08         6.11 o                         
  -7   3  19          2.27          2.76         4.55 o                         
  -6   3  19          7.04          6.18         5.48 o                         
  -5   3  19        431.05        410.96        27.72 o                         
  -4   3  19       1247.28       1267.40        47.56 o                         
  -3   3  19        457.75        430.88        27.29 o                         
  -2   3  19          1.70          4.26         6.82 o                         
  -1   3  19          2.62          4.05         7.36 o                         
   1   3  19        343.11        311.64        37.86 o                         
  -7   4  19         14.53         31.75        16.53 o                         
  -6   4  19         31.03         40.01        18.17 o                         
  -5   4  19        103.87        127.43        27.67 o                         
 -10   0  20         72.52         74.26        17.11 o                         
  -9   0  20          2.56         -2.95         6.31 o                         
  -8   0  20         18.88          4.79         4.18 o                         
  -7   0  20        250.65        259.66        52.34 o                         
  -6   0  20       1046.38       1072.07        48.58 o                         
  -5   0  20       1236.59       1296.50        52.32 o                         
  -4   0  20        407.23        444.64        30.28 o                         
  -3   0  20         11.12         15.38         9.79 o                         
  -2   0  20          2.61          0.46         8.70 o                         
   1   0  20        365.79        326.98        37.56 o                         
 -10   1  20         66.67         42.48        13.10 o                         
  -9   1  20         17.70         10.47         6.44 o                         
  -8   1  20         40.46         43.33         8.80 o                         
  -7   1  20        128.04        127.57        11.89 o                         
  -6   1  20         11.27          6.86         3.21 o                         
  -5   1  20        118.56        109.85        13.46 o                         
  -4   1  20          0.10         -6.37         6.37 o                         
  -3   1  20         12.99          8.58         5.03 o                         
  -2   1  20        116.78         91.87        14.81 o                         
  -1   1  20        104.65        110.05        21.33 o                         
   0   1  20          0.96        -11.17        11.17 o                         
   1   1  20         16.78         20.81         7.96 o                         
  -9   2  20        142.72        165.94        27.61 o                         
  -8   2  20        100.91         91.14        20.53 o                         
  -7   2  20         97.90         93.39        13.43 o                         
  -6   2  20         21.00          8.11         7.97 o                         
  -5   2  20         17.78         28.34        20.36 o                         
  -4   2  20        585.85        537.28        44.53 o                         
  -3   2  20        813.48        773.23        45.41 o                         
  -2   2  20        568.20        516.67        33.44 o                         
  -1   2  20          2.44         -7.74         7.74 o                         
   0   2  20         49.53         39.30        12.43 o                         
   1   2  20        140.13        107.42        21.28 o                         
  -7   3  20         22.86          2.09        12.59 o                         
  -6   3  20          1.65         -0.19         8.61 o                         
  -5   3  20         12.43         18.20        11.10 o                         
  -4   3  20          7.02          3.14         4.52 o                         
  -3   3  20        100.49         78.49        18.84 o                         
  -2   3  20          5.28          4.47         5.62 o                         
  -1   3  20          2.17         -2.32         6.14 o                         
   0   3  20        118.88        125.54        24.20 o                         
  -6   4  20        119.00        103.81        26.12 o                         
  -8   1  21         88.56         99.52        20.66 o                         
  -7   1  21         59.64         50.40        14.57 o                         
  -6   1  21        235.11        214.15        22.76 o                         
  -5   1  21         74.01         78.37        11.80 o                         
  -4   1  21        816.49        824.05        49.63 o                         
  -3   1  21        333.72        334.40        38.08 o                         
  -7   2  21          1.31         -1.09        10.05 o                         
  -6   2  21        129.48        117.44        22.47 o                         
  -5   2  21        119.19        113.77        18.51 o                         
  -4   2  21        173.64        167.12        22.06 o                         
  -3   2  21         33.06         36.60        13.84 o                         
  -5   3  21          3.68         28.38        16.24 o                         
  -4   3  21          2.04         14.39         9.64 o                         
                                                                                
